# Supplementary material for: Transcriptome Profiling of Tomato Fruit Development Reveals Transcription Factors Associated with Ascorbic Acid, Carotenoid and Flavonoid Biosynthesis
Source: PLoS One. 2015 Jul 2;10(7):e0130885. doi: 10.1371/journal.pone.0130885 (PMC4489915; doi:10.1371/journal.pone.0130885)
Supplement: S2 Table — (XLS) [file pone.0130885.s008.xls]

## Sheet: reads
gene	chromosome	A57-W1	A57-W2	A57-W3	A57-W4	A57-W5	A57-W6	A57-W7	H6-61-W1	H6-61-W2	H6-61-W3	H6-61-W4	H6-61-W5	H6-61-W6	H6-61-W7	Gene_len	Tair ID	GeneSymbol
Solyc04g071610.2	SL2.40ch04	756	35537	46627	98059	149690	33048	18144	1245	41690	98928	66329	67337	37024	40706	1867	--	--
Solyc07g065840.2	SL2.40ch07	9944	21139	15276	29643	12147	11239	18585	27898	34960	62991	39175	5892	7889	16160	3721	AT5G56030	HSP90.2
Solyc09g092380.2	SL2.40ch09	3818	4719	2093	9203	124654	22987	5546	10875	9756	9292	4699	2510	55019	15509	4507	AT4G13940	SAHH1
Solyc01g109660.2	SL2.40ch01	10051	10102	13682	18910	41705	13377	17338	24305	34032	35392	16163	21040	9084	12563	1283	AT2G21660	GRP7
Solyc04g082200.2	SL2.40ch04	744	6542	8520	26914	24562	7459	13357	1815	14371	20564	13983	21408	12337	12491	1373	AT1G20450	LTI45
Solyc02g086460.2	SL2.40ch02	219	5469	1809	6768	2433	4009	9448	824	10952	22277	9009	1196	2569	12463	17513	AT3G28770	--
Solyc10g081570.1	SL2.40ch10	300	753	4617	22135	22516	8634	20784	710	1409	13043	9884	15481	8637	12045	1284	--	--
Solyc01g099190.2	SL2.40ch01	34	607	673	5750	42587	10019	3445	53	266	1921	1572	672	27641	11005	4336	AT1G55020	LOX1
Solyc03g031860.2	SL2.40ch03	130	279	284	2990	26897	5273	8760	192	320	623	377	134	8139	10927	3994	AT5G17230	PSY
Solyc01g095320.2	SL2.40ch01	343	6572	8431	22845	12659	3237	21036	747	9281	17040	15868	9424	2526	10681	4897	AT2G46240	BAG6
Solyc06g059740.2	SL2.40ch06	897	1770	1733	6901	23003	8992	15543	2089	3805	5355	3635	1341	8618	10328	2200	AT1G77120	ATADH1
Solyc04g071070.2	SL2.40ch04	200	155	6	1035	250	903	4616	357	565	390	131	31	251	9930	1508	--	--
Solyc11g012320.1	SL2.40ch11	2100	7570	5533	12165	29280	3270	2790	17502	42947	42731	22321	13722	7410	9475	1294	--	--
Solyc04g076880.2	SL2.40ch04	320	254	206	811	1205	610	12027	901	889	1656	894	336	1472	9338	5813	AT4G37870	PEPCK
Solyc03g083910.2	SL2.40ch03	330	1372	1440	7048	36176	10528	10638	510	1698	2093	1146	693	8375	8609	4277	AT1G62660	--
Solyc10g085880.1	SL2.40ch10	188	1433	2242	12663	43210	5723	1446	166	1290	3083	2338	4017	20471	7288	1035	AT2G36780	--
Solyc05g055160.2	SL2.40ch05	1464	3477	4255	11753	7036	4435	7064	3079	6637	13489	11641	4620	3737	5954	4391	AT3G44110	ATJ3
Solyc09g010630.2	SL2.40ch09	4244	10707	8977	14018	4013	2640	10199	10510	19442	31651	21334	2001	1615	5927	3585	AT3G12580	HSP70
Solyc12g006980.1	SL2.40ch12	2066	4490	1616	7436	10536	5270	4229	3926	5040	11719	4479	973	8691	5794	2184	AT3G24480	--
Solyc07g064130.1	SL2.40ch07	4150	6188	3956	9518	5395	3355	9491	6849	8588	10603	7434	1192	2167	5367	1374	AT4G05320	UBQ10
Solyc07g063100.2	SL2.40ch07	1924	2886	2110	6169	4899	3064	6113	4965	4645	7090	5935	1747	2882	5014	3849	AT4G27500	PPI1
Solyc07g043320.2	SL2.40ch07	546	2131	1530	4416	1747	1513	4208	2102	4831	8360	7681	991	1846	4541	6399	AT2G32240	--
Solyc07g047800.2	SL2.40ch07	190	331	492	2870	7758	1950	4267	367	1014	1075	1112	363	3012	4529	5530	AT3G01980	--
Solyc01g081010.2	SL2.40ch01	2017	4179	3074	6329	3267	2258	3076	3804	5795	14427	8972	2067	2551	4089	3832	AT1G50920	--
Solyc09g008830.2	SL2.40ch09	216	582	1119	8190	10634	3408	5841	467	863	1973	3394	417	1055	3964	7644	AT3G10040	--
Solyc11g013810.1	SL2.40ch11	143	285	263	2906	1394	681	2460	133	234	487	572	229	634	3580	4118	AT1G37130	NR2
Solyc10g055810.1	SL2.40ch10	84	41	22	543	168	29	2138	112	98	161	151	17	54	3504	1151	AT3G12500	PR3
Solyc07g049530.2	SL2.40ch07	12	58	121	5682	2217	546	3703	32	1767	777	864	835	1457	3468	2172	AT1G05010	EFE
Solyc07g049140.2	SL2.40ch07	2540	12202	6572	7465	30818	3424	693	4245	19885	23524	5565	2776	3996	3390	1602	--	--
Solyc01g110700.2	SL2.40ch01	8097	17074	5868	6314	5662	2634	3783	15354	25785	33242	8127	2850	2920	3336	244094	AT3G26560	--
Solyc04g081570.2	SL2.40ch04	2977	3621	1638	5746	1885	1770	2630	6180	5776	5172	3064	786	1275	3253	5536	AT4G24190	SHD
Solyc01g099770.2	SL2.40ch01	2156	3614	6845	8424	13860	4448	7140	4761	8763	14833	7035	5823	3259	3210	2046	AT3G05540	--
Solyc05g010810.1	SL2.40ch05	231	914	760	2673	4906	2558	3475	480	942	2077	2467	640	2079	3202	1923	AT2G03890	UBDK GAMMA 7
Solyc02g088260.2	SL2.40ch02	1098	1930	1202	4041	7378	3394	3134	1959	2170	3011	2035	849	4067	3105	5717	AT5G39570	--
Solyc11g069090.1	SL2.40ch11	1532	5191	4450	7443	3359	1946	2514	3734	7600	13434	10128	1671	1610	3058	3336	AT5G60790	GCN1
Solyc07g066600.2	SL2.40ch07	2704	4757	2169	2705	6875	1883	5591	8938	9434	9977	3598	1242	1395	3028	2981	AT1G79550	PGK
Solyc01g107820.2	SL2.40ch01	47	628	756	9334	1634	596	5669	67	2301	1836	1882	925	678	3023	1869	AT4G34135	UGT73B2
Solyc12g035130.1	SL2.40ch12	1244	4234	4761	9402	4828	2421	4379	2340	6235	14352	11493	2362	1980	3017	6015	AT3G01540	DRH1
Solyc09g010460.2	SL2.40ch09	1859	2385	1326	3930	1686	1699	3169	4230	3698	5405	3745	750	1886	2988	9999	AT4G11420	TIF3A1
Solyc07g065490.2	SL2.40ch07	2753	2979	1743	5144	2513	1818	1740	4954	3963	5219	3360	1411	2692	2918	7313	AT5G55660	--
Solyc04g073990.2	SL2.40ch04	1970	3042	2489	4143	4261	1485	2594	4035	3216	4187	4121	1614	1926	2887	2424	AT1G35720	OXY5
Solyc05g051240.1	SL2.40ch05	110	117	348	537	342	383	1249	202	439	1585	735	128	554	2849	1344	AT5G37540	--
Solyc09g066150.1	SL2.40ch09	139	517	395	609	5408	2922	1787	162	465	727	429	166	3657	2762	1509	AT5G63450	CYP94B1
Solyc07g056420.2	SL2.40ch07	240	579	265	1242	2266	1652	2780	275	576	477	342	150	1953	2719	1805	AT1G17180	GSTU25
Solyc02g062500.2	SL2.40ch02	40	154	775	2914	6002	1846	1320	73	405	1145	1898	1448	4571	2675	4148	AT1G52820	--
Solyc01g108500.2	SL2.40ch01	813	2184	1816	3841	2371	1427	3363	1288	3228	6829	5029	983	975	2564	5955	AT3G19130	RBP47B
Solyc01g100370.2	SL2.40ch01	99	158	503	3599	13124	3950	10808	226	388	895	999	645	2297	2523	2616	AT3G62550	--
Solyc05g018810.2	SL2.40ch05	1305	2598	1788	5557	7936	3101	2467	2543	3879	7432	5499	3912	2611	2501	4732	AT2G19480	NFA2
Solyc12g042060.1	SL2.40ch12	1640	2943	2043	3626	2572	2765	2425	4107	4985	6643	4967	882	2559	2497	4428	AT5G50920	HSP93-V
Solyc01g096700.2	SL2.40ch01	1424	3239	1938	4398	2984	1525	2115	3008	6260	9001	5821	1701	2236	2491	2340	AT3G11450	--
Solyc03g111690.2	SL2.40ch03	33	82	194	2864	10660	1028	232	50	95	104	72	91	3297	2481	2152	AT4G24780	--
Solyc03g098740.1	SL2.40ch03	6	10	5	449	793	304	8971	8	34	18	34	25	524	2460	600	AT1G17860	--
Solyc03g083440.2	SL2.40ch03	147	130	172	600	953	1195	3462	459	142	280	207	37	2418	2406	11421	AT5G53460	GLT1
Solyc12g008370.1	SL2.40ch12	359	706	473	2281	1237	2528	2700	883	1033	1963	2904	785	2480	2376	3946	AT1G77180	SKIP
Solyc01g107830.2	SL2.40ch01	10	141	143	2591	6246	1864	5056	17	89	134	112	150	4413	2375	1921	AT4G34135	UGT73B2
Solyc08g074290.2	SL2.40ch08	729	795	680	2233	1775	1837	2050	1344	1377	1725	1653	477	1447	2319	9764	AT4G31340	--
Solyc10g076510.1	SL2.40ch10	320	415	257	2028	3051	1745	6133	738	784	975	824	268	1048	2317	2548	AT4G33070	--
Solyc01g028810.2	SL2.40ch01	4188	4254	2122	3047	4050	4750	2254	10299	6432	6335	3695	549	3849	2310	5120	AT3G13470	--
Solyc12g010320.1	SL2.40ch12	233	524	527	3036	15879	2762	1942	343	1005	1529	965	898	4099	2296	2760	AT5G58070	TIL
Solyc12g015880.1	SL2.40ch12	2555	2236	886	1651	992	2781	1236	7158	5421	4239	2453	679	2030	2287	3035	AT5G56030	HSP90.2
Solyc08g081010.2	SL2.40ch08	384	526	302	887	2437	964	4917	852	687	778	456	90	1093	2286	7934	AT4G23100	RML1
Solyc09g010800.2	SL2.40ch09	1192	2471	4141	5820	16060	4123	3558	2317	3654	4627	2924	8687	4076	2240	1711	AT5G02380	MT2B
Solyc04g080280.2	SL2.40ch04	2086	3937	4649	6787	3917	1744	3767	4660	5411	8212	5843	1273	2813	2192	2455	--	--
Solyc02g062460.2	SL2.40ch02	123	162	843	3252	3254	1611	1819	198	194	577	1286	679	1912	2189	2552	AT1G52820	--
Solyc11g006460.1	SL2.40ch11	602	2145	2502	5588	2721	2048	4308	1511	3584	7086	6747	1236	1437	2099	3108	AT3G44110	ATJ3
Solyc09g075020.2	SL2.40ch09	122	162	80	1261	223	173	1476	237	363	305	285	52	147	2093	8733	AT2G47800	MRP4
Solyc04g007870.2	SL2.40ch04	318	969	422	1593	1163	582	1282	856	1657	2542	2012	269	878	2076	3577	AT1G70750	--
Solyc04g009770.2	SL2.40ch04	677	1465	1392	3149	2971	2592	3246	1542	2720	4920	4261	1365	2402	2066	4610	AT3G44110	ATJ3
Solyc11g072880.1	SL2.40ch11	982	1517	1195	3685	1063	2418	1287	2208	2074	3682	3125	341	2291	2057	5196	AT1G07670	ECA4
Solyc04g005270.1	SL2.40ch04	164	648	501	1421	1961	756	1862	501	900	2164	2058	424	428	2044	1923	AT2G03890	UBDK GAMMA 7
Solyc12g009300.1	SL2.40ch12	7848	13542	2066	941	271	53	3319	21235	13806	13575	2282	105	27	2044	3945	AT3G43190	SUS4
Solyc06g082120.2	SL2.40ch06	775	1504	536	1755	4526	3063	3013	2144	2915	2929	1664	1156	3067	2034	2943	AT1G07140	SIRANBP
Solyc09g089580.2	SL2.40ch09	30	70	92	2513	30060	4601	2443	34	180	492	410	444	7178	2029	2262	AT1G06620	--
Solyc11g051160.1	SL2.40ch11	83	444	450	1142	1546	1526	2322	225	1108	2385	2298	496	1216	2027	2038	AT1G72160	--
Solyc01g100320.2	SL2.40ch01	1650	1980	1195	3881	6184	2049	2378	3363	2351	2543	1561	641	2710	2026	6461	AT2G47470	UNE5
Solyc12g094620.1	SL2.40ch12	101	590	463	2374	2416	712	1465	180	1008	2607	2568	2175	2566	2017	2049	AT4G35090	CAT2
Solyc05g014470.2	SL2.40ch05	3409	3406	1336	1764	3696	855	6019	8684	6176	4966	1548	498	374	2015	2501	AT1G13440	GAPC2
Solyc08g079170.2	SL2.40ch08	1081	1621	1018	4527	3323	6589	4503	2409	2552	4666	4927	1524	4764	2009	6118	AT4G12400	--
Solyc03g078400.2	SL2.40ch03	1449	3341	2635	4553	3976	1972	1979	3364	5161	7721	4545	1837	1273	2007	1889	AT5G09810	ACT7
Solyc09g089940.1	SL2.40ch09	442	964	784	3486	1603	998	1257	1007	1918	3184	3185	729	1399	2001	1914	AT5G43400	--
Solyc08g005770.2	SL2.40ch08	3	3	7	426	4412	1005	1474	0	0	12	10	12	1295	1984	2648	AT5G17540	--
Solyc06g069020.2	SL2.40ch06	893	1308	706	2080	1473	1420	2037	1925	2079	3186	1984	453	1260	1971	11869	AT1G18070	--
Solyc07g053280.2	SL2.40ch07	981	1780	1721	3365	4787	2012	2658	1904	2909	5168	3413	1054	1753	1954	5120	AT3G58610	--
Solyc06g005060.2	SL2.40ch06	2003	2250	1493	2739	2085	1169	2110	5224	5054	5948	2906	908	965	1919	1781	AT5G60390	--
Solyc07g064170.2	SL2.40ch07	8	626	3979	11076	14652	1976	27	6	280	12660	24371	8746	4469	1907	2562	AT1G11580	PMEPCRA
Solyc02g085350.2	SL2.40ch02	774	1281	925	1209	3247	1440	828	1929	2179	2667	1602	456	1213	1900	7231	AT5G66760	SDH1-1
Solyc06g074980.2	SL2.40ch06	765	1461	1089	2820	1348	1256	1899	1627	2070	3317	3186	555	1183	1883	6977	AT5G03340	--
Solyc10g083640.1	SL2.40ch10	1034	1368	626	2627	2303	1473	3286	1971	1943	2875	1871	984	1335	1881	3692	AT5G42820	U2AF35B
Solyc07g042550.2	SL2.40ch07	282	365	247	1440	925	458	2030	855	886	1079	856	277	360	1875	5606	AT3G43190	SUS4
Solyc12g044600.2	SL2.40ch12	965	2683	1907	3277	2195	1015	667	2248	3184	6420	4547	1283	1091	1874	7892	AT1G79750	NADP-ME4
Solyc01g028860.2	SL2.40ch01	607	1180	997	2312	2039	1954	2372	1462	2526	3608	3130	951	1660	1826	4143	AT3G13460	ECT2
Solyc01g081060.2	SL2.40ch01	19	191	444	2778	7495	2332	2334	16	364	812	934	1632	2439	1825	3233	AT1G32170	XTR4
Solyc01g099370.2	SL2.40ch01	41	89	1609	2275	4709	3814	4730	94	342	2605	1679	847	3138	1818	1395	AT1G09070	SRC2
Solyc11g005150.1	SL2.40ch11	3718	4017	1432	4428	1912	562	1790	5656	4185	6976	2885	868	254	1809	1860	AT1G62440	LRX2
Solyc01g109300.2	SL2.40ch01	956	1261	987	1905	2919	2013	1715	1733	1532	2071	1779	481	2013	1804	4784	AT4G34350	ISPH
Solyc01g103990.2	SL2.40ch01	598	1291	1026	2957	2791	1310	1598	1179	1609	3096	1911	622	1793	1798	7143	AT1G22930	--
Solyc09g083080.2	SL2.40ch09	1671	1630	702	2087	2662	971	1845	3554	3582	3494	1847	2672	942	1795	4018	AT3G05060	--
Solyc06g053710.2	SL2.40ch06	131	370	334	1424	3247	525	781	349	474	894	843	384	1247	1794	3338	AT3G04580	EIN4
Solyc06g009970.2	SL2.40ch06	1569	2699	1378	2940	1657	1143	1620	4534	4911	5542	3160	814	1143	1787	2493	AT5G60390	--
Solyc02g014310.2	SL2.40ch02	1578	1824	1013	2151	1359	1035	1399	3723	3613	3787	2317	535	987	1785	4802	AT1G48920	PARL1
Solyc06g035450.2	SL2.40ch06	716	1246	1397	2045	1142	761	725	1995	2875	4726	3454	1745	894	1775	4113	AT5G62190	PRH75
Solyc11g005670.1	SL2.40ch11	169	509	1721	3446	2064	2596	6808	427	1026	3068	2931	436	2040	1746	1605	AT4G05320	UBQ10
Solyc10g081020.1	SL2.40ch10	790	1592	1080	2355	1191	1148	977	2141	2310	3456	2808	927	1419	1741	9688	AT1G65440	GTB1
Solyc02g094130.2	SL2.40ch02	845	1741	1604	5630	7443	2257	3296	1734	3092	5870	5594	3973	2298	1733	3063	AT3G27090	--
Solyc02g038740.2	SL2.40ch02	33	49	50	167	383	2956	2857	44	132	145	104	122	237	1710	2881	AT1G76490	HMGR1
Solyc06g082100.2	SL2.40ch06	960	1342	735	1856	717	1277	924	2187	1900	2837	2344	319	1226	1706	8876	AT1G20960	emb1507
Solyc01g103540.2	SL2.40ch01	463	1188	1419	2946	2131	1279	2859	884	1622	3329	3347	999	896	1702	6007	AT1G09810	ECT11
Solyc12g088720.1	SL2.40ch12	2422	2338	1488	2514	1090	811	1219	6007	4241	5064	3238	353	1013	1693	3854	AT1G49760	PABP8
Solyc06g070980.2	SL2.40ch06	488	1544	1954	5039	6601	1535	2978	962	1981	4847	3732	2062	1577	1670	5584	AT2G02760	UBC2
Solyc01g088400.2	SL2.40ch01	287	54	13	7	3116	1019	888	700	363	177	22	6	3406	1665	4460	AT1G02205	CER1
Solyc06g074720.2	SL2.40ch06	520	1099	1059	3494	3238	1724	2322	787	1719	2899	2943	1668	1365	1665	4073	AT5G04600	--
Solyc04g077020.2	SL2.40ch04	8550	11108	6041	5050	3729	547	1218	20950	18032	21253	6883	2237	575	1655	2828	AT4G14960	TUA6
Solyc08g080640.1	SL2.40ch08	0	9	1	77	204	206	1135	0	8	3	12	4	315	1655	744	AT4G11650	OSM34
Solyc01g088370.2	SL2.40ch01	1017	1343	714	2720	1614	1337	1483	2678	3797	3888	2586	670	1342	1652	5477	AT5G27640	TIF3B1
Solyc02g077240.2	SL2.40ch02	177	409	317	1614	2078	963	7391	303	601	976	540	213	454	1649	3095	AT5G54960	PDC2
Solyc09g075440.2	SL2.40ch09	98	201	179	692	1818	440	741	210	280	447	338	63	975	1638	8088	AT2G40940	ERS1
Solyc12g042380.1	SL2.40ch12	118	390	339	1413	563	349	1230	232	759	1399	1237	323	430	1634	2212	AT5G61820	--
Solyc02g063070.2	SL2.40ch02	771	760	615	1650	3073	1836	2048	1833	2007	2212	1278	1059	1442	1633	6880	AT5G16050	GRF5
Solyc03g119530.2	SL2.40ch03	268	320	878	3092	7753	2754	3757	568	544	1278	1458	512	989	1623	1125	AT3G02550	LBD41
Solyc12g013690.1	SL2.40ch12	35	49	63	1242	5197	658	1214	53	134	220	147	62	1457	1607	2734	AT4G38540	--
Solyc04g074230.2	SL2.40ch04	504	807	634	1167	2537	635	1468	1558	1708	2035	762	165	757	1604	3828	AT1G34760	RHS5
Solyc11g011380.1	SL2.40ch11	1648	2000	992	2378	4246	1035	1265	1401	1705	1524	838	299	1892	1564	4154	AT5G37600	GSR 1
Solyc01g087210.2	SL2.40ch01	1018	2043	1120	1308	880	478	1015	2743	3377	5247	2643	562	174	1556	8554	AT5G05170	IXR1
Solyc09g090980.2	SL2.40ch09	27	1307	867	2030	193	42	1183	69	1665	1994	998	122	38	1553	2022	AT1G14930	--
Solyc02g085420.2	SL2.40ch02	1270	1481	952	2464	1891	1536	2364	2758	2765	3658	2645	741	1777	1545	5985	AT3G50670	U1SNRNP
Solyc12g005860.1	SL2.40ch12	402	875	651	1287	1331	721	1399	1351	1582	1984	1080	177	1069	1545	8220	AT2G05710	ACO3
Solyc10g051390.1	SL2.40ch10	1027	1236	963	1544	3945	459	1818	2090	4051	3195	1670	2828	830	1536	773	AT2G21660	GRP7
Solyc03g118020.2	SL2.40ch03	668	1065	646	1691	1394	561	1618	1507	1437	1830	1384	410	596	1528	7176	AT5G07350	Tudor1
Solyc07g006280.2	SL2.40ch07	69	157	1630	2560	2558	2521	2423	161	368	3417	2334	785	2551	1520	3422	AT2G23810	TET8
Solyc06g009020.2	SL2.40ch06	1871	2077	642	2127	2201	502	1561	3360	3631	2231	1355	512	813	1513	2217	AT2G47730	GSTF8
Solyc08g061100.2	SL2.40ch08	1184	2354	1252	1739	891	658	706	3099	4184	5601	2866	365	405	1505	8474	AT4G32410	RSW1
Solyc02g081810.2	SL2.40ch02	1709	1563	544	1658	1430	288	983	4929	5070	3551	1552	1387	424	1502	2266	AT3G57150	NAP57
Solyc08g061320.2	SL2.40ch08	930	1463	940	2451	3497	733	1702	1982	1855	2859	1939	2102	1221	1500	4908	AT2G26280	CID7
Solyc10g078930.1	SL2.40ch10	762	840	623	1888	2604	8866	2594	1820	1590	2070	2227	499	8964	1493	3278	AT3G12050	--
Solyc01g065980.2	SL2.40ch01	596	1288	1078	1816	4227	1130	1448	1509	3718	5148	2008	930	1972	1492	2456	AT3G16770	RAP2.3
Solyc05g009550.2	SL2.40ch05	16	307	1658	4529	1614	1633	2303	29	337	2140	2949	1161	1717	1484	2258	AT1G13340	--
Solyc09g009260.2	SL2.40ch09	745	1012	581	2028	4019	2252	4700	1306	1282	1373	751	424	913	1482	2202	AT2G36460	--
Solyc05g014760.2	SL2.40ch05	297	624	1211	2885	851	1397	1900	810	1167	3044	2777	264	1960	1475	3568	AT1G67580	--
Solyc05g053070.2	SL2.40ch05	992	874	842	3434	3918	1146	1329	1983	1779	2364	963	3604	1210	1471	1012	--	--
Solyc06g051810.2	SL2.40ch06	1597	2467	1090	2453	2275	755	1163	3477	3955	5791	3438	774	910	1469	9380	AT3G48670	RDM12
Solyc01g088700.2	SL2.40ch01	927	1485	931	2630	1387	798	1030	2622	2657	3528	2451	600	1030	1466	7564	AT3G60240	EIF4G
Solyc08g062660.2	SL2.40ch08	825	1151	893	1648	3178	1339	1505	2112	3083	3162	1930	1633	1135	1433	2960	AT5G58590	RANBP1
Solyc06g076970.2	SL2.40ch06	1294	1447	1281	2306	4475	1587	1314	2410	2500	3203	2044	1024	1504	1428	3813	AT5G58710	ROC7
Solyc01g100380.2	SL2.40ch01	3216	2781	1437	2902	2120	1236	1136	6346	3766	4123	1790	553	1275	1424	3608	AT1G09210	CRT1b
Solyc11g005170.1	SL2.40ch11	1083	1379	792	2175	909	811	1422	2414	2038	2934	1713	620	1170	1423	9070	AT5G09880	--
Solyc05g007070.2	SL2.40ch05	147	624	1190	4815	4219	2140	695	421	903	2056	2250	777	4005	1419	12176	AT1G69830	ATAMY3
Solyc03g118290.2	SL2.40ch03	343	594	529	1254	1589	693	685	738	687	1214	1002	297	1219	1416	7472	AT5G62000	ORE14
Solyc03g113390.2	SL2.40ch03	67	136	277	1118	1104	729	1730	128	445	833	930	382	909	1416	5488	AT1G18890	CPK10
Solyc08g005450.1	SL2.40ch08	665	1883	1370	4842	2295	2027	3923	1497	3516	6049	5317	2190	2037	1402	984	AT2G28910	CXIP4
Solyc07g062490.1	SL2.40ch07	1	8	4	84	16	18	3954	12	219	142	149	3	1	1395	894	AT1G78860	--
Solyc01g107870.2	SL2.40ch01	2144	3163	1916	2844	1574	952	1051	5134	5052	6242	4082	577	1143	1394	6769	AT4G34110	PABP2
Solyc02g091100.2	SL2.40ch02	183	543	474	1156	1044	517	1109	399	889	1338	1136	323	431	1386	3679	AT5G17380	--
Solyc01g097240.2	SL2.40ch01	1	7	36	3008	297	67	682	6	368	112	223	25	202	1382	1677	AT3G04720	PR4
Solyc01g065530.2	SL2.40ch01	130	70	627	1305	1637	3000	3500	265	192	1333	639	107	1641	1379	3119	AT4G16120	SEB1
Solyc01g102410.2	SL2.40ch01	354	520	349	1317	1131	941	2422	876	1048	1238	1142	141	673	1372	8820	AT5G26710	--
Solyc05g052510.2	SL2.40ch05	709	1256	1004	1680	990	511	1026	2078	2306	3659	2293	391	628	1370	18873	AT3G11130	--
Solyc08g082010.2	SL2.40ch08	456	772	405	1247	742	441	836	1564	1981	2642	1890	334	492	1360	4481	AT5G41790	CIP1
Solyc12g056120.1	SL2.40ch12	1485	1891	1115	1953	1614	1088	908	3012	2468	3374	2254	456	1333	1356	1491	AT5G41670	--
Solyc08g076420.2	SL2.40ch08	569	1086	1169	2653	1188	517	921	1694	2543	3952	3031	451	901	1356	8709	AT1G32230	RCD1
Solyc12g098700.1	SL2.40ch12	449	858	537	1661	1460	1131	978	971	1108	1543	1394	396	2024	1347	3444	AT1G20920	--
Solyc01g095790.2	SL2.40ch01	488	899	558	2434	1368	1712	2722	869	1475	2350	2291	485	1418	1346	4036	AT4G01000	--
Solyc11g071660.1	SL2.40ch11	495	803	628	2483	1379	1701	1336	1008	1462	2402	2383	819	1845	1343	1608	AT4G02720	--
Solyc06g063070.2	SL2.40ch06	187	494	1018	2082	2935	1630	1729	419	816	2411	1908	830	3021	1333	2752	AT1G53910	RAP2.12
Solyc06g083190.2	SL2.40ch06	871	895	572	871	891	1489	1672	2357	1789	2020	1462	186	1035	1324	4064	AT3G25230	ROF1
Solyc07g048080.2	SL2.40ch07	1226	287	151	271	792	605	105	377	328	366	259	69	178	1322	7352	AT2G04842	EMB2761
Solyc06g082620.1	SL2.40ch06	382	902	1244	2426	2706	1081	1108	670	1705	2964	2795	2555	1317	1319	639	AT3G13230	--
Solyc01g104590.2	SL2.40ch01	1191	1564	895	1731	1349	854	898	2651	3231	3648	2342	508	702	1316	3439	AT1G61580	RPL3B
Solyc07g056370.2	SL2.40ch07	608	666	441	1784	1204	623	785	1177	1393	1695	1182	612	822	1313	4289	AT1G06530	--
Solyc10g005100.2	SL2.40ch10	1248	1744	1508	3279	6039	2247	4353	2580	2750	4802	2456	1932	1446	1312	2041	AT4G20260	PCAP1
Solyc01g100570.2	SL2.40ch01	1234	1441	923	2184	2397	1137	1225	2678	3024	3478	2423	2235	998	1308	3803	AT1G56110	NOP56
Solyc09g075430.2	SL2.40ch09	1763	1718	1094	2240	2681	486	1291	3692	3708	4006	2097	973	650	1305	2354	AT3G16780	--
Solyc11g005330.1	SL2.40ch11	859	1173	743	1808	1246	896	1477	1661	1649	2771	1661	517	649	1287	1447	AT5G09810	ACT7
Solyc06g076360.2	SL2.40ch06	1203	1697	750	1446	1664	1457	954	2702	2289	3032	2156	443	1078	1286	4364	AT3G46740	TOC75-III
Solyc01g100500.2	SL2.40ch01	657	1041	643	2609	2174	2140	1635	1325	1331	2053	1759	616	1613	1279	3847	AT4G08580	--
Solyc08g066240.2	SL2.40ch08	2	0	0	2	3282	188	1099	3	0	3	2	3	1004	1277	2385	AT1G43710	emb1075
Solyc01g102310.2	SL2.40ch01	1231	2050	756	1570	612	298	1510	3136	3251	4368	3073	535	112	1276	3550	AT3G05900	--
Solyc02g077710.1	SL2.40ch02	787	1381	644	2505	17699	880	114	1463	2680	2119	606	68	1892	1274	1029	AT1G28400	--
Solyc09g075010.2	SL2.40ch09	1139	996	776	1936	2327	1138	1514	2095	1964	2255	1247	720	962	1274	4267	AT4G02450	--
Solyc01g106280.2	SL2.40ch01	982	1313	1886	3538	1783	1852	2679	1711	1881	4421	2387	955	1883	1258	2870	AT5G65630	GTE7
Solyc03g045050.2	SL2.40ch03	730	711	451	1576	678	574	1184	1645	1301	1808	1345	265	709	1257	9549	AT1G67230	LINC1
Solyc09g010520.2	SL2.40ch09	435	1050	946	2337	1762	1145	1189	1061	2180	3403	3051	643	1141	1251	4158	AT3G53710	AGD6
Solyc12g096700.1	SL2.40ch12	1522	1904	763	2365	2458	678	1824	2459	2728	4967	2982	1725	842	1248	1915	AT1G33140	PGY2
Solyc10g086280.1	SL2.40ch10	193	34	1637	4568	492	791	2342	336	466	5312	2738	314	912	1237	1320	AT5G60800	--
Solyc07g005810.2	SL2.40ch07	920	1699	1047	2388	1973	979	1185	2148	2283	3600	2565	986	1010	1235	5617	AT5G57870	eIFiso4G1
Solyc03g122340.2	SL2.40ch03	125	76	510	1859	256	808	3761	232	136	1885	1722	325	388	1235	4454	AT1G17420	LOX3
Solyc04g018110.1	SL2.40ch04	359	211	1126	2438	2333	1218	947	652	773	2116	1213	644	1705	1231	729	AT2G41410	--
Solyc07g005530.2	SL2.40ch07	818	1878	1772	2751	1052	588	1342	1851	3270	5626	5211	566	743	1210	7905	AT5G57990	UBP23
Solyc04g011440.2	SL2.40ch04	59	281	559	1001	1144	893	2433	131	506	872	972	103	1126	1204	3150	AT3G12580	HSP70
Solyc09g075420.2	SL2.40ch09	250	247	293	1952	4044	2803	4853	517	526	1107	929	257	1682	1197	1222	AT2G47520	HRE2
Solyc08g068690.1	SL2.40ch08	29	748	1496	6263	1259	307	2839	26	594	1777	2830	1923	294	1191	723	AT2G39030	--
Solyc07g006890.1	SL2.40ch07	358	84	1181	2528	347	156	891	753	815	2587	1715	526	98	1187	1509	AT5G63450	CYP94B1
Solyc09g075830.2	SL2.40ch09	544	959	797	1802	951	808	517	1522	1691	2828	2021	647	1215	1181	6897	AT3G22380	TIC
Solyc05g054640.2	SL2.40ch05	391	691	340	887	345	191	663	1034	1225	1550	1017	106	286	1179	5338	AT5G65750	--
Solyc03g007890.2	SL2.40ch03	141	502	352	931	1866	2212	10097	286	630	1143	1385	344	2136	1168	3240	AT5G52640	HSP90.1
Solyc07g008880.2	SL2.40ch07	711	1215	670	1434	894	636	641	2206	2032	3278	2110	437	789	1166	12772	AT1G80070	SUS2
Solyc06g011280.2	SL2.40ch06	1343	1544	1012	2181	1570	732	1419	2576	2757	3476	2498	727	683	1153	3077	AT1G09640	--
Solyc08g067090.2	SL2.40ch08	1055	1134	698	1703	745	597	1290	2790	2403	2658	1875	275	464	1152	9313	AT4G32420	--
Solyc06g065710.2	SL2.40ch06	771	757	428	1213	768	601	1068	1780	1235	1480	1110	227	770	1151	11202	AT4G31880	--
Solyc05g056230.2	SL2.40ch05	1166	1263	739	2448	1925	1442	931	2618	3016	3425	1808	727	1228	1143	6268	AT1G08450	PSL1
Solyc01g094950.2	SL2.40ch01	357	680	1270	2772	2554	1313	2105	594	993	2444	2126	918	1051	1143	2424	AT2G46080	--
Solyc01g096100.2	SL2.40ch01	151	488	453	1566	2459	1183	1623	402	951	1530	1202	581	1141	1142	4406	AT2G46550	--
Solyc05g010670.2	SL2.40ch05	1304	1685	875	1239	1804	891	825	3982	3075	3174	1667	644	969	1141	8681	AT2G04030	HSP90.5
Solyc01g007690.2	SL2.40ch01	967	1205	332	1469	3960	805	2044	2241	2765	1333	2123	1857	652	1133	1162	--	--
Solyc06g066320.2	SL2.40ch06	434	770	449	1368	1076	827	1409	985	1126	1627	1307	358	939	1131	4830	AT1G32130	IWS1
Solyc01g111300.2	SL2.40ch01	830	631	605	938	1577	660	916	2119	2650	2106	1165	924	679	1131	970	AT2G21060	GRP2B
Solyc02g021440.2	SL2.40ch02	365	683	593	1660	836	652	1374	770	1230	1957	1627	379	647	1126	6950	AT1G30270	SnRK3.23
Solyc08g029190.2	SL2.40ch08	161	353	136	740	490	325	470	513	968	1224	923	189	348	1121	2397	AT2G25290	--
Solyc09g082970.2	SL2.40ch09	560	1148	787	2035	813	1175	647	1072	1534	2110	2325	289	1065	1120	8723	AT3G22960	PKP1
Solyc08g005630.2	SL2.40ch08	29	0	10	2556	8294	2607	735	40	15	11	13	29	1220	1115	8154	AT4G19380	--
Solyc02g087240.2	SL2.40ch02	1715	2025	739	1331	1667	755	904	3453	2725	2732	1264	397	804	1115	3550	AT5G08530	CI51
Solyc07g049720.2	SL2.40ch07	764	916	516	1589	682	892	1000	1563	1349	2374	1729	276	1314	1114	9965	AT5G55310	TOP1BETA
Solyc07g044840.2	SL2.40ch07	545	746	628	1239	1084	707	926	1594	1450	2277	1469	329	771	1112	5753	AT3G08590	--
Solyc09g091840.2	SL2.40ch09	256	311	204	645	339	233	806	533	483	668	476	180	395	1110	9888	AT3G24170	GR1
Solyc01g099900.2	SL2.40ch01	1013	932	816	1683	2537	1083	1512	2193	2788	3390	1964	1105	890	1106	2962	AT3G05590	RPL18
Solyc09g009390.2	SL2.40ch09	483	843	560	964	908	285	1079	1116	1524	1755	1068	231	328	1105	5059	AT3G52880	MDAR1
Solyc03g111320.1	SL2.40ch03	267	559	741	1848	1332	1804	1924	625	981	1589	1422	295	1384	1103	1998	AT5G50380	EXO70F1
Solyc01g066720.2	SL2.40ch01	194	187	248	1605	5376	1895	3673	208	308	624	421	456	1525	1100	2358	AT3G05550	--
Solyc01g111440.2	SL2.40ch01	439	687	1145	3064	1906	1971	1920	822	1289	2215	1973	470	1484	1100	13356	AT2G17840	ERD7
Solyc03g034080.2	SL2.40ch03	1017	1404	918	2372	1368	599	1583	2104	2143	3430	1722	585	674	1094	3673	AT3G50690	--
Solyc06g076520.1	SL2.40ch06	157	639	800	4568	40714	10627	6433	431	1591	1485	1294	8642	10903	1093	465	AT1G07400	--
Solyc11g008510.1	SL2.40ch11	1943	1407	732	2350	2317	741	1435	2367	1604	3170	1425	981	846	1093	1841	AT3G59540	--
Solyc07g007790.2	SL2.40ch07	388	1254	886	1759	1052	921	541	654	1131	2261	1579	272	1024	1092	8702	AT5G20280	SPS1F
Solyc01g008970.2	SL2.40ch01	1219	1704	753	1966	639	776	1670	2455	2677	3862	2018	254	1164	1090	1807	AT3G56860	UBA2A
Solyc08g082610.2	SL2.40ch08	108	263	1152	3452	1051	596	1005	229	1119	2540	2268	1206	865	1089	3338	AT5G42050	--
Solyc04g051280.2	SL2.40ch04	50	174	995	1534	805	732	657	121	86	934	1160	416	2125	1087	3707	AT1G65090	--
Solyc01g106210.2	SL2.40ch01	660	840	400	972	1178	700	1470	1769	1421	1452	863	290	703	1087	3913	AT5G09590	MTHSC70-2
Solyc01g079880.2	SL2.40ch01	138	660	638	1478	1219	459	2480	374	1334	2310	1741	926	312	1078	4145	AT5G19140	ATAILP1
Solyc10g081510.1	SL2.40ch10	2420	3560	763	1081	1233	299	553	4976	3622	3797	1079	246	337	1067	3276	AT5G17920	ATMS1
Solyc03g118040.2	SL2.40ch03	720	1163	708	1964	810	474	1079	1546	2062	2062	1225	209	571	1065	3484	AT5G61790	CNX1
Solyc12g098710.1	SL2.40ch12	40	61	68	210	3389	611	702	70	80	150	69	114	1083	1064	4008	AT1G10830	Z-ISO1.2
Solyc09g082340.2	SL2.40ch09	5	71	4414	13256	6061	1307	1912	1	15	3989	9695	1695	952	1064	3165	AT3G22640	PAP85
Solyc02g090760.2	SL2.40ch02	505	817	351	1121	257	350	353	1543	1302	1813	1538	116	657	1063	8753	AT3G50370	--
Solyc05g010420.1	SL2.40ch05	1764	1719	984	2273	3478	608	702	3868	3128	3327	1606	663	1905	1059	1083	AT3G25570	--
Solyc03g116680.2	SL2.40ch03	298	744	837	2220	1840	2066	2143	481	948	2376	1580	532	1996	1053	2789	AT1G15340	MBD10
Solyc10g007480.2	SL2.40ch10	540	1001	658	1538	1300	589	813	1530	1764	2850	2118	392	667	1050	3144	AT1G78570	ROL1
Solyc07g053260.2	SL2.40ch07	996	1608	1292	2862	2823	1463	1120	2201	2749	3517	2347	1262	1281	1049	4552	AT2G42590	GRF9
Solyc03g083430.2	SL2.40ch03	415	751	593	1835	1307	1218	1052	804	1310	2204	1948	677	1111	1046	8320	AT5G06160	ATO
Solyc03g117420.2	SL2.40ch03	39	666	865	2186	2455	678	1524	107	643	2374	2086	982	890	1046	14549	AT1G15740	--
Solyc11g008150.1	SL2.40ch11	964	1320	1047	1934	726	499	355	2428	2777	3874	2580	471	547	1043	10468	AT5G04290	SPT5L
Solyc02g069100.2	SL2.40ch02	334	504	367	1662	1558	798	818	593	1167	1519	1328	803	903	1040	3887	AT1G02305	--
Solyc02g089260.2	SL2.40ch02	318	772	566	1273	604	636	551	1056	1858	2194	1625	227	869	1038	22734	AT3G02260	UMB1
Solyc10g017980.1	SL2.40ch10	0	12	10	1139	721	55	612	0	108	121	71	32	184	1035	192	AT3G12500	PR3
Solyc03g117040.2	SL2.40ch03	736	1419	845	1623	1130	621	976	1828	2280	3263	2212	614	490	1032	6043	AT1G15910	--
Solyc03g097050.2	SL2.40ch03	81	32	547	902	552	1908	1681	131	92	1339	652	30	923	1031	4602	AT3G03050	KJK
Solyc11g066060.1	SL2.40ch11	1333	975	434	836	248	92	288	4637	2679	1927	814	85	423	1030	2874	AT3G12580	HSP70
Solyc06g082220.2	SL2.40ch06	650	615	377	1221	1079	703	1106	1550	1629	1489	931	289	902	1029	4389	AT5G58470	TAF15b
Solyc01g067390.2	SL2.40ch01	499	745	565	1530	816	713	967	1206	1130	1916	1508	307	749	1028	10923	AT3G06400	CHR11
Solyc01g094920.2	SL2.40ch01	93	195	555	1365	986	751	742	182	441	1050	818	230	619	1027	1755	AT4G00300	--
Solyc07g064160.2	SL2.40ch07	1665	5998	8560	2355	4455	184	16	4762	11909	26072	4732	3349	269	1026	2177	AT5G54770	TZ
Solyc07g005320.2	SL2.40ch07	464	774	589	1527	625	608	1264	1188	1215	2037	1749	260	888	1025	12606	AT5G58040	FIPS5
Solyc04g079970.2	SL2.40ch04	221	688	970	2937	3811	1397	2730	419	1265	2943	2506	2008	1478	1024	3830	AT4G36800	RCE1
Solyc06g053450.2	SL2.40ch06	311	345	327	813	1017	911	1074	693	610	1150	909	266	734	1019	6593	AT3G59690	IQD13
Solyc09g031780.2	SL2.40ch09	1021	1211	581	1213	1011	724	928	2275	1724	2251	1190	335	734	1017	17122	AT1G06950	TIC110
Solyc04g008680.2	SL2.40ch04	880	972	461	1283	540	529	724	2158	1762	2221	1536	246	608	1017	14585	AT2G03150	emb1579
Solyc03g083970.2	SL2.40ch03	3302	1664	714	1178	1520	732	1538	6577	2698	2448	1308	487	553	1012	2837	AT5G62390	BAG7
Solyc03g025720.2	SL2.40ch03	6	96	191	612	860	245	626	10	148	409	506	282	317	1009	3847	AT3G48990	--
Solyc09g082650.2	SL2.40ch09	1056	1031	901	2061	4651	1612	748	1565	1436	2131	1282	957	1675	1008	4744	AT4G14710	ATARD2
Solyc03g118910.1	SL2.40ch03	468	599	396	907	1269	1333	1014	1344	1297	1577	1248	494	889	1008	1620	AT3G18190	--
Solyc05g054800.1	SL2.40ch05	272	511	718	2372	1144	810	1451	615	954	1869	1717	478	619	1007	1053	AT3G12740	ALIS1
Solyc01g111760.2	SL2.40ch01	1060	1749	619	1166	715	405	313	3150	2759	3742	1958	379	623	1003	5750	AT4G38510	--
Solyc06g068090.2	SL2.40ch06	530	769	474	1393	745	495	917	1420	1300	1563	1217	248	578	1001	4507	AT3G15730	PLDALPHA1
Solyc06g009210.2	SL2.40ch06	1619	1326	1555	2428	3003	1100	1366	3152	3133	4187	2462	1410	741	997	2914	AT3G16780	--
Solyc06g074430.2	SL2.40ch06	1092	839	581	1115	1985	595	1046	2004	2351	2417	1120	944	612	996	2697	AT2G27710	--
Solyc03g115230.2	SL2.40ch03	136	346	270	311	709	374	1404	371	500	576	480	95	508	996	4156	AT1G74310	HSP101
Solyc11g042930.1	SL2.40ch11	1068	1758	1310	2775	3427	1054	1284	2042	2901	3897	2573	1626	1268	995	2330	AT5G42190	SKP1B
Solyc07g061940.2	SL2.40ch07	254	882	1080	2439	1228	1012	1656	750	1841	3577	3405	559	961	995	1918	AT3G48560	TZP5
Solyc08g005020.2	SL2.40ch08	1294	1147	479	1757	1528	1195	794	2233	1929	2639	1457	1025	1138	994	2934	--	--
Solyc01g068100.2	SL2.40ch01	664	1001	931	1812	716	783	816	1836	1623	2815	2003	285	884	994	7170	AT2G47070	SPL1
Solyc04g080540.2	SL2.40ch04	11	28	46	487	1817	1356	5617	13	54	163	183	118	791	994	1544	AT1G19530	--
Solyc05g005460.2	SL2.40ch05	147	299	118	1219	178	186	360	340	1868	1670	1742	308	261	993	5532	AT1G60420	--
Solyc06g083300.2	SL2.40ch06	409	954	1161	2324	1928	1024	1028	980	2034	3531	3021	1473	1076	992	4425	AT3G25150	--
Solyc02g082130.1	SL2.40ch02	701	542	382	1372	1275	868	1257	1257	950	1414	1030	590	1072	991	1074	AT5G05210	--
Solyc10g081980.1	SL2.40ch10	12	109	1281	1990	1855	2094	3757	51	176	1463	961	338	1828	990	5090	AT5G06320	NHL3
Solyc01g104170.2	SL2.40ch01	1022	1427	1107	2262	1776	1127	1079	2139	2214	3129	2163	644	811	988	4812	AT2G17390	AKR2B
Solyc02g090820.2	SL2.40ch02	136	120	347	1323	2138	1315	2251	264	240	738	788	407	1292	987	3258	AT4G36990	HSFB1
Solyc11g062010.1	SL2.40ch11	554	1001	538	1534	419	389	633	1583	1665	2515	1950	210	817	984	28686	AT2G28290	SYD
Solyc09g091000.2	SL2.40ch09	1	0	1	203	14	21	603	3	16	24	29	6	71	976	1100	--	--
Solyc08g076200.2	SL2.40ch08	561	835	649	1688	1393	717	765	1218	1737	2246	1689	869	822	970	8282	AT1G31970	STRS1
Solyc05g050120.2	SL2.40ch05	770	2466	1921	3404	2090	185	1668	2198	3422	4337	2291	527	211	970	4313	AT5G11670	NADP-ME2
Solyc06g082840.2	SL2.40ch06	455	964	475	1490	615	406	795	1054	1294	1791	1404	441	710	965	6605	AT4G12770	--
Solyc04g040180.2	SL2.40ch04	121	287	169	1488	1077	137	2046	132	689	475	241	208	345	964	2197	AT2G41380	--
Solyc03g115240.2	SL2.40ch03	630	1026	783	1523	601	457	621	1455	1448	2187	1236	240	578	963	12148	AT5G61150	VIP4
Solyc02g081410.2	SL2.40ch02	713	833	787	858	613	1013	1277	1153	2509	2093	876	1196	904	961	4083	AT3G02710	--
Solyc04g076620.2	SL2.40ch04	485	1006	596	1380	499	361	434	1495	1905	2902	1813	216	688	960	17802	AT1G55860	UPL1
Solyc05g056580.2	SL2.40ch05	839	1244	714	1559	945	714	612	2004	2102	2647	1676	223	672	957	4343	AT5G64030	--
Solyc04g026350.2	SL2.40ch04	534	911	707	1986	2100	1140	1305	1273	1721	2709	2073	697	998	955	8580	AT3G50360	CEN2
Solyc06g069120.2	SL2.40ch06	449	1151	1404	4150	2894	1187	2642	704	1640	3626	4397	2306	1022	953	1674	AT1G68490	--
Solyc02g089800.2	SL2.40ch02	475	572	454	1294	501	722	829	1233	877	1372	1295	202	862	951	6814	AT1G67230	LINC1
Solyc08g083050.1	SL2.40ch08	71	67	676	2806	4484	2610	4266	112	152	778	771	157	826	950	729	AT4G24110	--
Solyc08g007220.2	SL2.40ch08	1315	841	347	1113	730	254	491	2230	1524	1375	681	187	442	950	3197	AT5G47210	--
Solyc02g030170.2	SL2.40ch02	3080	3518	1221	2264	3159	2278	1081	6564	4769	6038	2636	872	1478	949	2375	AT3G19820	EVE1
Solyc06g035460.2	SL2.40ch06	377	562	552	1131	1050	410	589	647	996	1591	1220	876	525	948	2505	AT5G62190	PRH75
Solyc04g009800.2	SL2.40ch04	167	178	257	1045	943	543	990	360	491	837	820	180	534	943	5797	AT5G04870	CPK1
Solyc08g079260.2	SL2.40ch08	642	828	592	1502	1907	1870	980	1469	1530	1996	1914	619	1383	942	5346	AT4G22670	HIP1
Solyc04g083140.1	SL2.40ch04	0	0	0	31	71	14	1868	0	0	1	5	4	12	940	1982	AT3G26310	CYP71B35
Solyc12g098740.1	SL2.40ch12	337	684	588	1532	637	748	970	781	987	1916	2113	341	769	938	7937	AT2G43160	--
Solyc01g108250.2	SL2.40ch01	71	258	533	1641	998	2045	1790	178	600	1215	977	182	1899	936	3258	AT3G19240	--
Solyc02g078400.2	SL2.40ch02	32	113	143	830	1699	1230	539	12	127	276	113	61	872	933	7366	AT4G04955	ATALN
Solyc10g081720.1	SL2.40ch10	712	963	698	962	1477	371	665	1690	2024	3216	1871	292	324	932	3197	AT5G06390	FLA17
Solyc09g092500.1	SL2.40ch09	134	223	309	2490	4077	1570	1572	150	508	691	487	650	1761	928	1413	AT4G14090	--
Solyc10g085040.1	SL2.40ch10	38	134	137	531	3065	1919	2380	73	156	277	187	245	1382	920	600	AT2G37970	SOUL-1
Solyc09g005760.2	SL2.40ch09	320	460	443	1356	650	645	773	723	970	1703	2127	380	914	920	7727	AT4G02400	--
Solyc08g065610.2	SL2.40ch08	14	21	152	889	1780	2176	683	17	39	234	362	520	1238	915	5901	AT4G32940	GAMMAVPE
Solyc01g103740.2	SL2.40ch01	403	740	266	948	276	505	566	1052	1086	1425	1254	94	726	913	4733	AT2G40360	--
Solyc08g077240.2	SL2.40ch08	665	1377	888	1790	891	505	628	1656	2115	3763	2520	577	525	909	7093	AT4G18030	--
Solyc07g018360.2	SL2.40ch07	1851	2475	1079	2256	1793	897	1041	4210	3115	4210	3123	736	1638	908	6558	AT4G29060	emb2726
Solyc12g010040.1	SL2.40ch12	606	854	589	1062	1292	544	979	1606	1551	1859	1163	313	399	908	6529	AT4G30920	--
Solyc04g071890.2	SL2.40ch04	125	73	62	319	200	8	1961	221	398	217	183	28	20	907	2105	AT1G71695	--
Solyc07g053740.1	SL2.40ch07	109	100	1213	1959	2425	2687	5476	260	358	2506	1095	543	847	906	678	AT5G44210	ERF9
Solyc09g074060.2	SL2.40ch09	334	710	538	1406	1155	755	683	880	1417	1862	1702	358	657	904	1406	AT1G03350	--
Solyc07g044760.2	SL2.40ch07	244	515	558	1259	744	667	699	810	1441	2297	2610	644	939	901	5199	AT3G22330	PMH2
Solyc07g022760.2	SL2.40ch07	604	833	512	1313	1511	469	943	1529	1464	2119	1267	1627	545	900	32870	AT1G44910	PRP40A
Solyc05g008460.2	SL2.40ch05	1487	1812	842	1154	1243	347	735	4136	3008	2687	945	310	370	897	4039	AT5G08690	--
Solyc06g075340.2	SL2.40ch06	344	791	388	871	464	620	249	843	1137	1241	1005	104	493	892	5651	AT1G29900	CARB
Solyc01g111240.2	SL2.40ch01	597	882	538	1468	406	666	586	1404	1575	2257	2027	219	818	890	4324	AT2G16640	TOC132
Solyc08g080650.1	SL2.40ch08	1	16	7	284	210	20	719	2	46	146	232	36	83	890	741	AT4G11650	OSM34
Solyc06g016750.2	SL2.40ch06	1063	1472	663	2125	1703	533	1139	1644	2028	2694	1429	2070	695	883	13932	AT1G07980	NF-YC10
Solyc02g081590.2	SL2.40ch02	140	291	246	812	676	691	816	313	701	792	623	183	692	882	2958	AT4G10710	SPT16
Solyc12g096220.1	SL2.40ch12	1691	2001	1334	2863	2344	599	976	2940	3583	5813	3389	914	646	882	5983	AT1G31650	ROPGEF14
Solyc05g056220.2	SL2.40ch05	288	490	430	1072	226	472	572	610	749	1516	1553	112	516	880	7036	AT4G09980	EMB1691
Solyc01g095150.2	SL2.40ch01	207	403	1248	2209	3313	1644	1412	503	1021	2689	1439	2073	1368	877	2497	AT2G46140	--
Solyc01g080500.2	SL2.40ch01	230	281	936	2027	1288	939	1657	396	527	1779	1442	672	1032	877	1336	--	--
Solyc10g078180.1	SL2.40ch10	586	938	510	1590	977	794	1119	1198	1356	1880	1453	342	776	877	7968	AT5G45190	--
Solyc01g044360.2	SL2.40ch01	302	469	425	891	790	715	669	877	1158	1566	1233	358	629	875	11716	AT5G19820	emb2734
Solyc01g103450.2	SL2.40ch01	1158	1876	1305	1842	1993	1769	835	2897	2996	4037	2596	547	2015	871	4510	AT4G24280	cpHsc70-1
Solyc02g077410.2	SL2.40ch02	392	509	383	1373	1292	1105	1134	795	1033	1772	1287	594	869	871	4494	AT5G46020	--
Solyc01g102570.2	SL2.40ch01	599	786	391	1111	919	1020	868	1395	1193	1466	1027	140	752	870	19934	AT3G56150	TIF3C1
Solyc08g079700.1	SL2.40ch08	82	82	688	1670	2501	1124	3453	159	304	1302	994	269	778	868	498	AT1G12440	--
Solyc08g082410.2	SL2.40ch08	490	639	407	1047	245	533	639	1198	1136	1468	1170	96	577	864	7921	AT5G53440	--
Solyc02g091960.2	SL2.40ch02	826	1088	521	1403	565	329	521	1960	1712	2240	1449	266	560	863	6431	AT5G65770	LINC4
Solyc10g085230.1	SL2.40ch10	14	62	24	244	3507	268	250	63	78	55	19	17	750	861	1570	AT3G11340	--
Solyc05g012020.2	SL2.40ch05	0	1	0	229	2433	1290	1191	1	1	9	5	12	1542	860	5760	AT5G15800	2012-09-01
Solyc03g082920.2	SL2.40ch03	732	1085	671	2119	636	531	912	1331	1617	1303	749	217	357	860	3968	AT5G28540	BIP1
Solyc03g121590.2	SL2.40ch03	438	842	547	1353	744	359	797	1174	1297	2026	1360	224	574	859	10037	AT3G13870	RHD3
Solyc03g058350.2	SL2.40ch03	491	668	534	1131	973	272	299	1351	1394	1971	1299	1053	426	858	11157	AT1G76810	--
Solyc01g067660.2	SL2.40ch01	50	355	439	1039	1795	877	788	74	437	1041	873	448	964	856	3172	AT5G18670	BMY3
Solyc08g078530.2	SL2.40ch08	610	722	536	1093	602	288	480	1684	1426	2011	1310	216	541	856	13938	AT4G17330	G2484-1
Solyc01g006120.2	SL2.40ch01	420	688	448	1459	560	797	936	1040	1000	1704	1291	163	665	854	8331	AT3G13670	--
Solyc11g005380.1	SL2.40ch11	49	102	207	524	668	850	1207	82	190	450	478	174	912	852	1632	AT1G76880	--
Solyc01g015020.2	SL2.40ch01	369	665	598	1553	798	629	652	897	1230	1947	1282	342	855	852	2342	AT5G19900	--
Solyc11g012110.1	SL2.40ch11	1420	1102	486	1325	1155	546	910	1795	1428	1878	1318	569	546	852	1418	AT1G18540	--
Solyc01g100060.2	SL2.40ch01	588	737	314	1152	1608	831	865	1135	1096	1472	969	861	911	850	3882	AT2G40650	--
Solyc08g006890.2	SL2.40ch08	3887	5622	3681	3482	2084	626	877	8319	8622	9771	4026	1643	337	843	3138	AT4G14960	TUA6
Solyc10g050860.1	SL2.40ch10	364	730	461	1354	1132	373	849	940	1616	2673	2415	1567	837	842	7643	AT3G19130	RBP47B
Solyc04g076380.2	SL2.40ch04	582	952	807	1567	673	586	691	1384	1478	2294	2007	243	341	842	6759	AT4G24520	ATR1
Solyc09g014620.2	SL2.40ch09	355	651	485	1793	2759	992	934	489	926	1367	661	2525	784	841	1497	AT3G51880	NFD1
Solyc02g091900.2	SL2.40ch02	305	641	498	862	1662	1169	605	942	1366	1455	1055	289	990	837	1705	AT5G65720	NIFS1
Solyc04g014600.2	SL2.40ch04	34	208	394	1912	5015	2368	1369	126	360	816	1145	1514	1694	836	1967	AT3G03270	--
Solyc09g090070.1	SL2.40ch09	22	3	8	823	345	120	954	28	65	63	69	109	172	831	1617	AT2G38940	PHT1;4
Solyc06g009050.2	SL2.40ch06	15	151	356	1451	6941	1167	1261	23	193	370	409	917	1396	827	2658	AT2G47710	--
Solyc03g118340.2	SL2.40ch03	293	295	226	653	1134	568	521	826	639	858	463	117	1108	826	4898	AT5G50920	HSP93-V
Solyc01g107130.2	SL2.40ch01	322	425	421	1043	1165	975	750	961	918	1213	836	286	998	824	6267	AT2G14740	VSR3
Solyc05g056210.2	SL2.40ch05	335	479	300	1290	336	590	605	584	696	1119	1235	144	971	824	6246	AT4G09980	EMB1691
Solyc07g065630.2	SL2.40ch07	363	692	455	1038	316	281	432	1146	1314	1878	1116	115	667	821	16245	AT1G55860	UPL1
Solyc12g008940.1	SL2.40ch12	554	450	376	851	804	493	1729	1476	1193	1518	1003	320	382	821	4748	AT2G19480	NFA2
Solyc03g112230.2	SL2.40ch03	383	1148	862	1344	948	464	595	942	2237	3168	1888	720	538	820	4330	AT4G24690	--
Solyc04g008740.2	SL2.40ch04	712	1340	481	1121	1169	733	1261	1404	1573	1694	881	314	456	820	5223	AT5G08570	--
Solyc10g018520.1	SL2.40ch10	475	614	408	1304	1031	746	579	1026	977	1673	1415	627	934	819	2586	AT5G35910	--
Solyc09g098150.2	SL2.40ch09	405	795	353	920	1090	213	580	720	1147	1226	741	254	370	818	3064	AT1G79340	MC4
Solyc03g097190.2	SL2.40ch03	1273	1853	793	1183	425	161	378	3488	2804	3552	1956	188	118	818	4407	AT5G16730	--
Solyc08g074440.2	SL2.40ch08	612	918	407	1409	750	1011	1329	1515	1558	1939	1223	356	1038	815	2762	AT3G49601	--
Solyc10g006480.1	SL2.40ch10	432	1218	1302	2979	1094	496	1272	595	1534	2068	1498	380	375	815	1374	AT4G05320	UBQ10
Solyc09g018960.2	SL2.40ch09	342	672	274	1062	618	508	641	952	1164	1292	1079	213	824	813	13949	AT4G12770	--
Solyc04g080340.2	SL2.40ch04	352	514	289	656	457	351	516	1008	1003	1268	659	85	639	813	4777	AT1G75200	--
Solyc07g007390.2	SL2.40ch07	227	295	308	1098	610	398	135	649	855	1529	983	155	999	811	2858	AT2G25290	--
Solyc02g088610.2	SL2.40ch02	284	674	420	567	1049	1194	861	687	753	970	575	137	831	811	7068	AT5G15450	CLPB3
Solyc03g080090.2	SL2.40ch03	187	307	700	1536	1332	802	1598	370	553	1911	1254	366	743	808	4999	AT5G24590	TIP
Solyc02g068430.2	SL2.40ch02	553	668	786	1838	1489	1022	1407	852	965	2048	1408	515	655	808	7180	AT4G15130	CCT2
Solyc10g074980.1	SL2.40ch10	399	800	694	1569	741	516	638	1085	1412	1976	1609	251	558	807	5717	AT3G52850	VSR1;1
Solyc10g051020.1	SL2.40ch10	5	32	83	1865	147	102	552	4	153	136	247	96	215	804	5230	AT3G14690	CYP72A15
Solyc05g008830.2	SL2.40ch05	340	722	467	977	1090	630	1432	712	1425	2322	1530	252	439	801	3066	AT2G01190	--
Solyc05g054830.2	SL2.40ch05	173	374	509	1960	572	375	738	353	814	1548	1357	263	777	799	4475	AT3G12360	ITN1
Solyc02g084240.2	SL2.40ch02	90	186	270	610	1774	1067	1903	189	411	543	379	758	994	798	1163	AT2G18050	HIS1-3
Solyc04g009950.2	SL2.40ch04	374	646	473	1306	455	733	654	921	1055	1736	1557	246	841	798	5428	AT1G09770	CDC5
Solyc12g095830.1	SL2.40ch12	391	669	337	1087	461	524	888	653	821	1206	778	180	597	798	4252	AT2G25760	--
Solyc09g098510.2	SL2.40ch09	2195	5825	1902	2828	765	20	396	2057	4850	10851	1998	126	75	797	5025	--	--
Solyc11g020670.1	SL2.40ch11	24	78	117	543	885	554	594	36	302	594	874	311	165	795	1125	AT1G58100	--
Solyc03g083390.2	SL2.40ch03	396	644	441	1176	1723	1331	1540	739	1158	1664	1318	562	902	794	4685	AT5G53400	BOB1
Solyc01g060030.2	SL2.40ch01	333	517	418	1643	1938	1714	1476	679	1010	1920	1485	826	1654	793	1795	AT5G49400	--
Solyc03g112660.2	SL2.40ch03	449	661	383	1491	1429	850	497	1053	924	1531	1162	262	1476	791	9755	AT4G24680	MOS1
Solyc10g080210.1	SL2.40ch10	2	2	0	0	6103	566	19	0	0	5	2	5	3164	790	6636	AT3G07970	QRT2
Solyc09g075210.2	SL2.40ch09	5	2238	8076	18371	11675	2037	3235	8	666	10815	17996	12875	3745	789	1541	AT4G02380	SAG21
Solyc10g046930.1	SL2.40ch10	621	787	521	1338	795	662	742	1456	1592	2181	1532	478	797	785	5715	AT4G25730	--
Solyc05g056340.2	SL2.40ch05	555	760	412	1221	503	389	723	1220	1166	1446	1107	245	634	785	13738	AT5G08450	--
Solyc05g013990.2	SL2.40ch05	560	696	407	756	605	501	616	1529	1579	1429	877	150	513	785	7454	AT1G24510	--
Solyc01g111420.2	SL2.40ch01	426	601	403	1225	970	977	933	961	1479	1995	1389	675	823	784	1671	AT3G58660	--
Solyc07g006820.2	SL2.40ch07	463	705	400	1344	1394	388	518	873	937	1391	926	1025	565	783	24451	AT1G32750	TAF1
Solyc05g054500.1	SL2.40ch05	475	919	655	2064	1110	990	911	1195	1767	3128	2862	641	919	782	1200	AT1G55460	--
Solyc09g065550.2	SL2.40ch09	679	1116	490	1355	687	284	372	2176	1905	2786	1749	328	371	780	7763	AT1G03080	--
Solyc09g083210.2	SL2.40ch09	146	226	125	1617	248	92	700	278	902	591	850	334	112	780	4271	AT2G23770	--
Solyc12g014210.1	SL2.40ch12	533	702	294	966	716	931	578	1044	1051	1116	1020	184	1053	777	1048	AT3G15010	--
Solyc10g017970.1	SL2.40ch10	3	27	30	1543	986	81	728	1	145	263	200	317	265	775	183	AT3G12500	PR3
Solyc08g081330.2	SL2.40ch08	612	768	398	1735	1552	1143	1211	1009	1358	2291	1339	846	1070	774	2802	AT4G21800	QQT2
Solyc03g112030.1	SL2.40ch03	9	0	1	101	7	7	582	23	5	3	11	2	2	774	1503	AT3G48280	CYP71A25
Solyc06g071430.2	SL2.40ch06	245	533	417	841	758	606	1093	590	830	1512	1303	183	724	772	9241	AT1G27510	--
Solyc08g059660.1	SL2.40ch08	230	495	718	1516	1062	1377	830	522	1025	1716	1659	280	1146	769	1911	AT2G25430	--
Solyc01g110430.2	SL2.40ch01	750	322	732	1444	2353	1800	1765	1979	899	1517	710	181	1482	768	2820	AT4G34710	SPE2
Solyc09g076050.2	SL2.40ch09	1238	1327	1037	2129	818	1001	943	2442	2112	2794	2004	387	797	768	3612	AT3G22440	--
Solyc03g111720.2	SL2.40ch03	74	52	46	262	8454	1192	519	112	106	130	38	31	4075	767	1057	AT5G61640	PMSR1
Solyc03g121960.2	SL2.40ch03	319	286	242	680	828	810	653	771	595	885	553	148	870	763	6996	AT5G13640	PDAT1
Solyc12g056080.1	SL2.40ch12	535	699	340	1170	558	526	564	1028	1138	1545	1179	179	616	763	9021	AT5G41770	--
Solyc11g072710.1	SL2.40ch11	750	1868	732	1076	880	389	392	1776	2828	4390	2324	184	367	763	9756	AT3G45780	RPT1
Solyc01g086960.2	SL2.40ch01	154	175	861	1627	1798	2064	4437	354	443	1347	835	392	1266	760	1074	AT3G12630	--
Solyc04g080240.2	SL2.40ch04	332	483	357	827	730	476	627	781	791	1373	973	254	616	760	9878	AT5G42950	--
Solyc09g009020.2	SL2.40ch09	1169	1644	985	920	1206	235	1194	3349	2483	2593	1129	369	284	757	4985	AT2G36530	LOS2
Solyc11g010330.1	SL2.40ch11	101	210	373	1415	1226	619	540	251	720	1613	1044	392	528	756	1170	AT4G33565	--
Solyc05g005620.2	SL2.40ch05	1348	1951	966	2704	1043	464	851	3129	2642	4254	2643	917	794	755	5717	AT1G60200	--
Solyc01g095200.2	SL2.40ch01	263	532	519	1007	2033	1052	1150	632	906	1264	728	694	943	753	3078	AT4G23630	RTNLB1
Solyc02g065300.1	SL2.40ch02	408	659	377	853	465	446	554	962	1137	1312	1209	190	504	751	3240	AT1G09620	--
Solyc09g076040.2	SL2.40ch09	355	555	384	1014	995	1461	884	640	682	1064	916	346	1167	748	8588	AT3G22430	--
Solyc08g008370.2	SL2.40ch08	24	48	1271	2148	638	989	1117	53	206	2238	2161	216	1244	747	3105	AT5G42050	--
Solyc05g008920.2	SL2.40ch05	114	275	194	796	1368	471	440	321	279	473	464	318	974	747	6493	AT2G01260	--
Solyc01g100050.2	SL2.40ch01	207	433	459	976	825	490	512	583	656	1551	1098	278	663	747	10794	AT5G27030	TPR3
Solyc06g069430.2	SL2.40ch06	16	31	39	183	1508	444	642	61	122	199	131	155	482	747	8195	AT5G60910	FUL
Solyc04g011430.2	SL2.40ch04	148	399	530	1463	3049	1644	2517	246	675	1675	1598	1047	1487	746	3588	AT5G59300	UBC7
Solyc02g077660.2	SL2.40ch02	294	431	372	1051	740	437	636	692	880	1229	998	197	527	744	12571	AT1G28420	HB-1
Solyc08g062920.2	SL2.40ch08	581	912	562	1126	468	382	398	2057	2319	2801	1752	265	439	744	5464	AT1G56070	LOS1
Solyc03g025340.1	SL2.40ch03	324	480	536	1047	1680	742	699	738	723	1313	875	372	650	743	1050	AT5G23950	--
Solyc04g072900.1	SL2.40ch04	150	234	157	745	539	633	1739	165	171	781	290	311	512	742	795	AT1G78080	RAP2.4
Solyc07g019460.2	SL2.40ch07	359	373	426	1293	556	464	1392	775	616	970	915	125	387	742	5689	AT4G30210	ATR2
Solyc06g064940.2	SL2.40ch06	884	548	255	1815	4289	883	253	1531	1041	1323	745	644	1278	741	2706	AT1G72160	--
Solyc09g007230.2	SL2.40ch09	471	567	373	1059	841	601	940	919	757	1362	1001	254	626	740	5809	AT2G20280	--
Solyc01g067100.2	SL2.40ch01	208	450	462	990	820	587	772	563	794	1282	1016	221	580	740	9019	AT4G02570	CUL1
Solyc03g120010.2	SL2.40ch03	386	959	491	1481	1610	772	741	1114	1606	2542	1900	1062	775	739	4821	AT3G15610	--
Solyc11g069800.1	SL2.40ch11	212	352	112	273	275	57	307	401	427	477	228	191	174	738	1533	AT5G42650	DDE2
Solyc05g054920.2	SL2.40ch05	450	771	716	1810	1370	482	1072	818	1330	2698	2415	800	656	735	4253	AT2G37340	RSZ33
Solyc04g056270.2	SL2.40ch04	163	322	379	1262	651	449	994	369	656	1400	1338	274	517	735	10431	AT2G22300	SR1
Solyc05g009360.2	SL2.40ch05	97	147	106	613	1725	375	766	154	216	286	361	637	537	734	2516	AT1G68490	--
Solyc11g069000.1	SL2.40ch11	456	502	464	587	776	424	556	1332	1273	1687	1383	462	612	733	5328	AT5G20890	--
Solyc03g082490.2	SL2.40ch03	480	725	622	1470	773	713	590	903	1074	1790	1675	300	657	730	7852	AT5G53620	--
Solyc08g082850.2	SL2.40ch08	335	615	442	1172	437	540	551	694	1034	1854	1434	151	554	729	8284	AT1G64550	GCN3
Solyc03g114060.2	SL2.40ch03	230	393	287	774	367	277	528	699	704	1077	849	104	444	729	6816	AT3G48050	--
Solyc01g105340.2	SL2.40ch01	420	995	888	1909	2276	1395	716	795	1390	1950	1583	744	1483	726	5532	AT2G22360	--
Solyc09g013080.2	SL2.40ch09	1244	2137	942	1364	1330	359	393	2590	2420	3090	1408	333	579	725	6472	AT2G38040	CAC3
Solyc08g005190.2	SL2.40ch08	283	587	500	1237	604	542	624	568	875	1529	1364	338	650	724	5398	AT1G80930	--
Solyc01g100860.2	SL2.40ch01	596	1066	852	1947	1996	779	918	1153	1652	2696	1517	725	686	723	9061	AT3G62290	ATARFA1E
Solyc01g089970.2	SL2.40ch01	874	844	570	1108	1749	772	1277	1905	1539	1783	804	612	544	723	1512	AT4G09320	NDPK1
Solyc08g081190.2	SL2.40ch08	1076	1629	1573	1923	3255	1041	1395	2401	2725	3171	1407	1665	947	722	3351	AT1G01620	TMP-B
Solyc07g041750.2	SL2.40ch07	77	133	290	926	482	709	1389	147	203	812	665	205	525	722	12603	AT5G35570	--
Solyc03g058390.1	SL2.40ch03	465	754	452	1040	948	208	375	1360	1672	1812	1345	1236	332	722	1221	AT1G76810	--
Solyc06g035970.2	SL2.40ch06	636	1726	1399	1155	1092	253	935	1385	2729	4198	2596	1053	314	722	2972	AT5G23860	TUB8
Solyc07g007500.2	SL2.40ch07	959	697	342	1219	1561	1223	1854	1389	1118	1253	670	426	782	721	4030	--	--
Solyc01g106680.2	SL2.40ch01	644	924	419	1486	705	480	572	1340	1341	2156	1343	267	675	721	2010	AT4G33740	--
Solyc01g090190.2	SL2.40ch01	695	937	643	1251	980	504	650	1511	1899	2248	1330	307	578	717	5824	AT4G16830	--
Solyc04g053130.2	SL2.40ch04	91	353	441	932	3528	1417	265	268	557	792	396	693	1689	716	1914	AT2G21970	2012-09-02
Solyc11g066100.1	SL2.40ch11	76	116	118	523	1653	1331	1809	207	236	294	304	157	1579	716	2299	AT3G12580	HSP70
Solyc10g078620.1	SL2.40ch10	1152	1345	726	1618	909	465	843	1857	1772	2921	1368	408	504	716	2106	AT2G37270	RPS5B
Solyc12g009560.1	SL2.40ch12	39	101	43	286	726	282	326	121	145	253	190	73	436	715	2773	AT2G25490	FBL6
Solyc10g054440.1	SL2.40ch10	95	14	327	773	194	259	1582	237	172	629	596	104	170	715	2124	AT4G34710	SPE2
Solyc03g120270.2	SL2.40ch03	516	786	513	1041	659	348	621	1303	1411	2189	1187	264	339	714	9568	AT1G52360	--
Solyc09g065280.2	SL2.40ch09	217	480	359	1425	971	1023	771	383	756	1201	1320	404	1043	710	3822	AT1G03140	--
Solyc09g092250.2	SL2.40ch09	389	605	493	1212	738	1156	1193	967	1020	1587	1461	415	866	709	7022	AT3G23900	--
Solyc02g067580.2	SL2.40ch02	98	89	159	447	2158	1156	2716	199	178	353	208	151	758	709	2206	AT3G48140	--
Solyc06g083180.2	SL2.40ch06	1673	987	452	981	1011	360	696	2951	1744	1825	921	321	355	709	2794	AT5G20290	--
Solyc10g055800.1	SL2.40ch10	4	15	4	189	111	31	1319	3	38	72	80	5	25	709	1141	AT3G12500	PR3
Solyc05g053470.2	SL2.40ch05	783	600	274	637	760	907	1005	1772	1128	1128	594	153	724	708	6053	AT3G23990	HSP60-3B
Solyc07g007930.2	SL2.40ch07	474	1170	909	3307	4747	1034	709	999	2698	3049	1181	1479	1428	707	4674	AT5G20250	DIN10
Solyc09g008200.2	SL2.40ch09	56	878	906	2643	2672	402	1254	127	2312	4304	2428	1387	2377	706	2437	AT2G36950	--
Solyc07g017510.2	SL2.40ch07	244	1267	846	1539	745	374	250	618	1586	3403	2332	320	745	705	22685	AT3G14270	FAB1B
Solyc01g010440.2	SL2.40ch01	395	506	381	1179	898	1162	826	868	865	1530	1302	431	883	704	5775	AT1G27090	--
Solyc06g005360.2	SL2.40ch06	447	648	475	1245	2462	815	1061	825	1324	1633	929	812	743	704	2570	AT3G46000	ADF2
Solyc09g007540.2	SL2.40ch09	370	588	525	1115	526	402	511	938	1249	2128	1773	478	408	704	13045	AT1G14610	VALRS
Solyc04g080980.2	SL2.40ch04	489	878	521	871	612	359	516	1265	1466	1674	1043	194	382	704	5584	AT1G62020	--
Solyc01g014180.2	SL2.40ch01	223	508	601	1916	2272	922	1145	311	742	1473	1141	848	924	703	978	AT1G51200	--
Solyc08g081760.1	SL2.40ch08	619	1328	711	1526	685	474	1126	1365	1589	2359	2119	344	544	700	2046	AT1G64140	--
Solyc01g095080.2	SL2.40ch01	4	3	0	22	5748	1277	2760	1	5	7	1	33	1187	696	2930	AT1G01480	AT-ACC2
Solyc01g110120.2	SL2.40ch01	975	1619	741	1461	1395	783	614	2573	2338	3117	1929	390	640	696	10435	AT4G39080	VHA-A3
Solyc04g079420.2	SL2.40ch04	14	29	62	438	210	48	240	39	162	301	332	53	126	696	3536	AT4G33300	ADR1-L1
Solyc12g099910.1	SL2.40ch12	341	495	348	968	319	292	531	882	1004	1535	1069	71	559	694	20160	AT2G13370	CHR5
Solyc08g066730.2	SL2.40ch08	253	403	259	790	372	619	495	459	550	875	1013	140	557	694	7990	AT4G10760	MTA
Solyc11g020040.1	SL2.40ch11	83	187	188	477	1582	2663	1441	130	199	377	363	147	1137	693	3940	AT5G49910	HSC70-7
Solyc12g009990.1	SL2.40ch12	542	561	443	1583	680	563	1014	1075	1054	1331	1272	164	736	693	3578	AT4G30600	--
Solyc04g063230.2	SL2.40ch04	535	1202	553	608	248	106	225	1402	2147	3026	1531	118	192	693	5075	AT5G64030	--
Solyc06g071920.2	SL2.40ch06	815	1102	444	1022	2686	785	1395	1651	1494	1704	1038	483	855	692	3866	AT3G04120	GAPC1
Solyc09g090520.2	SL2.40ch09	324	537	435	863	787	715	682	752	897	1113	929	373	644	692	3210	AT4G14300	--
Solyc02g070310.2	SL2.40ch02	1030	920	975	1826	2052	594	962	1601	2176	3668	1767	1504	620	690	1781	AT4G18100	--
Solyc02g086880.2	SL2.40ch02	555	593	446	824	723	379	888	902	941	1048	668	220	381	689	4517	AT5G14780	FDH
Solyc00g047700.2	SL2.40ch00	990	742	342	945	528	176	395	1763	1312	1272	663	111	338	689	761	AT5G47210	--
Solyc07g064350.1	SL2.40ch07	583	645	395	1108	429	262	618	1371	1195	1167	741	224	503	685	1857	AT3G24080	--
Solyc09g064860.2	SL2.40ch09	193	397	377	854	921	509	829	399	711	1290	1002	339	529	683	7253	AT4G02880	--
Solyc06g066370.2	SL2.40ch06	13	14	558	1504	837	846	2149	30	104	1145	798	209	749	682	2992	AT2G38470	WRKY33
Solyc09g057650.2	SL2.40ch09	695	810	726	1473	1155	506	664	1361	1865	2375	1428	590	524	682	2871	AT5G59240	--
Solyc05g009980.2	SL2.40ch05	503	911	933	1377	1059	358	670	988	1379	1843	1354	654	484	680	7280	AT1G26110	DCP5
Solyc05g054070.2	SL2.40ch05	636	613	413	716	793	547	911	1228	1226	1319	766	256	412	680	1819	AT1G18540	--
Solyc03g083620.1	SL2.40ch03	115	68	127	554	2670	566	410	336	339	328	238	253	650	679	366	AT5G62350	--
Solyc10g081070.1	SL2.40ch10	304	569	231	905	202	463	345	828	855	1211	1234	70	728	678	2113	AT5G64270	--
Solyc03g026020.2	SL2.40ch03	27	157	214	615	1190	616	1472	80	328	885	658	392	616	677	1792	AT5G62020	HSFB2A
Solyc08g082820.2	SL2.40ch08	1034	1172	662	1581	437	174	411	2301	2104	1521	588	114	201	676	4275	AT5G28540	BIP1
Solyc08g014130.2	SL2.40ch08	284	203	107	329	1412	837	1399	594	519	523	258	150	1171	675	9539	AT1G74040	MAML-3
Solyc05g017890.2	SL2.40ch05	375	495	297	756	466	368	710	830	824	1362	924	232	514	674	54287	AT1G24706	THO2
Solyc01g007320.2	SL2.40ch01	6756	12803	4356	6215	6435	245	106	9379	11703	9212	4849	4195	430	674	2506	ATCG00480	PB
Solyc02g070550.2	SL2.40ch02	175	824	634	1390	1534	720	1011	420	1071	1864	1384	673	653	671	5361	AT5G46250	--
Solyc12g043110.1	SL2.40ch12	410	619	357	652	572	799	1099	1221	1149	1292	1025	129	499	670	5114	AT1G79920	--
Solyc07g047980.1	SL2.40ch07	153	257	542	1186	654	1148	790	297	416	1103	960	155	1013	669	1533	AT3G07790	--
Solyc09g072570.2	SL2.40ch09	366	536	335	1130	876	880	807	877	968	1432	1094	328	773	667	6541	AT1G65660	SMP1
Solyc07g053440.2	SL2.40ch07	545	686	326	991	400	280	598	1276	1111	1454	851	134	520	667	2610	AT3G58110	--
Solyc01g102660.2	SL2.40ch01	181	517	540	1101	1933	355	594	341	944	1606	1012	419	542	666	5178	AT2G02390	GSTZ1
Solyc01g080640.2	SL2.40ch01	542	369	232	709	530	291	419	1833	728	1136	784	148	355	665	6620	AT3G62700	MRP10
Solyc08g062910.2	SL2.40ch08	375	600	458	815	452	423	536	1406	1466	1542	1053	179	324	665	4037	AT1G56070	LOS1
Solyc09g015830.1	SL2.40ch09	164	267	502	928	2377	973	645	271	435	904	752	219	1087	664	1950	AT3G51550	FER
Solyc05g009850.2	SL2.40ch05	203	348	206	854	252	678	577	451	475	789	871	99	680	663	6690	AT5G08550	ILP1
Solyc08g065890.2	SL2.40ch08	277	904	703	1727	1296	509	554	699	1179	2387	1587	580	675	662	9630	AT5G11710	--
Solyc07g007120.2	SL2.40ch07	291	617	689	1402	754	443	714	679	1115	1888	1255	448	332	659	6524	AT5G25220	KNAT3
Solyc07g032230.2	SL2.40ch07	93	146	431	1091	436	601	539	204	297	1328	999	177	864	658	5762	AT2G19710	--
Solyc02g083350.2	SL2.40ch02	469	704	469	952	294	400	305	1118	1148	1887	976	179	518	658	8554	AT4G35800	RPB1
Solyc07g041150.2	SL2.40ch07	258	475	333	928	538	381	499	688	884	1317	1145	168	572	657	16557	AT5G20490	XIK
Solyc01g104470.2	SL2.40ch01	386	806	1159	2029	1824	859	1723	677	1317	3151	2408	1166	841	656	3156	AT1G25260	--
Solyc09g007250.2	SL2.40ch09	637	745	529	839	778	354	715	1774	1913	2137	1310	299	298	656	2629	AT3G09630	--
Solyc11g008460.1	SL2.40ch11	476	739	420	1456	543	517	806	1083	1114	1531	1154	290	738	654	3491	AT5G16780	MDF
Solyc08g008210.2	SL2.40ch08	741	1183	603	1302	1152	422	681	1529	1562	1958	971	439	389	654	5004	AT1G64200	VHA-E3
Solyc04g064700.2	SL2.40ch04	389	493	298	870	296	793	725	725	733	1214	956	81	700	653	14156	AT4G08350	GTA2
Solyc02g070020.1	SL2.40ch02	1	1	29	465	1774	378	426	1	22	70	115	134	649	652	1440	AT5G49690	--
Solyc06g005670.2	SL2.40ch06	344	535	300	784	919	230	747	880	907	1220	866	436	451	651	8323	AT2G29190	PUM2
Solyc03g097290.2	SL2.40ch03	244	373	380	730	714	624	503	695	848	1332	1081	242	558	648	14262	AT1G50200	ALATS
Solyc01g103940.2	SL2.40ch01	1180	1681	712	1607	902	397	552	2127	2366	2899	1203	539	420	648	4318	AT1G60940	SRK2B
Solyc09g098240.2	SL2.40ch09	354	738	429	856	731	262	462	1005	1503	1884	1052	406	252	648	12409	AT2G31660	URM9
Solyc05g053620.2	SL2.40ch05	12	206	169	1347	509	105	946	42	380	650	579	328	294	645	1361	AT5G24560	PP2-B12
Solyc05g052570.2	SL2.40ch05	85	104	1552	2332	192	1159	863	220	243	2925	1809	67	1024	644	1794	AT2G40140	ZFAR1
Solyc08g066690.2	SL2.40ch08	22	112	148	840	1963	371	326	39	81	129	89	107	961	644	2943	AT5G25820	--
Solyc07g047790.2	SL2.40ch07	439	622	356	656	1100	1016	891	1042	1265	1185	750	307	815	644	6227	AT3G07770	Hsp89.1
Solyc07g008320.2	SL2.40ch07	183	236	202	980	256	228	372	507	941	869	865	100	413	643	18198	AT4G29900	CIF1
Solyc06g051310.2	SL2.40ch06	515	812	478	840	782	252	486	1543	1329	1899	1004	233	318	643	11290	AT3G11130	--
Solyc01g103680.2	SL2.40ch01	548	595	424	990	1040	1003	809	1021	889	1201	711	329	964	641	5180	AT4G24330	--
Solyc07g008610.1	SL2.40ch07	302	532	352	831	767	562	355	708	887	1243	1033	237	675	641	2088	AT3G54540	GCN4
Solyc04g049120.2	SL2.40ch04	287	528	297	810	814	331	652	750	809	1190	818	400	515	640	9568	AT3G52250	--
Solyc02g064680.2	SL2.40ch02	67	66	978	1517	425	887	935	193	176	2590	1660	157	894	639	5527	AT4G37640	ACA2
Solyc01g099760.2	SL2.40ch01	364	520	348	845	650	622	706	785	824	1164	760	238	535	639	5019	AT3G05530	RPT5A
Solyc03g034440.2	SL2.40ch03	184	372	437	1109	1042	697	1217	446	749	1725	1302	359	907	638	1894	AT1G77840	--
Solyc02g079060.2	SL2.40ch02	378	593	410	1052	1349	774	953	725	887	1471	1019	478	739	638	6575	AT1G66070	--
Solyc12g099440.1	SL2.40ch12	215	509	379	844	1070	705	986	663	806	1250	778	204	592	638	7679	AT3G06860	MFP2
Solyc02g081160.2	SL2.40ch02	834	1097	860	1186	1366	484	268	2035	2089	2778	1555	508	473	638	6678	AT4G04040	MEE51
Solyc01g097190.2	SL2.40ch01	340	429	211	850	694	552	1080	663	717	775	479	219	445	638	13201	AT3G04710	--
Solyc10g007310.1	SL2.40ch10	99	606	612	1734	3611	673	507	129	725	1761	1073	1329	1482	637	642	AT2G42610	LSH10
Solyc10g076870.1	SL2.40ch10	373	503	367	1049	383	387	381	865	848	1295	1161	102	500	637	9746	AT2G44710	--
Solyc12g095990.1	SL2.40ch12	367	463	352	885	774	419	862	751	808	1223	947	336	335	636	2136	AT3G13920	TIF4A1
Solyc11g062220.1	SL2.40ch11	340	583	368	961	150	225	225	1017	1000	1547	1577	48	422	634	10447	AT2G16485	--
Solyc06g005080.2	SL2.40ch06	175	332	282	711	470	298	640	419	606	1083	707	168	342	634	36685	AT1G12470	--
Solyc04g015020.2	SL2.40ch04	199	890	699	1592	727	359	864	340	813	1508	963	409	420	633	2002	AT4G16380	--
Solyc12g020000.1	SL2.40ch12	457	439	388	853	722	610	896	739	759	1051	886	228	562	631	8949	AT3G56720	--
Solyc03g093160.2	SL2.40ch03	228	309	296	1047	937	990	1006	550	741	1287	1087	433	822	630	5761	AT5G51410	--
Solyc08g076930.1	SL2.40ch08	136	303	937	1762	651	533	653	316	477	2313	1388	419	613	629	2070	AT1G32640	ZBF1
Solyc01g008000.2	SL2.40ch01	302	670	812	1692	2094	637	973	596	1112	2116	1739	1147	604	629	4086	AT5G14670	ATARFA1B
Solyc10g081170.1	SL2.40ch10	128	164	491	1427	1932	419	1101	223	360	767	559	385	549	629	1384	AT3G43810	CAM7
Solyc01g101060.2	SL2.40ch01	479	1239	2664	5495	2970	1198	1385	1183	1537	4514	4717	1815	846	628	2604	AT4G01850	SAM2
Solyc10g006260.2	SL2.40ch10	237	402	291	895	527	671	906	574	771	1406	1091	297	707	628	3270	AT5G55100	--
Solyc06g076570.1	SL2.40ch06	120	304	415	2054	8082	3448	3309	264	564	793	481	639	3286	626	465	AT1G07400	--
Solyc01g106320.2	SL2.40ch01	433	820	435	1031	861	502	958	861	1130	1567	1060	333	537	626	1867	AT5G64430	--
Solyc08g068150.2	SL2.40ch08	107	627	281	868	2374	557	276	279	1019	1000	534	29	1128	624	2844	AT5G25610	RD22
Solyc05g056310.2	SL2.40ch05	587	727	472	863	889	914	662	1196	1300	1470	1007	318	596	624	7263	AT5G26360	--
Solyc04g049070.2	SL2.40ch04	455	631	316	1002	304	330	287	1037	1127	1446	920	103	460	624	8442	AT5G63840	RSW3
Solyc01g090750.2	SL2.40ch01	407	440	327	584	793	563	546	1025	834	1061	748	312	395	624	9549	AT3G20050	TCP-1
Solyc06g071860.2	SL2.40ch06	466	457	380	817	364	389	404	799	875	1140	786	116	356	624	5437	AT3G48440	--
Solyc04g051800.2	SL2.40ch04	363	912	478	1137	812	737	857	906	1237	1940	1355	326	684	623	5295	AT5G64840	GCN5
Solyc03g111970.2	SL2.40ch03	70	123	102	494	2399	710	428	108	239	303	222	124	979	620	2042	AT3G48280	CYP71A25
Solyc01g091270.2	SL2.40ch01	97	164	133	598	2380	4023	1555	180	245	408	309	218	2738	619	2961	AT2G45380	--
Solyc06g060090.2	SL2.40ch06	115	136	468	918	1490	860	555	269	327	1075	762	274	865	619	9045	AT1G21660	--
Solyc06g083620.2	SL2.40ch06	496	913	661	1013	927	455	682	984	1653	1835	1239	406	378	619	3971	AT4G29040	RPT2a
Solyc07g051850.2	SL2.40ch07	320	745	752	1310	794	545	417	944	2508	3795	2132	592	620	618	5244	AT1G11910	ATAPA1
Solyc11g011470.1	SL2.40ch11	494	857	477	979	1108	785	549	1222	1417	1696	1005	297	592	618	5645	AT5G37510	EMB1467
Solyc08g075700.2	SL2.40ch08	785	675	335	870	1183	505	583	1358	1283	1597	768	444	539	617	2254	AT3G49010	RSU2
Solyc03g111230.2	SL2.40ch03	703	800	744	1107	1613	577	965	1684	2081	2711	1606	1075	537	617	1154	AT1G27400	--
Solyc12g099660.1	SL2.40ch12	595	746	360	948	518	330	286	1294	1201	1519	918	117	432	617	8589	AT5G56360	PSL4
Solyc02g062290.2	SL2.40ch02	317	431	280	759	264	326	516	693	590	936	860	131	386	617	4741	AT2G44710	--
Solyc10g083720.1	SL2.40ch10	197	250	248	936	1913	534	539	409	401	499	246	65	874	616	5536	AT3G52990	--
Solyc01g101020.2	SL2.40ch01	267	546	303	767	701	290	430	809	1034	1190	933	315	386	616	3428	AT4G10710	SPT16
Solyc01g086890.2	SL2.40ch01	387	880	751	1440	815	407	626	1040	1353	2362	1550	344	547	615	6601	AT3G52120	--
Solyc06g050550.2	SL2.40ch06	419	691	486	1029	957	295	557	858	938	1355	899	317	414	615	7433	AT5G58440	SNX2a
Solyc05g052040.1	SL2.40ch05	4	11	633	1423	606	783	868	17	153	2186	1195	244	981	614	1098	AT5G47230	ERF5
Solyc11g039650.1	SL2.40ch11	327	488	329	819	443	299	673	789	756	1031	790	123	351	614	26220	AT1G10290	DRP2A
Solyc01g104500.2	SL2.40ch01	181	285	213	743	1793	619	856	314	385	651	560	272	921	613	1395	AT1G68140	--
Solyc01g086970.2	SL2.40ch01	92	224	528	1224	2546	1666	2008	268	678	1081	1167	1074	1325	612	819	AT1G51200	--
Solyc07g062700.2	SL2.40ch07	275	296	618	1188	1134	928	1783	812	706	1585	925	142	801	612	5225	AT1G53210	--
Solyc04g049670.2	SL2.40ch04	1028	1964	1111	1299	695	180	524	2210	2679	3270	1692	408	363	612	6662	AT5G02810	PRR7
Solyc02g067840.2	SL2.40ch02	101	123	57	304	516	413	690	262	291	305	259	110	326	611	4021	AT5G40510	--
Solyc02g063450.2	SL2.40ch02	182	577	1389	780	393	355	341	716	1056	3204	1253	371	458	610	5572	AT4G37900	--
Solyc06g071100.2	SL2.40ch06	409	819	526	1131	713	314	642	771	1083	1547	1135	157	342	610	7434	AT5G62670	HA11
Solyc01g060470.2	SL2.40ch01	391	655	496	1000	1744	637	715	1210	1842	2054	1117	583	634	608	5321	AT4G16143	IMPA-2
Solyc02g083470.2	SL2.40ch02	358	396	199	698	499	269	521	832	773	816	541	316	407	608	4602	AT3G01160	--
Solyc03g095900.2	SL2.40ch03	2	3	3	1710	8480	1059	141	1	2	44	7	146	3538	606	1856	AT1G06620	--
Solyc03g117870.2	SL2.40ch03	121	155	173	767	1490	1438	955	292	421	559	440	73	1426	606	3608	AT3G21240	AT4CL2
Solyc08g077210.2	SL2.40ch08	12	29	80	341	175	225	1448	42	77	383	301	11	48	605	4993	AT4G18010	IP5PII
Solyc03g062940.2	SL2.40ch03	240	498	396	1241	1797	952	1032	499	949	1734	1187	563	901	604	1523	AT1G29260	PEX7
Solyc10g006770.2	SL2.40ch10	176	232	175	665	842	1557	1181	469	345	656	635	228	1114	601	3515	AT4G10710	SPT16
Solyc02g093340.2	SL2.40ch02	567	550	269	846	511	352	655	1200	1306	1448	813	271	360	601	3604	AT5G40490	--
Solyc02g080640.2	SL2.40ch02	104	139	179	285	221	103	565	315	184	134	98	8	164	601	3510	AT4G04610	PRH19
Solyc01g086990.2	SL2.40ch01	320	509	329	756	390	596	529	868	1022	1486	1100	135	599	599	8497	AT5G28740	--
Solyc01g010870.2	SL2.40ch01	113	217	147	684	745	207	521	275	398	530	490	204	467	599	7054	AT1G26850	--
Solyc00g060810.2	SL2.40ch00	2	0	0	97	2605	2138	751	1	0	0	1	3	409	599	2484	AT1G70890	MLP43
Solyc02g078260.2	SL2.40ch02	346	708	428	1207	435	430	406	797	1118	1853	1529	204	503	598	7545	AT4G21710	RPB2
Solyc01g080430.2	SL2.40ch01	211	715	450	1160	681	459	742	451	734	1329	1001	215	689	596	5052	AT4G03000	--
Solyc11g071700.1	SL2.40ch11	305	518	282	672	248	150	270	786	863	1203	734	79	319	596	20596	AT5G06600	UBP12
Solyc10g081190.1	SL2.40ch10	312	385	389	1483	864	362	698	567	907	1077	871	318	433	595	4398	AT5G21090	--
Solyc06g083390.2	SL2.40ch06	49	40	180	959	770	457	1963	67	204	560	731	195	260	595	2372	AT3G25070	RIN4
Solyc02g080630.2	SL2.40ch02	1105	1460	1113	1425	2211	973	575	2495	2484	2730	1515	554	762	594	5253	AT1G11840	GLX1
Solyc07g045240.2	SL2.40ch07	541	461	434	673	715	465	700	1274	1128	1030	774	249	676	594	2655	AT3G13224	--
Solyc11g020810.1	SL2.40ch11	454	513	335	987	608	368	658	870	870	1236	805	248	536	594	11579	AT4G25730	--
Solyc04g071350.2	SL2.40ch04	381	661	284	733	346	253	385	1108	978	1397	766	119	354	592	25537	AT1G76850	SEC5A
Solyc03g094080.2	SL2.40ch03	250	535	423	983	1380	993	458	471	819	1214	813	419	811	591	13874	AT5G65260	--
Solyc02g062390.2	SL2.40ch02	2	0	29	243	933	160	595	1	1	8	2	97	1064	586	1622	--	--
Solyc05g053780.2	SL2.40ch05	361	530	350	1113	1672	753	822	679	1005	1038	701	621	762	586	1804	AT4G13850	GRP2
Solyc04g015680.2	SL2.40ch04	267	530	399	1103	1041	457	743	486	660	1196	1037	449	444	585	20750	AT2G41790	--
Solyc03g082980.2	SL2.40ch03	322	561	297	675	681	192	213	909	963	1111	700	213	281	585	6724	AT5G53060	--
Solyc01g010750.2	SL2.40ch01	396	1079	723	1325	1713	788	630	925	1646	2322	1119	602	809	584	5165	AT2G39050	--
Solyc09g090700.1	SL2.40ch09	621	968	400	1036	912	793	667	1242	1234	1478	1038	200	714	584	1569	AT1G79440	SSADH1
Solyc07g008340.2	SL2.40ch07	448	516	380	845	627	345	646	1031	887	1048	645	163	390	583	6723	AT4G19210	RLI2
Solyc03g026220.2	SL2.40ch03	188	428	359	560	347	205	385	371	597	1019	812	153	199	583	1962	AT5G52060	BAG1
Solyc01g104650.2	SL2.40ch01	41	100	131	473	1627	298	422	89	151	278	289	385	1146	582	3541	AT5G44080	--
Solyc07g055210.2	SL2.40ch07	492	504	261	685	1031	639	608	1109	729	949	476	179	618	581	4371	AT2G30970	ASP1
Solyc07g005100.2	SL2.40ch07	8	32	11	331	81	9	368	24	144	147	148	6	116	581	2395	AT4G19810	--
Solyc08g005230.2	SL2.40ch08	325	606	399	963	1154	396	845	681	1134	1950	1357	516	436	580	6330	AT1G27000	--
Solyc03g031670.2	SL2.40ch03	186	248	174	497	607	359	719	359	427	580	446	90	346	579	8667	AT4G04720	CPK21
Solyc11g065920.1	SL2.40ch11	141	361	363	983	487	401	364	380	585	973	797	106	681	578	14052	AT4G34890	XDH1
Solyc05g013700.2	SL2.40ch05	457	445	286	679	582	544	584	857	637	703	538	128	528	578	7235	AT3G26400	EIF4B1
Solyc02g068420.2	SL2.40ch02	338	552	479	1267	744	426	633	685	944	1786	1526	363	425	578	10145	AT2G40430	--
Solyc02g082140.2	SL2.40ch02	261	490	437	501	447	709	675	492	768	1330	732	131	185	578	2996	AT4G20170	--
Solyc09g056450.2	SL2.40ch09	103	236	773	1476	1307	1097	1749	185	367	1748	882	152	711	576	2132	AT3G07360	PUB9
Solyc01g109540.2	SL2.40ch01	564	812	420	652	665	238	387	1503	1334	1525	697	208	228	576	8744	AT4G34450	--
Solyc06g069860.2	SL2.40ch06	902	1117	825	1468	1457	313	592	1703	2449	3249	1695	1227	511	575	1853	AT1G26880	--
Solyc02g080130.2	SL2.40ch02	220	406	297	1097	2232	951	839	295	537	914	842	670	1174	574	4535	AT1G61770	--
Solyc04g014560.2	SL2.40ch04	296	414	278	750	631	537	833	628	713	1096	719	322	754	574	6775	AT5G37370	ATSRL1
Solyc05g013480.2	SL2.40ch05	166	447	366	863	1160	1484	602	384	824	1173	703	261	945	573	5760	AT3G26580	--
Solyc04g053080.2	SL2.40ch04	168	542	552	1667	694	676	686	321	784	1527	1844	504	682	573	1809	AT3G62940	--
Solyc03g005430.2	SL2.40ch03	163	308	270	644	279	324	605	399	477	841	756	80	360	573	14103	AT1G04300	--
Solyc06g068140.2	SL2.40ch06	266	542	571	1150	1226	974	1148	539	1023	1992	1086	467	745	572	3041	AT1G15340	MBD10
Solyc03g115140.2	SL2.40ch03	233	377	245	784	440	330	511	553	772	1400	926	248	531	572	2632	AT1G74250	--
Solyc02g020910.2	SL2.40ch02	395	792	440	832	797	270	630	992	1173	2148	995	349	314	570	34786	AT3G19960	ATM1
Solyc12g096300.1	SL2.40ch12	799	635	605	997	881	407	536	2095	1587	1596	851	347	281	570	2450	AT5G10360	RPS6B
Solyc06g065520.2	SL2.40ch06	573	626	356	579	484	248	393	1305	1165	1316	699	111	263	570	8199	AT3G11830	--
Solyc04g049450.2	SL2.40ch04	320	413	259	550	349	175	440	638	656	887	624	169	151	570	5516	AT5G60640	PDIL1-4
Solyc01g096810.2	SL2.40ch01	73	194	241	898	439	399	526	94	360	772	666	160	416	567	2555	AT2G27050	EIL1
Solyc03g121710.2	SL2.40ch03	345	339	250	759	461	756	946	691	551	870	601	167	687	566	4138	AT1G17640	--
Solyc10g077070.1	SL2.40ch10	410	453	302	677	427	448	588	1036	821	1042	752	103	537	566	2145	AT1G73100	SUVH3
Solyc06g064910.2	SL2.40ch06	227	506	353	899	416	618	688	431	689	1251	899	129	614	565	12207	AT1G22930	--
Solyc05g008010.2	SL2.40ch05	861	1012	744	1965	1930	591	950	1377	1708	3643	1985	1269	722	563	2316	AT2G19740	--
Solyc08g005910.2	SL2.40ch08	415	837	615	1337	1069	540	593	708	1347	1770	1915	637	1078	562	2511	AT5G61230	--
Solyc03g063750.2	SL2.40ch03	99	147	153	422	955	256	318	214	233	456	329	96	452	562	6070	AT3G57630	--
Solyc06g073780.2	SL2.40ch06	471	597	471	847	392	248	387	1309	1163	1614	993	161	358	561	19333	AT2G27170	TTN7
Solyc02g089640.2	SL2.40ch02	71	145	786	1169	590	1419	1280	237	336	1525	768	74	1115	560	3266	AT3G28180	CSLC4
Solyc02g089600.2	SL2.40ch02	238	412	345	974	718	475	539	431	772	1297	927	482	684	560	5009	AT5G38720	--
Solyc09g091470.2	SL2.40ch09	97	371	386	768	1788	402	684	330	638	915	634	248	433	560	5018	AT2G33150	PKT3
Solyc01g008110.2	SL2.40ch01	1809	692	409	653	741	406	691	4311	1235	1212	595	121	309	560	2552	AT1G11680	EMB1738
Solyc08g006980.2	SL2.40ch08	191	355	447	722	510	447	790	448	695	901	683	107	550	559	4435	AT2G35330	--
Solyc09g015040.1	SL2.40ch09	52	91	354	971	1095	959	999	156	162	693	580	200	845	558	1533	AT5G01710	--
Solyc10g086550.1	SL2.40ch10	283	478	379	622	570	355	438	720	982	1154	600	320	410	557	11356	AT1G07510	ftsh10
Solyc01g080010.2	SL2.40ch01	8	50	53	111	40	16	1434	10	196	308	133	21	67	557	1537	AT1G03220	--
Solyc07g040960.1	SL2.40ch07	9	12	1725	2702	1043	1917	3020	27	120	3163	1672	207	1332	556	1500	AT5G12010	--
Solyc06g084020.2	SL2.40ch06	770	1289	828	1544	1532	538	406	1412	1776	2325	1354	789	874	556	1201	AT1G06760	--
Solyc07g005340.1	SL2.40ch07	335	566	335	947	714	360	651	717	1053	1405	989	324	594	556	1182	AT5G58020	--
Solyc04g049140.2	SL2.40ch04	440	469	287	603	233	228	347	1091	733	1139	738	70	467	556	18965	AT4G00990	--
Solyc04g081880.2	SL2.40ch04	473	438	390	938	1886	1363	1153	880	809	1067	679	613	1031	555	4392	AT1G76010	--
Solyc04g014720.2	SL2.40ch04	856	1029	1009	1451	1641	478	616	1975	3233	3656	1672	952	598	555	2261	AT1G18540	--
Solyc11g069430.1	SL2.40ch11	597	1482	1317	2036	2503	1527	611	1398	2530	4917	3240	582	840	553	2671	AT2G37170	PIP2B
Solyc09g015770.2	SL2.40ch09	87	141	734	1707	461	85	894	127	578	1709	1064	232	391	553	1933	AT3G56400	WRKY70
Solyc10g083760.1	SL2.40ch10	248	604	681	1129	571	459	472	709	1175	2104	1887	216	383	553	5326	AT3G10050	OMR1
Solyc02g078970.2	SL2.40ch02	348	499	292	1027	583	855	450	814	925	1472	1106	254	948	552	4367	AT1G10580	--
Solyc04g014210.2	SL2.40ch04	80	329	233	591	209	221	216	286	624	896	865	112	379	552	8217	AT5G10370	--
Solyc12g098470.1	SL2.40ch12	227	481	201	769	832	196	414	511	605	886	613	897	343	551	11073	AT5G43490	--
Solyc01g090690.2	SL2.40ch01	276	519	354	899	503	259	385	704	850	1256	1061	171	307	551	10713	AT2G45030	--
Solyc09g097960.2	SL2.40ch09	16	14	8	444	2	4	689	0	79	26	6	0	6	550	1614	AT1G60710	ATB2
Solyc10g005800.2	SL2.40ch10	358	523	413	1072	1157	766	911	610	763	1572	1081	465	788	549	4748	AT3G13200	EMB2769
Solyc09g066490.2	SL2.40ch09	316	456	381	967	1441	543	705	624	710	1159	681	338	493	547	2521	AT1G03900	NAP4
Solyc02g072130.2	SL2.40ch02	295	391	427	799	788	404	914	824	888	1231	611	272	393	546	3319	AT2G34250	--
Solyc03g097070.2	SL2.40ch03	178	300	276	752	453	606	641	322	542	867	673	154	554	545	7424	AT5G16880	--
Solyc01g079230.2	SL2.40ch01	439	550	387	946	683	393	672	900	876	1403	906	195	500	544	6853	AT1G26540	--
Solyc01g067930.2	SL2.40ch01	330	513	648	821	652	554	685	1135	1300	2026	1280	159	482	544	1400	AT4G02500	XXT2
Solyc08g074370.2	SL2.40ch08	238	378	207	588	439	372	419	601	642	887	572	179	383	544	8769	AT4G31160	DCAF1
Solyc08g068310.2	SL2.40ch08	396	460	229	679	515	419	691	1007	887	1129	768	175	351	544	5982	AT4G32720	La1
Solyc11g007170.1	SL2.40ch11	138	327	256	850	901	488	856	243	415	815	651	216	572	543	4644	AT2G27600	VPS4
Solyc01g086750.2	SL2.40ch01	457	620	303	760	269	230	231	1035	834	1395	1006	88	389	543	16334	AT3G52140	--
Solyc01g094800.2	SL2.40ch01	312	542	408	667	289	214	299	1053	947	1441	932	102	360	543	11997	AT2G46020	CHR2
Solyc03g123610.2	SL2.40ch03	178	235	167	617	561	420	1106	326	401	517	292	75	289	543	6729	AT1G72330	ALAAT2
Solyc08g075310.2	SL2.40ch08	354	522	394	918	449	287	560	867	947	1317	874	154	380	542	15973	AT1G31730	--
Solyc01g087980.2	SL2.40ch01	21	37	193	592	1819	1643	3601	19	77	346	125	30	242	542	1250	--	--
Solyc06g068320.2	SL2.40ch06	370	524	337	890	598	428	653	658	1005	1133	852	424	382	541	7713	AT3G62120	--
Solyc06g073720.1	SL2.40ch06	140	403	321	821	295	341	272	402	641	963	805	122	297	541	1833	AT3G20770	EIN3
Solyc06g005650.2	SL2.40ch06	86	171	462	1615	833	1609	2677	260	317	1831	634	165	879	540	1114	AT5G59550	--
Solyc09g098360.2	SL2.40ch09	658	766	731	1482	1571	769	987	1269	1702	2606	1863	796	871	540	3951	AT5G06360	--
Solyc07g042490.1	SL2.40ch07	105	171	206	334	2913	478	1964	247	236	551	524	329	146	540	393	AT5G20820	--
Solyc11g069720.1	SL2.40ch11	404	666	446	635	457	261	407	1188	1194	1356	702	127	248	539	5558	AT3G53230	--
Solyc01g007220.2	SL2.40ch01	19	538	1201	2977	1629	774	814	54	981	2897	2131	993	762	537	1066	AT3G52470	--
Solyc01g100350.2	SL2.40ch01	325	515	617	1687	1398	933	1091	600	1094	1670	1221	697	890	536	2826	AT4G02080	SAR2
Solyc09g082520.2	SL2.40ch09	376	556	550	1181	1773	675	486	758	1112	1528	1313	539	540	536	2782	AT3G04840	--
Solyc02g081290.2	SL2.40ch02	266	372	237	621	430	504	431	541	492	695	690	261	499	535	2473	AT2G33730	--
Solyc03g118010.2	SL2.40ch03	174	256	155	508	294	262	607	378	449	544	403	99	283	534	6648	AT5G07350	Tudor1
Solyc08g081320.2	SL2.40ch08	254	678	422	939	644	252	665	580	878	1826	1144	221	235	534	8638	AT4G11380	--
Solyc04g074300.2	SL2.40ch04	949	884	536	1215	951	498	622	1711	1631	1770	1085	415	497	533	2149	AT3G57490	--
Solyc12g010130.1	SL2.40ch12	391	478	222	783	1007	315	419	851	650	448	220	306	356	533	1299	AT4G30960	SNRK3.14
Solyc12g006550.1	SL2.40ch12	172	292	251	856	1113	558	708	413	568	1041	932	630	516	530	4216	AT2G37990	--
Solyc01g067730.2	SL2.40ch01	814	961	723	795	1908	459	764	2048	2105	1806	515	739	445	530	2354	AT4G25050	ACP4
Solyc10g006070.2	SL2.40ch10	553	567	527	1185	919	575	656	1270	1559	1651	1183	379	627	529	3492	AT5G59240	--
Solyc05g054080.2	SL2.40ch05	43	141	153	592	440	537	544	110	288	535	452	85	539	529	7835	AT4G12570	UPL5
Solyc12g009060.1	SL2.40ch12	141	294	396	952	1260	695	1424	259	516	942	478	256	603	527	4201	AT2G06530	VPS2.1
Solyc12g005330.1	SL2.40ch12	713	765	480	844	680	380	416	1220	1252	1626	953	256	315	527	1506	AT4G36130	--
Solyc02g085910.2	SL2.40ch02	3	1	22	300	2424	518	1115	8	5	13	41	10	123	527	1184	AT3G02550	LBD41
Solyc06g069440.2	SL2.40ch06	265	383	169	665	534	268	303	576	622	822	564	164	427	526	8294	AT3G26850	--
Solyc05g047530.2	SL2.40ch05	1	2	2	63	293	12	1272	4	40	11	24	2	6	526	1974	AT2G30490	REF3
Solyc11g068950.1	SL2.40ch11	154	632	615	879	426	293	390	480	1490	2376	1787	416	430	525	4734	AT2G35940	EDA29
Solyc10g080710.1	SL2.40ch10	362	480	324	1148	575	429	384	801	804	1135	931	211	428	525	3972	AT5G56680	SYNC1 ARATH
Solyc08g008510.2	SL2.40ch08	201	286	219	632	688	286	705	465	420	582	438	200	346	525	9945	AT4G10790	--
Solyc01g056940.2	SL2.40ch01	1175	797	403	966	786	197	507	1733	1421	1605	532	350	331	525	756	AT2G47110	UBQ6
Solyc07g007660.1	SL2.40ch07	25	113	138	462	731	617	420	78	224	360	314	200	582	524	1221	--	--
Solyc01g088020.2	SL2.40ch01	539	664	455	867	726	232	417	1156	1009	1346	725	237	318	524	13587	AT3G63460	--
Solyc10g081610.1	SL2.40ch10	301	463	371	658	264	245	289	768	905	1283	659	108	300	523	22002	AT5G06600	UBP12
Solyc06g073730.1	SL2.40ch06	171	389	249	795	375	311	367	223	536	680	491	87	387	522	1818	AT3G20770	EIN3
Solyc06g084230.2	SL2.40ch06	1017	817	550	1207	1283	264	558	1750	1992	2324	1198	608	384	522	2933	AT3G04920	--
Solyc06g053580.2	SL2.40ch06	258	406	277	649	164	312	269	834	878	1228	1140	87	470	521	1963	AT1G79280	NUA
Solyc03g082660.2	SL2.40ch03	707	1436	850	2094	974	452	406	1321	965	2217	1024	659	313	521	5496	AT4G27720	--
Solyc03g123570.2	SL2.40ch03	106	209	219	477	260	267	447	329	367	758	683	71	271	521	9638	AT3G14270	FAB1B
Solyc09g005720.2	SL2.40ch09	691	649	457	925	935	273	542	1097	1630	2441	1223	669	369	519	2094	AT2G39460	RPL23AA
Solyc10g080350.1	SL2.40ch10	357	537	228	690	252	246	389	895	913	1031	575	73	293	519	24376	AT3G57660	NRPA1
Solyc04g081730.2	SL2.40ch04	363	443	639	1115	1005	662	739	823	817	1568	1175	780	632	518	2769	AT1G20100	--
Solyc01g087720.2	SL2.40ch01	268	399	290	871	379	376	355	551	538	1180	1012	142	423	518	30588	AT5G15920	SMC5
Solyc03g007230.2	SL2.40ch03	92	107	215	339	387	167	226	186	267	548	360	136	1074	517	2590	AT3G11410	PP2CA
Solyc02g079040.2	SL2.40ch02	59	60	511	948	393	413	505	131	192	1109	871	181	529	517	6995	AT5G57580	--
Solyc04g007880.2	SL2.40ch04	46	34	296	606	716	395	928	40	94	795	503	106	292	517	4040	AT1G70740	--
Solyc09g091670.2	SL2.40ch09	1	0	1	91	21	7	426	0	3	1	14	0	51	517	7313	AT1G15520	PDR12
Solyc04g007980.2	SL2.40ch04	30	120	278	926	957	635	204	253	705	786	1032	438	1051	516	4505	AT1G06620	--
Solyc11g068710.1	SL2.40ch11	4	16	248	1157	323	216	1759	16	61	938	874	606	110	516	606	AT2G27310	--
Solyc01g104160.2	SL2.40ch01	536	1036	689	1579	790	306	625	1131	1631	2398	1751	502	442	515	5312	AT1G10890	--
Solyc12g055800.1	SL2.40ch12	593	1015	756	957	695	507	295	2082	2011	2355	1131	240	405	515	7676	AT1G78900	VHA-A
Solyc08g079090.2	SL2.40ch08	3647	2001	1041	1556	1703	538	1147	6215	2316	3629	1307	677	294	515	4006	AT4G12420	SKU5
Solyc07g017490.2	SL2.40ch07	181	271	380	823	1264	593	767	455	444	944	755	282	653	514	4458	AT2G26460	SMU2
Solyc03g097490.2	SL2.40ch03	305	343	183	627	356	217	477	823	566	658	485	232	485	514	5645	AT3G48710	--
Solyc10g079130.1	SL2.40ch10	177	212	438	1198	476	329	675	425	367	1064	1285	209	296	514	3602	AT3G57530	CPK32
Solyc06g007510.2	SL2.40ch06	160	453	554	1407	1899	910	1799	370	948	1552	905	1034	814	513	5112	AT1G64230	UBC28
Solyc11g008470.1	SL2.40ch11	316	462	313	1016	488	421	677	580	688	998	828	177	419	511	3936	AT5G16780	MDF
Solyc01g006430.2	SL2.40ch01	363	301	318	731	388	398	537	688	342	640	686	309	328	511	1640	AT3G12120	FAD2
Solyc05g013780.2	SL2.40ch05	326	529	338	737	398	192	307	988	1107	1488	892	175	242	511	5548	AT1G24560	--
Solyc01g080460.2	SL2.40ch01	239	2746	2131	2287	843	272	244	587	2419	5012	2377	292	599	509	8413	AT4G15530	PPDK
Solyc03g117430.2	SL2.40ch03	385	586	405	733	1709	992	557	759	784	1277	661	336	834	507	7797	AT1G80480	PTAC17
Solyc09g098040.2	SL2.40ch09	601	1120	625	941	462	236	210	1356	1373	1968	1112	133	328	507	11895	AT5G26570	PWD
Solyc02g089200.2	SL2.40ch02	522	829	729	1065	785	207	707	1532	1802	1898	1050	233	247	507	4638	AT5G15800	2012-09-01
Solyc07g065170.2	SL2.40ch07	484	432	328	622	734	385	612	1040	981	1004	623	234	503	506	2330	AT5G59240	--
Solyc12g009960.1	SL2.40ch12	238	568	378	1022	366	414	430	558	639	1136	958	159	474	505	6970	AT5G57870	eIFiso4G1
Solyc03g025520.2	SL2.40ch03	750	441	350	720	893	433	652	1239	1222	1115	459	338	366	505	1943	AT3G53740	--
Solyc09g098540.2	SL2.40ch09	462	2382	1196	1734	414	126	166	843	2680	5159	3441	353	91	504	1629	AT1G05850	POM1
Solyc05g006780.2	SL2.40ch05	34	42	189	778	683	480	409	78	152	545	566	217	539	503	6684	AT1G27100	--
Solyc10g079420.1	SL2.40ch10	94	72	559	1311	567	416	1080	181	638	1245	907	279	534	502	618	AT3G10190	--
Solyc06g053570.2	SL2.40ch06	207	400	144	539	106	219	165	588	647	948	889	39	438	502	3246	AT1G79280	NUA
Solyc03g031950.1	SL2.40ch03	478	580	416	1087	1457	614	483	869	1107	1444	807	463	778	501	693	AT1G65720	--
Solyc07g064980.2	SL2.40ch07	181	220	241	796	583	504	470	286	485	635	527	244	523	500	4900	AT4G26750	--
Solyc08g075420.2	SL2.40ch08	153	374	379	1050	620	665	970	430	575	1260	1320	381	742	498	6264	AT4G19190	--
Solyc05g007250.2	SL2.40ch05	835	645	334	630	555	189	519	1837	1510	1499	567	180	211	498	2520	AT5G39850	--
Solyc02g087340.2	SL2.40ch02	118	387	212	550	931	561	812	148	444	715	561	465	595	497	3308	AT5G14970	--
Solyc08g076730.2	SL2.40ch08	251	829	552	1061	1388	560	855	705	1044	1827	883	343	133	497	1431	AT4G17940	--
Solyc08g075870.2	SL2.40ch08	161	1442	750	1829	2380	679	240	390	1138	2082	928	375	1320	496	3479	AT4G19120	ERD3
Solyc06g071720.1	SL2.40ch06	501	694	893	1509	2007	665	1039	1360	2585	4284	2452	1882	883	496	447	AT1G70600	--
Solyc03g096360.2	SL2.40ch03	808	501	422	723	784	430	495	1288	1086	1186	467	376	514	496	1895	AT1G74270	--
Solyc08g077560.2	SL2.40ch08	4	21	276	842	305	445	1199	31	84	531	661	58	436	496	4304	AT5G47070	--
Solyc01g104000.2	SL2.40ch01	153	240	165	431	383	490	332	295	384	411	372	90	415	496	5386	AT1G36370	SHM7
Solyc03g052980.2	SL2.40ch03	382	502	356	649	577	176	403	850	950	1199	755	265	360	496	7321	AT2G42520	--
Solyc10g084800.1	SL2.40ch10	162	301	208	787	528	308	624	318	344	582	414	87	324	496	6797	AT5G02100	UNE18
Solyc11g066840.1	SL2.40ch11	411	1085	1140	1716	1164	391	578	1080	2459	4309	3929	1255	462	494	2311	AT5G22650	HDT2
Solyc09g011880.2	SL2.40ch09	70	118	189	457	383	366	1296	157	336	543	513	108	313	493	4859	AT2G38000	--
Solyc10g080610.1	SL2.40ch10	128	721	615	1633	1087	430	468	327	1697	2721	2854	857	146	493	1035	AT1G15670	--
Solyc12g068070.1	SL2.40ch12	52	209	196	844	269	191	322	158	458	880	843	210	247	492	3444	AT3G05270	--
Solyc03g112270.2	SL2.40ch03	149	423	329	925	445	568	406	423	607	1056	1051	214	577	491	4172	AT5G05850	PIRL1
Solyc03g113270.2	SL2.40ch03	123	510	516	1385	2484	404	296	225	573	1068	860	475	471	490	2217	AT3G01470	HD-ZIP-1
Solyc05g053770.2	SL2.40ch05	330	672	338	1103	902	303	325	697	911	1379	923	1325	461	490	7488	AT5G43490	--
Solyc02g087930.2	SL2.40ch02	446	534	736	1293	1310	305	760	860	1516	2136	1092	919	381	490	3712	AT1G26880	--
Solyc08g081900.2	SL2.40ch08	178	286	243	782	943	702	668	425	437	716	730	364	652	487	6968	AT4G11160	--
Solyc01g087620.2	SL2.40ch01	295	501	525	1097	1742	432	740	665	1227	1760	530	554	645	487	3869	AT5G42300	UBL5
Solyc10g085030.1	SL2.40ch10	34	11	36	411	144	343	1197	68	104	151	137	54	29	486	600	AT2G37970	SOUL-1
Solyc08g014000.2	SL2.40ch08	190	29	559	940	6888	1554	65	862	22	421	771	1228	4036	485	6581	AT1G55020	LOX1
Solyc03g111640.2	SL2.40ch03	294	470	311	731	603	556	574	782	808	1031	646	231	362	485	6774	AT5G63190	--
Solyc06g083870.2	SL2.40ch06	641	702	503	993	320	178	441	1744	1437	1732	1129	254	358	485	13644	AT3G54670	TTN8
Solyc09g074320.2	SL2.40ch09	131	214	187	520	412	193	449	417	379	552	351	128	185	485	13447	AT4G03080	BSL1
Solyc08g080130.2	SL2.40ch08	161	149	100	888	128	64	1029	341	500	544	530	79	96	484	5459	AT2G42010	PLDBETA1
Solyc02g023970.2	SL2.40ch02	423	452	310	611	699	309	565	1006	1040	1163	772	236	294	483	12441	AT1G30580	--
Solyc08g077460.2	SL2.40ch08	295	609	388	1067	1804	710	645	630	749	1048	593	421	1308	482	2398	AT1G32740	--
Solyc05g053800.2	SL2.40ch05	241	466	217	626	231	206	378	575	646	1076	711	93	291	482	24188	AT2G31970	RAD50
Solyc03g117980.2	SL2.40ch03	193	339	840	2028	123	112	846	459	735	3580	2860	441	87	481	5766	AT5G47910	RBOHD
Solyc01g096490.2	SL2.40ch01	213	408	262	592	325	321	302	543	754	1033	688	122	429	480	16174	AT5G13530	KEG
Solyc03g097180.2	SL2.40ch03	72	125	226	551	669	483	873	149	304	713	602	237	376	480	7137	AT1G65020	--
Solyc04g054910.2	SL2.40ch04	98	198	344	731	480	247	415	193	550	1248	652	168	322	480	1743	AT1G22190	--
Solyc08g006880.2	SL2.40ch08	370	404	204	696	97	47	355	1009	903	928	506	66	75	480	26652	AT2G34660	MRP2
Solyc12g006320.1	SL2.40ch12	1207	2203	1288	2553	1741	838	467	2227	2344	3647	2897	625	846	479	5853	AT3G22330	PMH2
Solyc01g103410.2	SL2.40ch01	354	637	680	1242	1548	613	626	553	928	1720	1187	574	623	479	10790	AT1G09660	--
Solyc10g081900.1	SL2.40ch10	86	230	209	558	324	434	371	170	335	594	543	95	479	479	6269	AT3G11670	DGD1
Solyc09g064590.2	SL2.40ch09	294	507	364	725	246	199	404	722	668	1216	779	143	312	479	18710	AT1G04080	PRP39
Solyc07g019670.2	SL2.40ch07	60	221	284	812	505	341	537	107	309	532	410	37	523	478	9077	AT4G29010	AIM1
Solyc06g072120.2	SL2.40ch06	684	463	291	593	754	352	649	1517	1174	1042	479	283	289	478	3462	AT1G72370	RPSAA
Solyc06g060400.2	SL2.40ch06	534	795	525	1181	1114	458	512	1182	1476	1847	1118	510	437	477	2087	AT4G16720	--
Solyc09g074460.1	SL2.40ch09	313	697	686	1871	1186	1297	772	710	1277	2209	1979	475	1198	476	1134	AT5G64920	CIP8
Solyc09g091030.2	SL2.40ch09	137	231	530	841	854	1101	397	260	343	754	384	154	1103	476	5601	AT3G23920	TR-BAMY
Solyc08g060810.2	SL2.40ch08	165	411	314	607	625	246	232	391	630	1127	620	221	359	476	3201	AT2G25490	FBL6
Solyc11g012140.1	SL2.40ch11	411	604	421	934	454	370	374	970	1057	1775	1310	192	318	476	16586	AT4G10320	--
Solyc06g007670.2	SL2.40ch06	791	682	355	690	782	254	525	1682	1360	1823	778	209	228	476	3692	AT5G39740	RPL5B
Solyc01g005810.2	SL2.40ch01	340	481	446	1185	828	357	410	725	1100	2082	1678	820	548	475	4407	AT1G23280	--
Solyc03g097900.2	SL2.40ch03	810	1110	1009	1417	859	303	623	1675	2624	4115	2463	570	271	475	2494	AT4G34670	--
Solyc00g007070.2	SL2.40ch00	531	588	365	1067	916	827	1198	785	742	1169	906	298	643	474	2315	AT5G66010	--
Solyc05g005020.2	SL2.40ch05	454	933	521	849	408	201	178	1115	1363	1905	1261	143	167	474	18293	AT1G10760	SOP1
Solyc03g115360.2	SL2.40ch03	551	638	752	909	1228	438	476	1126	1580	2203	1298	832	507	472	2315	AT5G61170	--
Solyc10g078790.1	SL2.40ch10	336	403	185	626	348	396	613	600	594	778	708	96	417	472	1908	AT5G57460	--
Solyc07g064150.2	SL2.40ch07	172	430	493	1223	1139	461	1698	255	575	1640	1174	872	354	472	1514	AT1G54290	--
Solyc04g072220.2	SL2.40ch04	165	344	313	1057	448	381	472	411	524	1059	986	174	345	472	3500	AT1G34190	NAC017
Solyc05g008200.2	SL2.40ch05	356	782	352	688	413	228	406	757	1145	1495	845	141	336	472	7945	AT1G71010	FAB1C
Solyc06g052030.2	SL2.40ch06	123	297	146	450	339	382	362	391	556	796	586	120	321	472	2921	AT5G53480	--
Solyc06g076340.2	SL2.40ch06	194	371	222	479	412	205	349	502	497	791	557	147	221	471	8788	AT2G29190	PUM2
Solyc01g094410.2	SL2.40ch01	126	230	745	1329	340	580	568	299	386	1837	1486	162	784	470	3463	AT4G11610	--
Solyc09g091750.2	SL2.40ch09	279	386	316	572	721	445	468	663	674	968	575	135	427	470	9063	AT2G32730	--
Solyc10g024420.1	SL2.40ch10	1	35	65	502	1303	362	94	7	21	79	70	38	815	469	7089	AT3G60160	MRP9
Solyc09g091940.2	SL2.40ch09	255	276	278	796	1339	557	536	759	830	1017	441	621	515	469	1843	--	--
Solyc01g104840.2	SL2.40ch01	376	525	518	974	1106	467	508	934	1751	1895	1136	468	416	469	3558	AT3G26420	ATRZ-1A
Solyc03g025530.2	SL2.40ch03	646	945	600	1189	562	194	253	1569	1492	1935	1130	216	337	469	7522	AT5G23890	--
Solyc03g025950.2	SL2.40ch03	152	290	214	569	941	477	714	337	398	574	407	184	492	468	2908	AT3G48890	MSBP2
Solyc04g051370.2	SL2.40ch04	413	393	292	745	748	503	679	779	644	1030	696	233	486	467	8882	AT5G09900	RPN5A
Solyc06g072490.2	SL2.40ch06	553	645	412	919	653	357	570	1356	1452	1733	1018	303	354	467	2809	AT4G34670	--
Solyc04g079920.2	SL2.40ch04	563	770	389	997	462	249	390	1108	1085	1219	780	205	328	467	6326	AT1G80930	--
Solyc04g008020.2	SL2.40ch04	109	304	336	956	882	1046	566	163	497	801	635	315	482	465	5936	AT1G68070	--
Solyc10g006710.2	SL2.40ch10	29	122	111	345	282	173	453	124	259	420	351	60	181	465	4873	AT4G27290	--
Solyc11g013370.1	SL2.40ch11	168	280	179	419	345	345	306	413	437	562	452	72	334	464	20119	AT2G44950	RDO4
Solyc03g008000.1	SL2.40ch03	147	397	426	969	1548	344	670	209	505	811	667	414	680	463	642	AT4G25670	--
Solyc07g006650.2	SL2.40ch07	280	480	502	960	1427	454	702	874	850	1593	905	330	506	463	5339	AT5G57655	--
Solyc09g065330.2	SL2.40ch09	771	484	320	697	741	213	439	1570	1227	1063	549	222	229	463	2597	AT3G04920	--
Solyc07g026650.2	SL2.40ch07	0	2	9	244	604	97	1104	4	47	99	144	41	56	463	1429	AT2G19590	ATACO1
Solyc10g084050.1	SL2.40ch10	228	552	325	589	346	362	495	570	1067	935	548	79	317	462	4877	AT3G53230	--
Solyc10g081580.1	SL2.40ch10	280	424	348	820	836	328	411	503	574	1128	901	265	229	462	8604	AT5G08080	SYP132
Solyc01g091690.2	SL2.40ch01	24	325	366	1118	2654	844	170	30	437	1248	791	286	1428	461	4656	AT4G00750	--
Solyc04g074040.2	SL2.40ch04	395	424	343	885	822	748	725	802	790	1069	851	310	614	461	4511	AT5G64200	SC35
Solyc07g007210.2	SL2.40ch07	285	369	284	586	371	480	391	892	775	1100	826	148	348	461	6332	AT1G06220	MEE5
Solyc01g066690.2	SL2.40ch01	251	338	189	442	590	250	433	689	716	980	616	243	256	461	9996	AT1G04170	EIF2 GAMMA
Solyc02g087900.2	SL2.40ch02	210	407	274	690	619	288	370	638	695	968	714	219	388	459	4206	AT1G26830	CUL3A
Solyc02g062270.2	SL2.40ch02	227	287	108	521	83	318	266	556	454	698	615	57	335	459	2547	--	--
Solyc08g083330.2	SL2.40ch08	115	253	383	1074	1311	844	1630	226	371	900	1242	317	665	458	5207	AT1G64720	CP5
Solyc04g015830.2	SL2.40ch04	241	473	427	926	630	163	348	619	825	1315	1103	378	299	458	11594	AT3G57410	VLN3
Solyc10g008280.2	SL2.40ch10	53	141	209	611	372	244	745	95	248	640	694	141	245	456	6888	AT1G53050	--
Solyc04g078290.2	SL2.40ch04	50	21	22	1137	15	14	308	127	1131	386	653	67	64	456	3058	AT4G37370	CYP81D8
Solyc03g032130.2	SL2.40ch03	803	928	816	1543	2055	704	888	1171	1220	1789	1101	1378	677	455	2364	AT1G20696	NFD3
Solyc10g078660.1	SL2.40ch10	423	468	311	1017	1091	549	406	497	692	979	633	420	564	455	2013	AT2G44860	--
Solyc07g054140.2	SL2.40ch07	174	99	155	537	1081	860	1291	212	163	472	205	173	394	455	3450	AT5G05760	SYP31
Solyc01g007070.2	SL2.40ch01	249	1123	836	1644	414	221	121	543	1597	2171	1384	592	295	455	3470	AT2G35940	EDA29
Solyc08g005300.1	SL2.40ch08	300	499	275	889	492	396	427	695	745	1150	816	370	746	454	2823	AT2G35540	--
Solyc04g078320.2	SL2.40ch04	411	450	263	1003	839	582	530	688	704	870	755	702	699	454	10799	AT5G67320	HOS15
Solyc08g075380.2	SL2.40ch08	177	406	312	788	451	394	459	389	781	1344	1051	307	621	454	6269	AT5G45360	--
Solyc05g010100.2	SL2.40ch05	335	434	254	740	212	222	189	916	883	1160	743	67	374	454	6652	AT1G68720	TADA
Solyc02g062970.2	SL2.40ch02	186	385	337	533	567	397	501	454	626	1181	990	140	361	454	9882	AT4G36760	ATAPP1
Solyc01g111780.2	SL2.40ch01	266	509	305	693	523	307	408	726	747	1318	847	224	348	454	17849	AT2G16950	TRN1
Solyc01g103010.2	SL2.40ch01	389	569	325	652	339	219	203	993	915	1418	808	151	293	454	14170	AT2G02560	TIP120
Solyc07g053170.2	SL2.40ch07	124	210	364	730	391	463	580	410	531	1079	945	77	345	453	8618	AT4G08500	MEKK1
Solyc05g053830.2	SL2.40ch05	273	519	367	815	554	327	458	718	807	1223	810	186	372	452	7646	AT3G23660	--
Solyc03g112310.1	SL2.40ch03	136	152	201	665	400	326	526	312	242	635	548	124	332	452	1989	AT1G15530	--
Solyc03g121890.1	SL2.40ch03	57	115	134	383	474	269	343	104	300	741	423	130	188	452	1752	AT1G72790	--
Solyc05g055090.2	SL2.40ch05	266	309	207	477	169	109	197	693	609	873	474	130	154	452	18204	AT5G06600	UBP12
Solyc01g101000.2	SL2.40ch01	283	362	341	558	687	491	602	567	632	918	660	190	434	451	6399	AT5G26751	SK 11
Solyc01g079250.2	SL2.40ch01	403	800	553	1317	427	252	564	1092	1406	2197	1942	166	386	451	5834	AT3G62310	--
Solyc01g088080.2	SL2.40ch01	398	401	297	450	410	292	371	1083	821	952	578	166	267	451	8812	AT3G03960	--
Solyc04g063290.2	SL2.40ch04	421	329	234	460	349	181	439	962	946	811	427	106	200	451	2044	AT1G58684	--
Solyc09g007270.2	SL2.40ch09	53	304	333	1337	2921	1118	1296	85	490	858	650	1295	1032	450	4126	AT3G09640	APX2
Solyc10g085590.1	SL2.40ch10	68	95	624	1068	854	1271	825	127	186	673	404	130	945	450	1212	AT3G12400	ELC
Solyc07g042190.2	SL2.40ch07	299	666	783	1518	3253	309	475	790	1165	1530	1403	841	534	450	1329	AT1G74940	--
Solyc12g017830.1	SL2.40ch12	315	507	260	718	274	179	238	825	823	1383	824	101	287	450	37117	AT3G43300	BEN1
Solyc05g008780.2	SL2.40ch05	653	996	473	838	389	115	182	1748	1577	1801	885	89	254	450	10839	AT1G20970	--
Solyc03g080160.2	SL2.40ch03	535	445	247	774	731	398	291	1223	942	1148	566	392	415	448	1909	AT3G49470	NACA2
Solyc03g116750.2	SL2.40ch03	197	299	339	766	699	256	498	456	437	938	677	174	342	447	9970	AT3G15880	WSIP2
Solyc10g081180.1	SL2.40ch10	381	351	219	661	585	272	492	693	741	726	390	167	288	447	1790	AT5G61030	GR-RBP3
Solyc08g081580.2	SL2.40ch08	227	500	278	585	520	175	453	500	852	1199	809	150	260	447	4996	AT1G63980	--
Solyc07g064270.2	SL2.40ch07	390	679	292	382	710	111	339	753	669	761	281	83	212	447	4463	AT5G54800	GPT1
Solyc07g006500.2	SL2.40ch07	9	41	53	906	958	1129	1607	26	75	179	283	103	1490	446	3222	AT2G18700	TPS11
Solyc02g064730.2	SL2.40ch02	285	358	525	1057	1734	624	597	528	1032	1394	603	697	572	446	6044	AT2G23090	--
Solyc07g007780.2	SL2.40ch07	172	317	214	663	813	223	642	359	554	829	545	260	289	446	9187	AT2G11520	CRCK3
Solyc10g079010.1	SL2.40ch10	238	476	231	732	463	208	538	671	658	1018	755	413	262	446	8296	AT3G58050	--
Solyc02g078540.2	SL2.40ch02	596	655	393	776	1107	470	579	1218	1160	1328	631	330	591	445	3933	AT2G20760	--
Solyc01g105560.2	SL2.40ch01	137	166	253	594	468	440	1438	267	290	585	448	89	561	445	4609	AT5G64300	RFD1
Solyc01g006990.2	SL2.40ch01	182	265	181	601	489	411	587	340	508	670	625	223	415	445	2128	AT1G23780	--
Solyc06g072110.2	SL2.40ch06	325	653	358	1088	684	366	794	492	744	1284	673	363	335	444	8106	AT1G17820	--
Solyc06g069010.2	SL2.40ch06	521	534	444	635	650	170	578	1516	1681	1751	973	351	214	444	2813	AT1G48630	RACK1B_AT
Solyc01g101180.2	SL2.40ch01	2	0	0	9	9	25	861	1	0	0	2	0	5	444	2092	AT5G23960	TPS21
Solyc01g067740.2	SL2.40ch01	286	237	313	422	1559	458	692	664	684	739	322	308	493	443	4929	AT1G08830	CSD1
Solyc10g049630.1	SL2.40ch10	18	20	396	778	735	740	969	21	58	710	462	108	428	443	2636	AT4G33920	--
Solyc04g005330.2	SL2.40ch04	158	319	264	593	427	327	431	318	460	790	849	199	396	443	6821	AT4G18905	--
Solyc06g076150.2	SL2.40ch06	257	435	250	589	329	263	250	684	800	898	692	93	358	443	4072	AT3G56150	TIF3C1
Solyc11g062130.1	SL2.40ch11	369	560	482	723	611	154	457	1337	1869	2286	1135	295	157	443	1642	AT3G08580	AAC1
Solyc07g006140.2	SL2.40ch07	25	71	38	381	35	63	92	80	199	231	334	59	108	443	3886	AT3G14690	CYP72A15
Solyc05g009540.2	SL2.40ch05	152	336	243	773	296	337	491	537	860	1267	891	204	448	442	6715	AT3G25840	--
Solyc07g032100.2	SL2.40ch07	362	438	313	605	393	312	351	924	872	913	518	83	394	442	9164	AT1G62020	--
Solyc10g078290.1	SL2.40ch10	118	193	314	584	301	278	400	280	344	676	553	61	343	442	2365	AT2G40950	BZIP17
Solyc06g073190.2	SL2.40ch06	1103	1018	366	592	711	138	1429	2757	2362	2507	1169	514	136	442	2773	AT3G59480	--
Solyc07g054060.2	SL2.40ch07	8	30	100	656	5598	1689	393	14	45	107	48	308	1885	441	1292	--	--
Solyc06g009630.1	SL2.40ch06	1391	2246	1441	2498	4810	1452	946	2589	3019	3656	1356	1751	1484	441	384	AT3G62410	CP12-2
Solyc05g053210.2	SL2.40ch05	111	103	362	1408	1737	701	385	180	198	599	420	231	968	440	4942	AT3G17510	SnRK3.16
Solyc02g062000.2	SL2.40ch02	160	306	273	772	524	675	739	327	496	914	785	193	604	440	7061	AT1G20110	--
Solyc07g065120.2	SL2.40ch07	312	242	219	542	422	302	482	618	493	642	478	104	378	440	7173	AT5G55480	SVL1
Solyc02g067440.2	SL2.40ch02	102	102	87	529	967	507	2112	204	81	215	187	50	185	440	3675	AT5G39890	--
Solyc04g005480.1	SL2.40ch04	99	47	437	1541	1710	1535	2610	160	109	811	356	344	883	439	513	AT2G03440	NRP1
Solyc09g010500.2	SL2.40ch09	512	438	431	947	1331	818	779	881	783	1031	682	523	652	439	2775	AT2G04630	NRPE6B
Solyc10g006580.2	SL2.40ch10	249	332	295	396	813	298	663	670	922	993	566	549	367	439	2073	AT4G36130	--
Solyc05g018490.2	SL2.40ch05	201	288	312	651	624	402	628	497	607	846	663	387	299	439	4554	AT2G25670	--
Solyc06g068460.2	SL2.40ch06	22	53	599	1401	461	330	902	34	157	1822	1317	161	277	439	1975	AT1G80840	WRKY40
Solyc10g079930.1	SL2.40ch10	10	29	163	1853	104	35	378	45	541	427	616	208	72	439	1314	AT4G34131	UGT73B3
Solyc05g009790.1	SL2.40ch05	9	26	353	874	435	128	2452	30	216	1897	1451	192	32	439	1188	AT1G13260	RAV1
Solyc04g078750.2	SL2.40ch04	274	307	292	434	460	138	644	556	515	793	348	77	109	438	2505	AT1G45688	--
Solyc08g005270.2	SL2.40ch08	202	382	259	600	364	495	965	434	685	1119	831	178	528	437	5909	AT1G32230	RCD1
Solyc10g009110.1	SL2.40ch10	36	97	706	1286	911	791	1589	144	260	1455	957	220	460	437	669	AT3G15210	RAP2.5
Solyc03g083530.2	SL2.40ch03	456	632	632	1277	1554	353	422	649	992	1732	1111	998	363	437	2354	AT4G00100	RPS13A
Solyc01g100110.2	SL2.40ch01	266	715	498	835	324	258	419	567	877	1619	1119	224	200	437	4105	AT1G09160	--
Solyc01g104770.2	SL2.40ch01	66	404	277	765	543	249	673	166	742	981	646	359	187	437	2837	AT3G12110	ACT11
Solyc06g009140.2	SL2.40ch06	8	4	364	668	1301	540	1615	5	56	693	390	411	784	436	1091	AT4G02380	SAG21
Solyc06g053670.1	SL2.40ch06	27	226	287	1324	1963	677	919	74	341	787	789	523	608	436	720	AT4G14430	PEC12
Solyc02g067570.2	SL2.40ch02	221	447	263	700	206	171	339	634	639	1111	796	115	327	436	12317	AT5G15020	SNL2
Solyc11g065620.1	SL2.40ch11	295	507	310	597	399	139	449	894	670	802	577	62	212	436	4355	AT5G04590	SIR
Solyc05g050200.2	SL2.40ch05	284	313	384	584	983	588	613	759	1191	1157	564	383	531	435	1958	AT2G04520	--
Solyc02g069800.1	SL2.40ch02	9	16	97	542	853	556	336	26	142	223	184	131	953	434	1008	AT5G06570	--
Solyc06g053590.2	SL2.40ch06	240	421	337	661	272	361	269	557	544	864	785	167	362	434	2356	AT1G79280	NUA
Solyc12g010950.1	SL2.40ch12	26	157	132	668	485	229	303	105	407	820	733	264	349	434	2926	AT5G16970	AT-AER
Solyc07g061950.2	SL2.40ch07	82	147	214	605	268	196	629	160	316	571	537	106	172	434	7612	AT1G53590	NTMC2TYPE6.1
Solyc03g044000.1	SL2.40ch03	544	585	654	1094	1180	218	549	1107	1947	2591	1658	1015	333	433	441	AT3G49910	--
Solyc05g005800.2	SL2.40ch05	236	422	214	484	306	284	268	761	658	954	541	88	226	433	10675	AT5G26830	--
Solyc07g052350.2	SL2.40ch07	566	783	363	722	369	113	347	1757	1577	1395	575	117	204	433	8439	AT2G05710	ACO3
Solyc02g088760.2	SL2.40ch02	263	492	369	1090	976	713	568	571	896	1449	1356	566	665	432	2799	AT1G70190	--
Solyc11g012770.1	SL2.40ch11	305	346	272	647	284	225	349	807	744	1152	772	107	328	432	22470	AT5G47690	--
Solyc01g098920.2	SL2.40ch01	193	414	311	660	363	169	499	445	631	1030	814	106	203	432	11894	AT5G27540	MIRO1
Solyc08g066800.2	SL2.40ch08	99	741	422	854	993	446	226	189	774	1229	890	185	767	431	6489	AT3G15730	PLDALPHA1
Solyc03g120300.2	SL2.40ch03	234	413	212	621	252	236	336	510	578	789	577	89	426	431	5996	AT1G80000	--
Solyc09g090100.2	SL2.40ch09	133	262	185	595	363	353	344	279	477	656	620	169	346	431	3814	AT1G04400	PHH1
Solyc07g043560.2	SL2.40ch07	481	482	259	900	248	298	438	1126	702	810	517	77	280	431	8348	AT4G16660	--
Solyc07g062480.1	SL2.40ch07	4	20	1	80	3	0	590	10	72	76	7	12	0	431	894	AT1G78860	--
Solyc01g099600.2	SL2.40ch01	126	361	281	1111	1936	994	441	191	393	676	466	239	1859	430	1711	AT1G56210	--
Solyc04g014460.2	SL2.40ch04	401	532	343	721	954	187	666	768	890	1052	705	293	396	430	4395	AT5G37720	ALY4
Solyc05g009600.2	SL2.40ch05	367	453	325	529	474	263	359	692	622	869	518	139	289	430	7269	AT3G25800	PR 65
Solyc02g077880.2	SL2.40ch02	18	394	764	973	2030	314	1330	111	968	1631	1015	1096	233	430	1079	AT1G28330	DYL1
Solyc10g085830.1	SL2.40ch10	37	26	35	183	574	223	282	61	49	62	58	66	222	430	2380	AT3G53140	--
Solyc12g008720.1	SL2.40ch12	889	501	324	733	710	275	585	1379	1172	1234	472	306	289	429	1653	AT2G19740	--
Solyc11g010230.1	SL2.40ch11	441	314	428	737	1572	403	562	1042	775	1014	684	590	255	429	740	AT5G10980	--
Solyc08g066700.2	SL2.40ch08	28	33	80	571	1405	214	277	49	70	88	72	70	753	428	5989	AT3G46210	--
Solyc07g005600.2	SL2.40ch07	371	472	284	618	478	289	354	918	764	964	643	165	329	428	4854	AT5G10840	--
Solyc11g044310.1	SL2.40ch11	386	433	108	797	2544	444	1835	926	900	764	1409	2731	610	426	10827	AT2G14260	PIP
Solyc03g111090.2	SL2.40ch03	200	245	211	512	506	467	720	464	419	812	535	190	528	425	6383	AT5G63320	NPX1
Solyc09g061710.2	SL2.40ch09	221	275	195	531	749	575	416	259	465	545	424	296	484	425	4373	AT3G07030	--
Solyc04g081440.2	SL2.40ch04	138	434	298	726	429	242	544	350	996	1715	1570	216	197	425	4665	AT4G34860	--
Solyc07g054760.1	SL2.40ch07	71	117	424	959	3046	944	1176	176	293	570	563	246	523	424	252	AT4G10265	--
Solyc10g049620.1	SL2.40ch10	369	790	445	833	834	374	386	860	1444	1679	1121	388	303	424	1259	AT4G24220	VEP1
Solyc01g079450.2	SL2.40ch01	353	609	309	701	602	307	329	790	810	1099	533	138	310	423	10113	AT2G47390	--
Solyc03g082440.1	SL2.40ch03	197	444	306	677	1022	250	437	552	588	1087	547	318	259	423	1323	AT5G42090	--
Solyc03g115630.2	SL2.40ch03	388	733	344	843	670	524	378	589	797	1254	1028	285	372	422	4974	AT3G27740	CARA
Solyc01g111520.2	SL2.40ch01	636	1069	463	1226	810	260	463	1185	1199	1713	765	317	334	422	8504	AT2G20990	SYTA
Solyc04g082560.2	SL2.40ch04	270	332	231	558	309	228	315	546	631	861	601	140	304	422	15562	AT1G20760	--
Solyc08g007970.2	SL2.40ch08	50	160	76	337	167	126	457	166	260	504	330	87	186	422	6073	AT1G63300	--
Solyc02g090360.2	SL2.40ch02	61	26	361	754	734	821	360	90	72	824	487	72	791	421	3022	AT5G66920	sks17
Solyc03g058990.1	SL2.40ch03	689	416	254	751	954	262	580	915	672	1154	373	584	305	421	246	AT3G59540	--
Solyc10g062340.1	SL2.40ch10	392	541	255	665	240	202	414	754	644	1088	582	83	218	421	6318	AT2G44710	--
Solyc07g065030.2	SL2.40ch07	260	421	384	908	1257	651	524	435	543	988	905	318	644	420	3351	AT1G16240	SYP51
Solyc06g007700.2	SL2.40ch06	227	311	398	929	895	610	638	410	785	1019	787	347	585	420	4961	AT3G07560	PEX13
Solyc03g058380.2	SL2.40ch03	275	419	263	564	482	202	283	673	723	946	626	157	282	420	7967	AT1G76810	--
Solyc03g121310.2	SL2.40ch03	548	982	614	1765	2711	584	592	829	1422	2549	1601	993	867	419	4833	AT1G51730	--
Solyc02g071320.2	SL2.40ch02	252	357	237	423	462	276	399	533	527	785	519	96	253	419	4997	--	--
Solyc01g103480.2	SL2.40ch01	394	566	307	641	733	299	316	860	918	1161	627	223	235	419	7548	AT5G05010	--
Solyc03g044300.2	SL2.40ch03	64	179	75	208	1247	280	248	103	168	167	117	88	893	418	4629	AT4G36920	FLO2
Solyc06g071350.2	SL2.40ch06	181	382	353	667	277	235	322	497	536	935	810	110	366	418	6014	AT3G48050	--
Solyc06g071120.2	SL2.40ch06	263	381	252	545	181	215	206	768	716	1006	860	62	314	418	11209	AT3G47910	--
Solyc07g042890.2	SL2.40ch07	119	243	218	565	567	243	723	327	458	644	572	174	253	418	5636	AT2G24360	--
Solyc04g076210.2	SL2.40ch04	196	283	179	368	217	136	277	418	452	626	382	61	182	418	8645	AT4G24560	UBP16
Solyc03g043760.2	SL2.40ch03	229	383	256	739	806	259	740	466	544	871	662	293	362	417	4069	AT2G22720	--
Solyc07g065680.2	SL2.40ch07	238	464	232	1034	391	322	325	437	660	971	843	227	325	417	2955	AT5G55860	--
Solyc05g055070.2	SL2.40ch05	45	84	83	290	388	158	491	115	128	164	229	44	218	416	4024	AT3G04580	EIN4
Solyc11g071740.1	SL2.40ch11	1	8	236	991	1187	1258	6256	1	4	433	225	38	122	416	606	AT1G76650	CML38
Solyc01g087260.2	SL2.40ch01	128	448	481	965	847	353	208	284	656	1153	930	387	561	415	12921	AT3G63520	NCED1
Solyc11g011130.1	SL2.40ch11	246	285	178	769	519	144	403	524	717	810	627	210	394	415	3990	AT5G37720	ALY4
Solyc01g095990.2	SL2.40ch01	160	334	536	1019	414	407	472	417	560	1278	942	89	348	415	3258	AT2G46500	UBDK GAMMA 4
Solyc03g115610.2	SL2.40ch03	26	22	40	721	119	93	737	21	146	134	478	105	141	415	3873	AT1G74360	--
Solyc07g017940.1	SL2.40ch07	422	374	222	701	867	353	423	970	899	938	779	778	440	414	1770	AT5G20600	--
Solyc04g009990.2	SL2.40ch04	118	197	136	497	302	457	841	253	281	405	363	70	335	414	7623	AT1G08620	PKDM7D
Solyc10g006090.2	SL2.40ch10	243	303	226	443	160	195	319	622	515	837	521	50	251	414	11172	AT5G55390	EDM2
Solyc09g059040.2	SL2.40ch09	52	124	118	653	446	121	703	90	350	368	313	128	163	414	3557	AT4G13010	--
Solyc02g093520.2	SL2.40ch02	65	143	142	494	392	477	739	136	178	363	290	92	515	413	4051	AT5G14420	RGLG2
Solyc06g074300.2	SL2.40ch06	709	638	297	643	753	488	429	1137	899	962	408	214	387	413	3673	AT2G27530	PGY1
Solyc02g078120.1	SL2.40ch02	409	495	293	642	480	214	462	974	897	1088	614	139	305	413	1734	AT4G20980	--
Solyc01g081500.2	SL2.40ch01	366	424	296	763	432	295	550	737	720	947	625	202	277	413	6019	AT5G17690	TFL2
Solyc01g081310.2	SL2.40ch01	15	68	138	714	464	448	479	30	94	206	145	144	122	413	1531	AT2G29420	GSTU7
Solyc06g050120.2	SL2.40ch06	641	676	612	1145	1417	588	326	1337	1681	1737	1154	432	504	412	2178	AT2G47610	--
Solyc11g011220.1	SL2.40ch11	354	510	354	957	559	219	295	821	673	1247	917	304	310	412	4986	AT1G23170	--
Solyc12g043000.1	SL2.40ch12	332	494	364	476	454	139	379	1101	1118	1272	710	124	250	411	13373	AT1G52360	--
Solyc12g044740.1	SL2.40ch12	205	237	218	515	507	460	371	417	560	783	640	219	486	410	11329	AT1G51710	UBP6
Solyc03g119170.2	SL2.40ch03	312	403	152	460	385	369	387	545	424	581	379	126	384	410	3816	AT3G18240	--
Solyc12g088220.1	SL2.40ch12	7	1	0	61	1585	384	333	11	3	2	0	2	374	410	5908	AT1G10070	BCAT-2
Solyc04g007770.2	SL2.40ch04	8	790	5469	11048	11516	669	259	9	870	4898	5638	7781	1649	409	2321	AT5G28010	--
Solyc01g096780.2	SL2.40ch01	371	436	186	598	282	408	362	749	717	857	475	117	377	409	5657	AT5G04990	SUN1
Solyc06g065720.1	SL2.40ch06	143	194	196	465	345	211	269	338	467	548	433	117	344	409	2706	AT5G54830	--
Solyc06g082870.2	SL2.40ch06	641	685	469	958	864	393	440	1616	1516	2004	1351	457	280	409	3715	AT5G39740	RPL5B
Solyc09g074670.2	SL2.40ch09	99	257	150	510	296	156	406	299	381	784	664	102	223	409	9773	AT3G62900	--
Solyc05g041200.2	SL2.40ch05	61	161	400	970	1518	979	1086	159	189	505	577	387	822	408	4519	AT1G06570	PDS1
Solyc07g043310.2	SL2.40ch07	63	81	109	676	389	107	369	130	165	434	297	180	327	408	6663	AT3G22200	POP2
Solyc06g063000.2	SL2.40ch06	136	286	195	711	947	841	636	266	458	678	821	669	624	407	5492	AT1G17370	UBP1B
Solyc03g120280.1	SL2.40ch03	286	334	222	616	436	538	505	563	576	812	592	174	582	407	1350	AT1G52380	--
Solyc03g121700.2	SL2.40ch03	198	354	266	853	719	366	514	438	647	887	707	417	431	407	4091	AT5G56950	NFA3
Solyc12g043120.1	SL2.40ch12	358	369	191	451	377	331	1788	990	683	691	454	61	192	407	4076	AT1G79920	--
Solyc05g011990.2	SL2.40ch05	179	278	168	429	258	160	343	476	541	621	461	57	162	407	8731	AT1G69070	--
Solyc04g077970.2	SL2.40ch04	526	732	975	1230	2034	797	350	1155	1351	1910	1053	636	581	406	4893	AT1G27450	ATAPT1
Solyc01g100130.2	SL2.40ch01	198	298	215	698	324	330	324	520	452	715	564	94	440	406	3864	AT3G05670	--
Solyc09g091180.2	SL2.40ch09	267	311	220	468	540	334	520	806	775	707	494	92	376	406	5328	AT3G23990	HSP60-3B
Solyc01g112050.2	SL2.40ch01	107	152	151	706	117	249	445	235	376	767	551	69	343	406	6596	AT4G35240	--
Solyc07g065370.2	SL2.40ch07	310	412	411	1028	607	212	405	571	759	1079	890	290	315	406	4918	AT5G55600	--
Solyc09g064200.2	SL2.40ch09	147	278	234	525	245	231	273	430	485	891	657	48	305	406	20232	AT5G43900	XI-6
Solyc05g014380.2	SL2.40ch05	87	130	61	174	217	29	110	182	239	375	214	7	131	406	4404	AT3G13080	MRP3
Solyc01g008080.2	SL2.40ch01	616	862	971	1636	2119	420	935	1041	1951	3262	1614	1789	573	405	4470	AT3G61110	RS27A
Solyc06g063140.2	SL2.40ch06	404	511	309	657	584	324	682	919	854	1009	687	173	298	404	6435	AT1G53750	RPT1A
Solyc07g063330.2	SL2.40ch07	134	342	184	473	395	243	312	255	462	732	501	136	210	404	5755	AT3G15470	--
Solyc03g097270.2	SL2.40ch03	233	429	366	1155	700	356	899	597	1202	1313	951	210	365	403	6219	AT3G12490	CYSB
Solyc06g084520.2	SL2.40ch06	303	424	287	539	450	284	514	675	701	1057	655	177	344	403	6591	AT4G02570	CUL1
Solyc02g067670.2	SL2.40ch02	228	337	207	619	182	203	198	564	744	1058	741	79	247	403	9191	AT3G28030	UVR1
Solyc07g042380.2	SL2.40ch07	207	410	218	492	248	191	352	562	584	858	576	127	231	403	14178	AT2G34357	--
Solyc10g081920.1	SL2.40ch10	312	653	341	663	501	187	148	749	734	1239	620	115	215	403	4896	AT4G31480	--
Solyc01g008850.2	SL2.40ch01	228	386	311	1038	941	562	643	545	523	862	515	125	692	402	6110	AT2G26980	SnRK3.17
Solyc01g110480.2	SL2.40ch01	87	150	337	634	345	237	333	246	328	834	671	90	340	402	3026	AT4G38900	--
Solyc02g082220.2	SL2.40ch02	225	327	253	574	474	268	378	737	658	894	613	159	309	402	11255	AT3G07100	SEC24A
Solyc01g109520.2	SL2.40ch01	202	362	307	793	1080	662	921	334	437	689	613	362	457	401	3621	AT3G18820	RABG3F
Solyc01g106690.2	SL2.40ch01	101	174	233	483	602	1115	2867	190	303	684	589	67	400	401	1840	AT1G10020	--
Solyc09g074940.1	SL2.40ch09	446	613	336	626	238	251	222	1359	1113	1302	1129	117	370	401	4212	AT4G02510	TOC86
Solyc09g075820.2	SL2.40ch09	3	4	1	348	103	12	783	12	187	71	102	37	31	401	5881	AT5G26340	STP13
Solyc07g008840.2	SL2.40ch07	313	527	224	691	478	234	409	799	1000	1025	586	118	514	400	5127	AT4G29950	--
Solyc06g065590.2	SL2.40ch06	1000	735	284	818	902	377	413	1446	842	1136	497	291	372	400	2385	AT2G34480	--
Solyc11g005910.1	SL2.40ch11	156	305	196	604	199	219	253	401	471	913	750	87	333	400	20986	AT5G64070	PI4KBETA1
Solyc12g044400.1	SL2.40ch12	536	560	266	597	264	201	150	1259	1019	1248	801	120	327	400	12096	AT3G16290	EMB2083
Solyc07g053550.1	SL2.40ch07	28	26	101	639	969	470	1326	23	151	423	169	94	636	399	447	AT1G28480	roxy19
Solyc10g080160.1	SL2.40ch10	383	345	231	700	458	505	256	770	807	932	702	116	521	399	4715	AT3G49080	--
Solyc02g089720.1	SL2.40ch02	82	206	261	518	347	136	537	189	341	815	547	83	229	399	2160	AT5G15870	--
Solyc08g006430.2	SL2.40ch08	876	807	452	927	947	387	474	1709	1543	1555	871	405	419	398	8442	AT2G24580	--
Solyc04g008710.2	SL2.40ch04	577	574	363	639	1566	624	494	1441	1746	2002	782	475	744	397	2280	AT2G17240	--
Solyc02g093880.2	SL2.40ch02	152	253	230	510	419	447	591	361	440	637	519	165	422	397	4460	AT3G27260	GTE8
Solyc03g033540.2	SL2.40ch03	115	206	506	1491	493	358	506	211	585	1232	1395	416	401	397	7491	AT2G17890	CPK16
Solyc03g005470.2	SL2.40ch03	301	233	135	590	790	124	1190	592	491	716	446	245	132	397	3824	AT4G14420	--
Solyc06g071770.2	SL2.40ch06	123	288	236	495	537	382	439	185	363	676	473	132	428	396	4106	AT4G24690	--
Solyc12g039120.1	SL2.40ch12	560	648	371	986	1245	373	626	866	1168	1732	858	536	364	396	1490	AT5G61170	--
Solyc06g076020.2	SL2.40ch06	118	104	737	843	320	604	3140	261	213	1083	651	44	758	395	3098	AT5G02500	HSP70-1
Solyc01g098160.2	SL2.40ch01	194	335	148	484	271	215	468	357	338	444	287	53	268	394	9128	AT1G54610	--
Solyc02g031910.2	SL2.40ch02	267	579	277	696	212	214	169	624	779	1183	734	34	263	394	7937	AT2G35050	--
Solyc05g006520.2	SL2.40ch05	278	395	249	560	571	403	410	649	610	705	485	139	346	393	6695	AT1G59900	E1 ALPHA
Solyc10g081530.1	SL2.40ch10	195	301	257	429	548	196	343	416	442	580	346	102	169	393	4894	AT3G28715	--
Solyc02g082340.2	SL2.40ch02	166	591	735	1182	496	346	434	405	1180	2286	2145	393	395	392	7597	AT2G34750	--
Solyc01g111910.2	SL2.40ch01	84	224	125	301	102	102	231	214	305	551	499	36	236	392	10530	AT4G38440	--
Solyc07g053610.2	SL2.40ch07	304	517	310	761	186	88	215	763	778	1291	1088	79	160	392	16329	AT5G44180	--
Solyc09g083420.2	SL2.40ch09	180	313	283	691	304	315	507	402	378	700	696	136	334	391	6020	AT1G56290	--
Solyc03g025150.2	SL2.40ch03	165	239	282	567	292	209	329	388	496	816	621	122	318	391	3695	--	--
Solyc06g066610.2	SL2.40ch06	291	471	276	601	229	154	185	810	758	958	625	81	230	391	15167	AT1G79830	GC5
Solyc08g077440.2	SL2.40ch08	157	363	297	783	339	244	694	308	820	921	640	124	193	391	9912	AT5G47040	LON2
Solyc00g174330.2	SL2.40ch00	1	50	21	2601	72	9	27	10	1574	880	781	120	100	391	1945	AT2G14580	PRB1
Solyc04g081960.1	SL2.40ch04	1	1	41	382	203	259	1249	12	6	90	145	16	20	391	708	AT1G76070	--
Solyc11g072240.1	SL2.40ch11	816	619	294	349	1054	146	330	1892	1409	1284	433	281	245	390	2067	AT3G43810	CAM7
Solyc03g032070.2	SL2.40ch03	376	414	312	869	555	629	450	670	665	885	847	165	515	389	2963	AT5G67630	--
Solyc02g021650.2	SL2.40ch02	311	508	309	544	549	250	496	683	621	989	660	158	267	389	20396	AT4G05420	DDB1A
Solyc01g008960.2	SL2.40ch01	766	968	806	1047	332	218	173	1942	1745	2618	1459	160	86	388	8590	AT2G27040	OCP11
Solyc02g087710.2	SL2.40ch02	339	289	441	755	600	665	668	810	588	1068	672	190	440	387	6877	AT3G28730	SSRP1
Solyc03g120140.2	SL2.40ch03	135	251	146	453	467	200	461	346	400	557	339	83	408	387	7721	AT1G52320	--
Solyc07g005940.2	SL2.40ch07	669	737	422	650	585	471	273	1482	1215	1706	785	144	340	387	8329	AT3G42050	--
Solyc03g119360.2	SL2.40ch03	470	393	340	681	946	374	484	980	818	1021	675	302	323	387	2689	AT1G48830	--
Solyc05g054580.2	SL2.40ch05	743	612	353	642	378	82	314	1684	1358	1194	568	147	126	387	2633	AT3G09200	--
Solyc09g008780.2	SL2.40ch09	166	110	146	939	1587	326	243	390	716	358	152	163	1137	386	4485	AT2G36630	--
Solyc09g008800.2	SL2.40ch09	493	427	442	671	906	397	527	1218	1350	1417	626	470	424	386	2482	AT3G53020	STV1
Solyc11g068420.1	SL2.40ch11	670	546	378	746	406	203	349	941	852	1241	522	251	238	386	2276	AT1G08360	--
Solyc12g009000.1	SL2.40ch12	0	6	892	1379	738	1094	573	7	49	1309	879	130	1085	385	1455	AT5G12010	--
Solyc07g024000.2	SL2.40ch07	245	343	488	1032	1059	448	483	409	398	982	659	246	794	385	4671	AT4G13250	NYC1
Solyc03g025280.2	SL2.40ch03	283	396	188	600	360	245	321	599	674	915	615	173	449	385	18032	AT5G25060	--
Solyc10g081200.1	SL2.40ch10	175	498	189	512	109	104	187	527	594	1045	871	67	200	385	6677	AT5G17910	--
Solyc06g071470.2	SL2.40ch06	103	204	231	486	414	130	358	288	450	683	446	132	178	385	6731	AT5G62810	PEX14
Solyc02g070890.2	SL2.40ch02	32	10	7	44	322	52	257	62	30	25	29	6	27	385	4108	AT5G46330	FLS2
Solyc02g064670.1	SL2.40ch02	429	438	315	858	1382	467	438	752	703	1138	692	478	525	383	441	AT3G49910	--
Solyc12g099360.1	SL2.40ch12	59	231	179	533	649	248	340	124	279	570	405	230	465	383	2850	AT3G16910	ACN1
Solyc10g080740.1	SL2.40ch10	105	201	163	459	273	262	576	268	433	659	575	137	385	383	4840	AT5G19400	SMG7
Solyc10g076910.1	SL2.40ch10	241	309	152	467	294	191	250	514	466	665	526	117	369	383	10902	AT5G13010	EMB3011
Solyc04g045430.2	SL2.40ch04	98	210	208	570	952	685	438	193	353	610	562	336	586	382	9605	AT2G33550	--
Solyc08g074570.1	SL2.40ch08	173	243	172	614	410	428	557	384	431	701	562	181	499	382	1458	AT1G33520	MOS2
Solyc09g061430.2	SL2.40ch09	408	380	209	626	405	205	547	885	813	833	412	128	330	382	6961	AT3G07050	--
Solyc06g017970.2	SL2.40ch06	222	413	284	591	326	287	247	645	718	967	724	105	313	382	17609	AT2G25320	--
Solyc10g078960.1	SL2.40ch10	534	512	599	960	1095	285	560	1051	1485	1665	1210	595	306	382	1929	AT1G57860	--
Solyc03g122350.2	SL2.40ch03	18	11	89	1292	620	275	569	44	434	254	258	55	356	381	2604	AT5G07990	TT7
Solyc04g076540.2	SL2.40ch04	93	306	177	406	170	131	221	349	583	713	502	61	290	381	15955	AT1G58250	SAB
Solyc04g082160.2	SL2.40ch04	145	205	142	340	233	408	588	304	255	496	403	70	281	381	8604	AT5G42220	--
Solyc05g053610.2	SL2.40ch05	0	0	0	36	64	5	214	4	7	5	9	2	9	381	7308	AT1G15520	PDR12
Solyc01g097270.2	SL2.40ch01	42	19	1	50	65	2	700	64	56	47	23	3	0	381	1364	AT3G04720	PR4
Solyc10g083630.1	SL2.40ch10	518	643	466	2429	1816	362	26	1250	853	1327	901	209	1973	380	9557	AT5G04560	DME
Solyc03g063600.2	SL2.40ch03	97	172	250	1003	1172	350	728	232	252	488	460	150	764	380	3605	AT3G57550	GK-2
Solyc08g007110.2	SL2.40ch08	192	346	246	433	247	211	333	614	635	1065	806	88	300	380	11869	AT5G47010	UPF1
Solyc01g088800.2	SL2.40ch01	375	544	282	695	179	105	221	970	794	1109	707	73	289	380	5362	AT2G44710	--
Solyc02g031860.2	SL2.40ch02	212	385	232	551	163	193	232	410	531	915	525	51	255	380	7646	AT2G35050	--
Solyc04g025300.2	SL2.40ch04	368	395	292	627	369	290	300	833	647	871	642	134	237	380	3788	AT5G23570	SGS3
Solyc07g063680.2	SL2.40ch07	348	651	295	936	795	454	584	546	669	846	513	314	375	379	3495	AT1G11360	--
Solyc10g085580.1	SL2.40ch10	161	226	113	403	375	360	389	437	485	562	422	178	333	379	11599	AT3G56990	EDA7
Solyc06g050770.2	SL2.40ch06	180	491	324	675	1195	494	711	503	790	1085	806	391	554	378	7097	AT3G56190	ASNAP
Solyc09g031650.2	SL2.40ch09	325	386	189	530	250	167	319	741	654	821	524	117	299	378	4915	--	--
Solyc06g007570.2	SL2.40ch06	445	363	289	537	640	335	410	844	830	857	407	178	292	378	2740	AT5G59240	--
Solyc04g010260.2	SL2.40ch04	298	483	260	560	237	201	261	779	716	944	717	69	250	378	5052	AT3G55200	--
Solyc07g032740.2	SL2.40ch07	136	228	176	579	787	217	911	203	218	419	292	70	129	378	5149	AT5G19550	ASP2
Solyc04g080360.2	SL2.40ch04	340	630	270	695	404	80	109	705	1156	1287	739	583	116	378	4995	AT1G19430	--
Solyc02g084360.2	SL2.40ch02	358	814	773	1046	1988	667	589	1013	1932	1942	955	549	742	377	2592	AT1G19910	AVA-P2
Solyc03g033950.2	SL2.40ch03	290	363	291	823	442	494	614	520	546	1016	898	283	608	377	5269	AT1G31870	--
Solyc09g030390.2	SL2.40ch09	381	595	313	882	380	308	506	881	923	1473	857	190	397	377	6579	AT2G29210	--
Solyc07g047670.2	SL2.40ch07	403	521	428	725	436	402	432	894	1108	1469	1025	271	380	377	7484	AT5G14520	--
Solyc11g007200.1	SL2.40ch11	59	46	26	395	519	227	239	157	265	357	137	155	261	377	1981	AT3G56240	CCH
Solyc02g077920.2	SL2.40ch02	23	202	200	241	833	171	691	64	318	465	212	77	207	377	2177	AT2G33810	SPL3
Solyc08g005610.2	SL2.40ch08	2	1	67	807	1456	537	1171	1	11	125	159	23	84	376	2453	AT4G19230	CYP707A1
Solyc11g006060.1	SL2.40ch11	851	1091	415	677	916	540	183	1817	1826	1797	772	394	453	375	1356	AT3G04550	--
Solyc06g082390.2	SL2.40ch06	403	420	336	658	513	397	404	605	511	1055	594	202	424	375	4470	AT2G30280	RDM4
Solyc03g116810.2	SL2.40ch03	295	446	278	560	492	194	332	616	678	881	541	144	234	375	7950	AT1G48900	--
Solyc04g005160.1	SL2.40ch04	73	231	271	867	420	184	803	179	445	611	448	73	134	375	1416	AT3G02360	--
Solyc08g077680.2	SL2.40ch08	182	192	301	555	514	476	687	351	329	604	438	134	843	373	4282	AT5G58320	--
Solyc07g016150.2	SL2.40ch07	403	387	279	623	882	413	509	943	856	1068	618	387	432	373	2129	AT1G30230	--
Solyc02g094120.2	SL2.40ch02	224	373	370	734	677	365	402	496	702	1039	830	199	401	373	6903	AT3G01910	SOX
Solyc07g052110.2	SL2.40ch07	203	268	172	621	363	240	500	414	502	872	633	161	344	372	9200	AT4G26600	--
Solyc04g081750.2	SL2.40ch04	132	308	305	585	439	255	407	409	564	820	563	103	336	372	8717	AT1G20110	--
Solyc05g015930.2	SL2.40ch05	116	216	184	422	360	344	412	294	327	604	477	146	322	372	8304	AT1G24300	--
Solyc01g028900.2	SL2.40ch01	123	188	262	538	726	288	335	298	546	689	507	199	245	372	9817	AT3G13450	DIN4
Solyc06g083310.2	SL2.40ch06	289	480	592	829	505	231	243	778	1083	1577	827	256	198	372	3734	AT3G25140	QUA1
Solyc01g109870.2	SL2.40ch01	358	520	352	980	421	478	332	854	712	1120	783	128	570	371	5440	AT2G21520	--
Solyc04g047770.2	SL2.40ch04	103	280	199	601	377	289	379	301	382	637	688	138	330	371	4928	AT3G16270	--
Solyc01g109510.2	SL2.40ch01	192	262	198	532	346	451	321	464	465	813	631	146	305	371	9877	AT4G34430	CHB3
Solyc03g110880.2	SL2.40ch03	346	436	236	509	419	286	305	706	617	848	645	105	279	371	16601	AT3G23780	NRPE2
Solyc03g112070.2	SL2.40ch03	165	196	184	255	331	412	358	508	576	520	344	59	237	371	4411	AT4G34200	EDA9
Solyc06g082010.2	SL2.40ch06	51	116	91	612	182	77	626	105	395	629	651	98	85	371	3026	AT5G58620	--
Solyc01g073950.2	SL2.40ch01	246	288	202	880	620	357	622	452	333	456	471	236	485	370	4479	AT2G44430	--
Solyc09g065700.2	SL2.40ch09	122	195	160	314	195	159	139	403	448	733	500	84	265	370	20614	AT1G03060	SPI
Solyc02g078610.2	SL2.40ch02	252	238	169	421	317	386	519	748	525	771	483	149	327	369	10397	AT4G21660	--
Solyc08g068300.2	SL2.40ch08	425	1082	675	1498	1550	553	460	944	1808	2341	1432	608	601	368	7786	AT5G11500	--
Solyc06g071490.1	SL2.40ch06	362	420	188	570	293	221	165	902	687	776	445	67	518	368	3408	AT3G48190	ATM
Solyc06g073300.1	SL2.40ch06	437	472	412	891	1004	348	490	652	986	1227	751	544	446	368	408	AT4G15000	--
Solyc10g080590.1	SL2.40ch10	470	507	253	539	786	460	395	987	973	1052	534	391	444	368	1392	AT1G57860	--
Solyc10g006050.2	SL2.40ch10	89	307	239	483	663	222	211	262	435	708	674	265	335	368	3765	AT3G07810	--
Solyc09g083100.1	SL2.40ch09	0	0	1	3	4	10	19	68	82	491	335	145	568	367	1305	AT3G23000	SnRK3.10
Solyc03g121860.1	SL2.40ch03	111	185	238	741	1023	540	1212	214	429	710	582	496	460	367	573	AT1G17530	TIM23-1
Solyc03g083280.2	SL2.40ch03	444	410	225	567	554	368	162	997	789	878	541	103	430	367	2209	AT3G49240	emb1796
Solyc07g052940.2	SL2.40ch07	307	347	260	532	170	154	164	748	671	892	627	111	304	367	13468	AT4G15180	SDG2
Solyc11g069160.1	SL2.40ch11	119	240	154	446	198	215	232	296	394	674	448	75	291	367	12113	AT5G60410	SIZ1
Solyc03g120980.2	SL2.40ch03	16	5	24	119	258	262	239	19	36	95	105	22	276	367	9149	AT1G59870	PEN3
Solyc05g054860.1	SL2.40ch05	8	47	46	155	158	133	305	62	117	238	252	43	154	367	2436	AT3G46290	HERK1
Solyc10g085790.1	SL2.40ch10	115	177	159	401	614	474	522	307	346	535	329	121	575	366	5005	AT3G53110	LOS4
Solyc03g112350.2	SL2.40ch03	169	238	181	457	253	277	458	527	408	681	501	91	470	366	8753	AT5G63120	--
Solyc02g090850.2	SL2.40ch02	244	383	348	827	546	291	463	524	556	915	694	133	438	366	8090	AT4G36980	--
Solyc11g033280.1	SL2.40ch11	266	307	276	496	537	331	372	701	658	820	555	247	326	366	5580	AT3G19760	EIF4A-III
Solyc02g092790.2	SL2.40ch02	465	386	411	738	635	476	790	1052	683	1190	332	147	320	366	2241	--	--
Solyc03g123530.2	SL2.40ch03	151	268	206	452	295	216	396	436	503	693	583	153	166	366	10599	AT1G72440	SWA2
Solyc06g073550.2	SL2.40ch06	215	362	222	389	240	86	138	517	665	775	441	160	77	366	12334	AT5G21160	--
Solyc03g098240.2	SL2.40ch03	10	70	595	2541	2244	757	685	41	49	213	685	1024	1363	365	4434	AT5G17330	GAD1
Solyc10g008950.2	SL2.40ch10	219	270	173	455	194	352	364	514	512	582	534	76	342	365	9929	AT5G46070	--
Solyc01g103080.2	SL2.40ch01	156	314	264	568	319	212	365	488	717	1079	1025	153	258	365	8201	AT1G59760	--
Solyc09g010180.2	SL2.40ch09	154	272	243	590	488	277	261	327	366	745	738	290	245	365	16107	AT3G11540	SPY
Solyc12g088310.1	SL2.40ch12	371	440	377	591	476	104	220	701	755	878	398	144	217	365	5743	AT2G22795	--
Solyc04g076990.2	SL2.40ch04	150	336	298	732	331	242	459	266	515	1029	733	210	196	365	2322	AT1G09970	RLK7
Solyc07g055860.2	SL2.40ch07	212	264	215	601	553	520	503	384	416	677	525	168	455	364	9871	AT2G42810	PP5.2
Solyc03g114370.2	SL2.40ch03	276	275	141	601	376	370	460	687	588	770	405	179	400	364	7146	AT3G18600	--
Solyc08g078510.2	SL2.40ch08	20	20	216	465	481	333	562	30	102	382	307	124	399	364	2031	AT5G13200	--
Solyc05g013490.2	SL2.40ch05	310	404	280	711	342	208	327	859	690	1068	689	178	366	364	15362	AT1G70620	--
Solyc01g097010.2	SL2.40ch01	398	445	225	563	294	239	498	695	677	887	482	127	251	364	26584	AT3G04610	FLK
Solyc02g093680.2	SL2.40ch02	489	661	363	485	1112	470	674	865	893	845	364	179	444	363	3250	AT5G40650	SDH2-2
Solyc01g057760.2	SL2.40ch01	286	404	230	540	403	211	406	636	675	821	495	131	290	363	8569	AT3G06480	--
Solyc01g009310.2	SL2.40ch01	163	221	142	455	204	97	182	343	641	725	432	148	76	363	9329	AT1G50430	ST7R
Solyc01g006950.2	SL2.40ch01	0	3	4	593	50	50	671	4	76	66	171	20	30	363	1811	AT3G11820	SYR1
Solyc04g007120.2	SL2.40ch04	243	369	235	696	761	572	467	524	515	843	461	342	577	362	10560	AT3G02540	RAD23C
Solyc02g094540.2	SL2.40ch02	200	290	184	401	390	138	299	494	456	702	526	142	208	362	3938	AT5G13950	--
Solyc06g053790.2	SL2.40ch06	158	232	290	720	812	313	369	339	506	831	754	346	642	361	8501	AT4G14500	--
Solyc04g049330.2	SL2.40ch04	317	583	510	728	1423	428	364	617	1141	1560	736	617	361	361	2838	AT3G01390	VMA10
Solyc02g094640.2	SL2.40ch02	255	365	274	489	334	179	372	655	564	969	619	116	314	361	14591	AT5G36880	ACS
Solyc12g100360.1	SL2.40ch12	188	291	232	619	196	172	227	509	627	944	731	104	295	361	25038	AT1G55350	EMB80
Solyc11g005680.1	SL2.40ch11	264	408	554	769	1163	286	432	601	1137	1579	987	638	264	361	2254	AT4G09800	RPS18C
Solyc01g096060.2	SL2.40ch01	243	322	144	423	129	133	130	609	647	674	561	57	226	361	3114	AT2G46520	--
Solyc02g092930.1	SL2.40ch02	151	152	455	776	581	689	1093	299	313	1052	504	176	188	361	1086	AT5G67300	MYBR1
Solyc01g099400.2	SL2.40ch01	61	207	245	500	601	367	648	172	425	712	500	179	315	360	5737	AT3G62770	AtATG18a
Solyc11g066480.1	SL2.40ch11	259	377	313	529	147	127	140	840	771	1047	772	53	198	360	8880	AT2G27980	--
Solyc03g114360.2	SL2.40ch03	5	17	55	417	931	609	1415	3	19	131	88	20	101	360	2207	AT5G62520	SRO5
Solyc03g113660.2	SL2.40ch03	61	147	174	774	683	575	1017	179	307	559	534	91	298	359	2754	--	--
Solyc01g111530.2	SL2.40ch01	291	508	349	685	312	166	319	742	716	1177	754	127	283	359	11273	AT4G38600	UPL3
Solyc11g010470.1	SL2.40ch11	188	512	455	856	652	237	618	531	1103	1069	667	464	211	359	3893	AT5G65430	GRF8
Solyc01g091460.2	SL2.40ch01	304	411	239	465	125	139	245	956	775	978	590	66	159	359	13152	AT3G60860	--
Solyc02g090120.1	SL2.40ch02	4	19	11	221	1306	441	1329	6	39	33	23	18	90	359	261	--	--
Solyc04g011380.2	SL2.40ch04	182	332	235	527	248	295	352	566	613	967	646	131	415	358	12076	AT2G39580	--
Solyc06g007320.2	SL2.40ch06	179	421	216	468	365	135	254	400	756	833	534	101	193	358	10015	AT2G30110	UBA1
Solyc09g074380.2	SL2.40ch09	179	270	172	662	334	623	554	401	402	716	749	121	327	357	2635	AT2G32910	--
Solyc09g010560.1	SL2.40ch09	153	385	218	512	294	185	185	403	605	811	586	101	278	357	3807	AT5G37830	OXP1
Solyc01g109110.2	SL2.40ch01	12	39	277	740	153	257	331	20	90	674	616	54	246	357	4664	AT2G23460	XLG1
Solyc12g019290.1	SL2.40ch12	337	494	238	473	286	244	237	997	958	915	618	86	231	357	2196	AT2G37230	--
Solyc01g095070.2	SL2.40ch01	156	641	387	908	492	156	952	381	1573	2385	1163	343	197	357	2701	AT1G01490	--
Solyc01g104370.2	SL2.40ch01	511	224	219	375	678	195	522	1118	901	904	315	289	197	357	950	AT5G24510	--
Solyc07g054200.2	SL2.40ch07	263	317	175	512	289	285	347	660	537	666	603	127	368	356	3417	AT4G03430	STA1
Solyc07g044980.2	SL2.40ch07	54	79	63	543	382	170	421	95	272	369	399	103	209	356	4724	AT5G45110	NPR3
Solyc02g082700.2	SL2.40ch02	799	284	307	728	1816	676	753	1137	472	591	355	426	452	355	1542	AT1G20696	NFD3
Solyc05g007810.2	SL2.40ch05	156	225	207	466	289	262	709	296	308	536	462	68	375	355	4948	AT5G15270	--
Solyc12g099000.1	SL2.40ch12	181	258	177	398	365	322	548	524	257	550	316	153	350	354	1182	AT4G01850	SAM2
Solyc11g040370.1	SL2.40ch11	256	297	186	527	186	238	323	601	571	754	424	41	312	354	5669	AT4G10070	--
Solyc09g065720.2	SL2.40ch09	233	236	142	425	220	231	167	616	458	694	401	89	284	354	5541	AT3G63400	--
Solyc02g062920.2	SL2.40ch02	297	415	354	713	364	287	537	573	717	1029	889	194	273	354	9402	AT4G36690	ATU2AF65A
Solyc04g076520.1	SL2.40ch04	109	149	145	507	279	242	767	197	254	472	345	52	136	354	1887	AT5G39450	--
Solyc07g007040.2	SL2.40ch07	201	301	260	605	350	354	433	448	594	870	611	135	358	353	8514	AT3G09850	--
Solyc06g082580.2	SL2.40ch06	388	380	279	454	604	215	561	736	667	837	459	288	189	353	6042	AT5G20920	EMB1401
Solyc01g095410.2	SL2.40ch01	332	306	343	643	911	258	400	573	705	714	324	246	322	352	1893	AT2G04520	--
Solyc03g082940.2	SL2.40ch03	125	251	158	497	328	299	297	410	563	798	613	94	241	352	4457	AT5G53480	--
Solyc12g008750.1	SL2.40ch12	346	423	265	662	221	249	293	644	557	861	573	127	219	352	6721	AT1G60900	--
Solyc08g013860.2	SL2.40ch08	170	454	299	415	155	48	110	808	907	1310	632	91	156	352	23573	AT2G13560	NAD-ME1
Solyc06g066300.1	SL2.40ch06	141	252	202	601	378	339	282	405	562	815	758	172	494	351	1452	AT5G62030	--
Solyc06g054020.2	SL2.40ch06	546	1067	461	744	644	158	174	1150	1476	1666	867	195	297	351	5448	AT1G05460	SDE3
Solyc02g079170.2	SL2.40ch02	13	62	27	419	182	191	334	40	358	185	121	27	122	351	5610	AT4G05020	NDB2
Solyc09g098100.2	SL2.40ch09	170	332	232	533	243	179	407	463	538	827	752	73	113	351	11631	AT3G46530	RPP13
Solyc02g093290.2	SL2.40ch02	115	197	126	354	178	38	460	208	393	459	255	77	26	351	8150	AT2G23420	NAPRT2
Solyc01g006160.2	SL2.40ch01	634	504	570	863	1266	339	323	1129	1419	1887	856	525	389	350	2564	AT5G47700	--
Solyc07g053650.2	SL2.40ch07	303	379	245	520	346	204	253	770	760	1057	539	98	177	350	10763	AT2G20580	RPN1A
Solyc10g055760.1	SL2.40ch10	12	4	88	808	184	39	104	24	217	531	524	186	135	350	1012	AT2G17040	NAC036
Solyc07g009140.2	SL2.40ch07	290	527	300	849	714	409	612	548	698	999	706	210	361	349	6012	AT4G24820	--
Solyc10g085410.1	SL2.40ch10	389	392	239	874	619	415	570	595	571	758	636	184	298	348	2043	AT1G03910	--
Solyc02g093900.2	SL2.40ch02	295	403	241	414	488	141	332	625	651	956	486	230	191	348	4868	AT5G40810	--
Solyc10g005510.2	SL2.40ch10	619	453	162	443	471	106	257	833	569	617	266	148	114	348	5645	AT1G79530	GAPCP-1
Solyc09g090200.2	SL2.40ch09	144	287	236	673	460	211	208	306	496	905	797	156	292	347	8040	AT4G14350	--
Solyc01g096040.2	SL2.40ch01	1081	1647	592	571	1952	95	34	2268	2450	2399	563	329	266	347	1808	AT1G01300	--
Solyc12g044860.1	SL2.40ch12	210	294	218	405	343	193	369	434	445	698	521	100	215	347	6869	AT1G55150	--
Solyc04g078090.2	SL2.40ch04	210	349	493	2147	1938	514	366	422	1023	1564	919	197	1801	346	4658	AT4G24230	ACBP3
Solyc02g069150.2	SL2.40ch02	189	287	317	687	936	498	724	363	536	864	687	459	431	346	5380	AT2G33120	VAMP722
Solyc02g088550.2	SL2.40ch02	265	310	218	519	214	137	206	510	468	696	572	58	275	346	9871	AT5G15400	--
Solyc01g104920.2	SL2.40ch01	173	293	172	518	281	208	375	371	593	859	619	133	243	346	8668	AT4G04910	NSF
Solyc04g072910.2	SL2.40ch04	164	244	175	448	493	186	454	464	387	548	395	154	220	346	11444	AT1G36050	--
Solyc06g068450.1	SL2.40ch06	7	106	191	555	931	353	586	36	189	514	474	150	183	346	1320	AT5G25110	SnRK3.25
Solyc11g039840.1	SL2.40ch11	258	479	294	726	809	341	644	371	621	1038	624	288	383	345	2963	AT5G13430	--
Solyc08g015690.2	SL2.40ch08	339	829	386	932	679	276	411	696	989	1571	858	384	295	345	3731	AT2G44060	--
Solyc06g083730.2	SL2.40ch06	321	428	208	463	525	168	303	535	494	674	433	141	249	345	7318	AT5G43960	--
Solyc11g013530.1	SL2.40ch11	140	208	176	343	307	130	235	348	386	555	442	164	182	345	19317	AT1G77800	--
Solyc09g074270.2	SL2.40ch09	68	37	90	210	285	298	287	94	35	145	134	62	180	345	1828	AT3G63010	GID1B
Solyc01g105230.2	SL2.40ch01	138	209	192	370	317	145	509	264	352	546	384	83	145	345	10822	AT5G64220	--
Solyc11g069790.1	SL2.40ch11	1279	896	422	455	1926	1756	472	3541	1702	1230	632	143	1564	344	4909	AT2G28000	SLP
Solyc07g017960.2	SL2.40ch07	148	297	196	766	451	719	591	271	474	647	641	214	655	344	780	AT5G57370	--
Solyc01g105100.2	SL2.40ch01	171	208	213	487	514	291	432	410	489	691	522	209	346	344	9477	AT1G36050	--
Solyc02g088700.2	SL2.40ch02	231	294	198	405	257	182	369	475	429	558	296	43	213	344	5341	AT3G02090	MPPBETA
Solyc07g056390.2	SL2.40ch07	103	102	70	251	148	147	515	217	169	155	111	29	68	344	5441	AT1G72280	ERO1
Solyc04g072670.2	SL2.40ch04	412	458	297	680	257	348	419	1034	792	1207	709	128	480	343	4172	AT4G39680	--
Solyc03g096990.2	SL2.40ch03	149	292	240	680	848	276	259	254	382	600	583	248	405	343	4783	AT1G64950	CYP89A5
Solyc01g073870.2	SL2.40ch01	185	302	211	468	292	372	533	485	566	820	504	295	307	343	11467	AT1G40087	--
Solyc04g081580.2	SL2.40ch04	255	267	157	393	355	159	414	642	504	596	320	90	289	343	6437	AT4G16630	--
Solyc09g073000.2	SL2.40ch09	289	363	196	421	528	288	384	673	669	663	430	97	279	343	7733	AT4G02930	--
Solyc01g109350.2	SL2.40ch01	159	300	269	634	588	266	306	455	587	846	822	160	267	343	18227	AT3G18860	--
Solyc01g067600.2	SL2.40ch01	167	334	201	543	105	93	140	399	573	836	783	83	224	343	8742	AT3G62900	--
Solyc03g112910.2	SL2.40ch03	165	268	188	375	120	67	299	460	473	519	348	52	110	343	14730	AT4G32180	PANK2
Solyc01g103220.2	SL2.40ch01	631	591	320	810	1537	495	581	852	851	1033	437	266	448	342	4459	AT4G10040	CYTC-2
Solyc06g005940.2	SL2.40ch06	495	430	272	557	375	188	200	864	426	499	336	67	379	342	4369	AT1G21750	PDIL1-1
Solyc01g096050.2	SL2.40ch01	58	114	168	431	772	245	447	115	181	386	417	186	280	342	2277	AT1G01260	--
Solyc08g077310.2	SL2.40ch08	196	317	240	545	325	181	322	447	491	724	537	129	270	342	10574	AT3G54230	SUA
Solyc08g081730.2	SL2.40ch08	187	329	372	670	762	359	931	652	1133	1184	723	439	249	342	2267	AT4G23630	RTNLB1
Solyc07g055300.2	SL2.40ch07	187	290	149	447	292	176	322	427	422	474	373	90	168	342	6082	AT1G06410	TPS7
Solyc02g031950.2	SL2.40ch02	3	730	1738	2824	2951	652	246	0	30	482	1297	641	526	341	2110	AT1G78780	--
Solyc12g098940.1	SL2.40ch12	405	390	410	903	851	314	443	563	877	1389	802	508	475	341	471	AT2G47110	UBQ6
Solyc05g025510.2	SL2.40ch05	143	384	291	722	525	479	905	385	769	1245	1119	244	421	341	12012	AT5G08560	--
Solyc02g086930.2	SL2.40ch02	239	1130	846	1725	794	209	573	480	1516	2646	1525	766	348	341	3502	AT3G01470	HD-ZIP-1
Solyc06g054400.2	SL2.40ch06	202	320	148	490	409	98	255	398	439	499	320	507	262	341	6875	AT1G76810	--
Solyc01g009520.2	SL2.40ch01	369	551	325	710	745	167	246	578	851	1067	776	309	242	341	3330	AT2G27530	PGY1
Solyc08g065980.2	SL2.40ch08	181	343	230	549	244	147	286	495	641	874	622	132	217	341	23608	AT5G11700	--
Solyc02g090110.2	SL2.40ch02	17	59	117	641	205	182	1121	42	91	442	350	26	113	341	6113	AT2G23450	--
Solyc01g095740.2	SL2.40ch01	364	491	184	619	317	265	210	761	740	726	684	93	291	340	7091	AT5G63630	--
Solyc06g008260.2	SL2.40ch06	324	362	295	514	952	159	362	733	1010	1172	668	527	239	340	3262	AT2G20450	--
Solyc04g072260.1	SL2.40ch04	199	298	131	383	84	85	188	454	524	745	490	52	128	340	37437	AT1G67120	--
Solyc04g071090.2	SL2.40ch04	7	10	0	65	65	22	173	103	106	269	40	2	21	340	702	--	--
Solyc08g068180.2	SL2.40ch08	561	427	411	1096	1124	422	565	831	950	1641	854	577	489	339	3443	AT3G16080	--
Solyc07g006540.2	SL2.40ch07	146	313	241	722	465	174	198	289	475	791	677	240	377	339	4164	AT5G57710	--
Solyc03g007270.2	SL2.40ch03	256	583	376	667	562	185	356	570	827	1325	728	183	213	339	7216	AT5G53140	--
Solyc11g069700.1	SL2.40ch11	386	885	573	1622	372	202	492	1619	2384	3342	2431	237	192	339	1664	AT5G60390	--
Solyc08g077430.2	SL2.40ch08	193	535	465	630	257	157	228	517	672	1303	850	174	179	339	20813	AT5G47020	--
Solyc10g005110.2	SL2.40ch10	372	432	262	437	790	504	381	873	786	809	457	155	407	338	7385	AT1G03475	LIN2
Solyc06g071990.2	SL2.40ch06	132	126	157	541	600	576	2067	321	259	440	378	193	141	338	2221	AT4G24860	--
Solyc07g043130.2	SL2.40ch07	1	27	7	35	151	141	242	3	55	99	107	7	100	338	2427	AT2G30520	RPT2
Solyc03g116890.2	SL2.40ch03	6	0	131	597	399	199	767	17	7	559	648	470	56	338	2430	AT1G80840	WRKY40
Solyc07g008950.2	SL2.40ch07	354	378	284	498	459	264	321	764	754	914	597	126	297	337	9758	AT4G13780	--
Solyc10g085480.1	SL2.40ch10	515	289	224	431	464	188	335	734	488	590	274	162	260	337	2715	AT3G53020	STV1
Solyc03g096810.2	SL2.40ch03	199	279	224	550	455	368	553	447	422	636	539	131	364	336	4550	AT1G33230	--
Solyc06g073360.2	SL2.40ch06	561	731	359	887	1365	235	442	788	657	1051	410	343	359	336	3408	AT5G62575	--
Solyc04g012120.2	SL2.40ch04	418	494	290	568	528	171	455	1178	1292	1093	602	115	292	336	1558	AT1G78300	GRF2
Solyc11g072190.1	SL2.40ch11	319	427	475	800	605	217	386	704	948	1294	1056	361	266	336	3346	AT5G19510	--
Solyc04g055170.2	SL2.40ch04	683	1479	1053	1453	809	182	170	1245	1950	2837	1413	532	245	336	3836	AT5G65020	ANNAT2
Solyc06g071790.2	SL2.40ch06	1027	1210	501	640	1069	584	369	2520	2184	2129	1105	249	552	335	1825	AT4G20360	RABE1b
Solyc00g006800.2	SL2.40ch00	287	482	298	411	699	231	383	517	611	786	341	193	250	335	3561	AT5G13420	--
Solyc03g111310.2	SL2.40ch03	64	208	395	872	765	339	548	106	308	630	586	288	225	335	4615	AT3G48530	KING1
Solyc05g054970.2	SL2.40ch05	263	318	286	567	418	362	390	726	492	768	642	213	220	335	4251	AT3G04470	--
Solyc03g110900.2	SL2.40ch03	130	214	191	387	150	140	226	365	344	639	517	44	206	335	19123	AT4G02480	--
Solyc01g111710.2	SL2.40ch01	191	257	223	408	437	300	410	402	381	541	368	147	172	335	4455	AT1G20200	HAP15
Solyc08g007790.2	SL2.40ch08	33	37	31	35	31	12	1205	118	36	40	27	3	16	335	5112	AT4G11820	MVA1
Solyc09g061620.2	SL2.40ch09	150	195	288	585	814	369	986	240	309	649	393	183	361	334	4406	AT2G32670	VAMP725
Solyc08g074790.2	SL2.40ch08	328	318	299	547	612	305	495	872	934	841	493	197	336	334	2074	AT3G11400	EIF3G1
Solyc01g104700.2	SL2.40ch01	215	417	206	445	1160	346	1018	562	741	786	338	160	320	334	3501	AT5G55190	RAN3
Solyc04g008240.2	SL2.40ch04	140	246	241	465	238	220	392	454	508	620	409	72	223	334	6873	AT1G14710	--
Solyc10g086410.2	SL2.40ch10	311	280	241	1020	291	1315	730	800	579	921	1056	134	874	333	3370	AT3G12580	HSP70
Solyc05g018650.2	SL2.40ch05	241	460	385	863	501	425	331	588	931	1467	1275	214	443	333	18909	AT2G30390	FC2
Solyc10g047130.1	SL2.40ch10	242	399	312	821	779	432	515	381	882	1300	1067	441	436	333	2131	AT3G26420	ATRZ-1A
Solyc08g076320.2	SL2.40ch08	240	346	298	550	352	315	359	604	395	661	461	38	362	333	4423	AT3G03050	KJK
Solyc02g069790.2	SL2.40ch02	168	220	149	428	293	306	325	344	377	446	388	143	319	333	4079	AT1G30480	DRT111
Solyc01g098730.2	SL2.40ch01	16	23	41	303	542	228	327	12	61	210	200	86	276	333	950	AT5G27420	CNI1
Solyc01g106260.2	SL2.40ch01	387	319	166	418	381	168	318	924	599	564	363	69	220	333	4373	AT5G09590	MTHSC70-2
Solyc07g065950.2	SL2.40ch07	239	388	214	500	155	162	190	561	638	921	588	57	210	333	9649	AT3G13300	VCS
Solyc05g007470.2	SL2.40ch05	4	39	23	280	49	18	42	9	81	289	268	116	68	333	1961	AT3G28580	--
Solyc09g008770.2	SL2.40ch09	4	21	73	1000	1983	561	668	5	5	57	263	197	707	332	2430	AT2G36640	ECP63
Solyc09g009890.2	SL2.40ch09	406	471	246	520	294	251	268	978	926	900	442	101	336	332	4249	AT3G52660	--
Solyc09g018310.2	SL2.40ch09	179	439	206	539	199	161	218	474	635	832	657	107	277	332	9693	AT3G51640	--
Solyc03g006140.2	SL2.40ch03	176	314	217	496	296	259	156	336	564	850	620	109	217	332	7459	AT1G07380	--
Solyc09g007870.2	SL2.40ch09	273	526	290	768	505	143	154	622	731	1130	793	229	214	332	6614	AT5G03280	PIR2
Solyc11g013330.1	SL2.40ch11	6	14	11	60	1185	60	177	30	64	100	84	100	121	332	1542	AT1G22030	--
Solyc01g090550.2	SL2.40ch01	79	299	254	708	927	382	247	184	386	756	577	175	570	331	3933	AT3G44110	ATJ3
Solyc06g068270.2	SL2.40ch06	54	67	28	297	1081	712	978	100	89	215	148	108	402	331	2177	AT1G49390	--
Solyc02g083750.1	SL2.40ch02	193	279	212	672	627	400	272	301	323	658	412	244	347	331	1266	AT5G28040	--
Solyc02g070640.2	SL2.40ch02	428	383	194	491	719	302	459	763	564	891	518	301	276	331	2160	AT3G14600	--
Solyc06g007620.2	SL2.40ch06	160	416	574	641	1107	212	425	553	756	1588	1145	409	247	331	2242	AT3G07470	--
Solyc06g053400.2	SL2.40ch06	169	196	141	354	227	301	372	406	428	577	309	52	207	331	9913	AT1G74040	MAML-3
Solyc04g055120.2	SL2.40ch04	190	357	326	559	460	125	211	459	505	780	471	176	197	331	20759	AT4G39850	PXA1
Solyc08g082280.2	SL2.40ch08	91	152	131	472	175	109	585	221	290	370	293	118	52	331	9759	AT4G23850	LACS4
Solyc05g032750.2	SL2.40ch05	108	307	233	681	302	496	240	239	433	711	798	143	484	330	4105	AT5G20610	--
Solyc10g079820.1	SL2.40ch10	236	328	464	1226	1586	742	1187	251	406	1237	697	339	338	330	782	AT2G41430	LSR1
Solyc01g109990.2	SL2.40ch01	286	322	177	556	321	178	398	442	491	708	449	134	243	330	12118	AT2G21440	--
Solyc02g091840.2	SL2.40ch02	224	950	561	747	885	89	186	755	1160	1812	947	249	152	330	4091	AT5G65700	BAM1
Solyc02g068900.2	SL2.40ch02	63	138	68	315	226	103	268	102	226	324	258	91	150	330	4275	AT4G19880	--
Solyc01g104560.2	SL2.40ch01	447	541	386	920	552	334	487	837	835	1237	846	326	419	329	4401	AT1G15200	--
Solyc01g100520.2	SL2.40ch01	584	639	264	656	1769	561	402	985	915	1143	430	356	356	329	4732	AT1G02560	NCLPP5
Solyc05g007020.2	SL2.40ch05	104	223	198	456	599	150	554	238	417	649	439	153	284	329	4722	AT2G02710	PLPC
Solyc06g050570.1	SL2.40ch06	213	240	168	228	313	140	204	479	437	561	234	136	257	329	657	AT5G05380	PRA1.B3
Solyc07g065340.1	SL2.40ch07	24	32	30	188	588	156	213	51	56	63	51	30	391	328	996	AT3G13110	SERAT2;2
Solyc02g068590.2	SL2.40ch02	70	132	142	429	618	249	408	227	218	329	231	106	282	328	8934	AT2G35060	KUP11
Solyc12g042900.1	SL2.40ch12	201	200	120	355	429	119	421	372	405	497	220	172	234	328	7934	AT3G15640	--
Solyc04g081210.2	SL2.40ch04	197	468	263	495	309	223	122	530	864	1202	842	191	204	328	5792	AT1G19870	iqd32
Solyc05g018570.2	SL2.40ch05	254	333	188	436	427	179	401	470	500	585	380	193	196	328	7920	AT5G19990	RPT6A
Solyc09g014280.1	SL2.40ch09	168	113	108	400	854	50	110	269	260	636	609	436	115	328	1383	AT5G01210	--
Solyc01g073690.2	SL2.40ch01	460	604	327	493	1028	295	393	922	1054	1001	537	303	260	327	1083	AT3G58730	--
Solyc08g077150.2	SL2.40ch08	143	243	155	413	229	187	255	396	423	628	501	88	214	327	6316	AT2G35350	PLL1
Solyc03g116380.2	SL2.40ch03	168	273	153	487	324	247	407	296	423	533	469	112	203	327	7303	AT1G15420	--
Solyc07g008620.1	SL2.40ch07	0	5	5	141	106	94	223	1	48	44	45	17	102	327	3096	AT2G34930	--
Solyc12g100270.1	SL2.40ch12	2	0	3	130	15	9	595	6	32	13	27	13	3	327	2744	AT1G02205	CER1
Solyc02g092270.2	SL2.40ch02	448	653	720	1113	2015	555	354	696	947	1236	667	504	517	326	4697	AT5G67590	FRO1
Solyc05g011970.2	SL2.40ch05	39	42	77	375	287	340	425	87	82	184	200	44	423	326	2516	AT2G26710	CYP734A1
Solyc10g006460.2	SL2.40ch10	279	290	166	402	522	340	337	441	312	476	318	143	418	326	4094	AT4G27120	--
Solyc06g083830.2	SL2.40ch06	131	251	225	513	497	204	257	360	562	776	676	138	208	326	11965	AT4G14340	CKL11
Solyc06g009520.2	SL2.40ch06	226	401	233	503	224	237	377	557	673	878	625	45	176	326	5273	AT2G31400	GUN1
Solyc04g048900.2	SL2.40ch04	56	109	114	2701	350	187	191	210	2110	968	1232	340	109	326	3459	AT1G08450	PSL1
Solyc12g010390.1	SL2.40ch12	281	413	310	503	332	122	216	846	908	1153	573	86	103	326	1974	AT5G35160	--
Solyc08g007080.2	SL2.40ch08	14	73	60	309	102	32	124	48	155	503	562	65	76	326	4947	AT4G18010	IP5PII
Solyc06g036290.2	SL2.40ch06	203	327	140	250	244	525	1061	565	460	368	445	68	1251	325	3236	AT5G52640	HSP90.1
Solyc11g070130.1	SL2.40ch11	92	685	1038	1242	1469	503	588	265	1220	1689	1074	721	410	325	2534	AT2G19760	PRF1
Solyc06g065640.2	SL2.40ch06	322	365	242	484	328	203	278	690	451	740	438	132	293	325	11446	AT4G32551	RON2
Solyc06g083980.1	SL2.40ch06	148	163	83	241	231	167	337	209	175	265	178	46	222	325	1434	AT4G16430	--
Solyc05g026540.2	SL2.40ch05	307	372	237	556	464	172	272	749	799	863	629	229	183	325	6475	AT1G70770	--
Solyc08g080690.2	SL2.40ch08	184	321	272	619	181	207	238	555	532	1005	743	130	341	324	16090	AT5G52230	MBD13
Solyc09g074950.2	SL2.40ch09	234	405	280	439	324	135	364	500	489	871	547	109	275	324	14808	AT4G02480	--
Solyc01g008950.2	SL2.40ch01	466	364	327	665	751	240	438	761	688	876	546	383	260	324	3146	AT3G43810	CAM7
Solyc08g076390.2	SL2.40ch08	52	53	303	728	529	760	1351	112	52	768	734	134	497	323	5806	AT5G46910	--
Solyc01g087900.2	SL2.40ch01	359	447	310	902	1264	516	616	525	811	1083	889	487	452	323	3700	AT5G13780	--
Solyc05g008600.2	SL2.40ch05	446	839	554	681	676	312	405	1043	1371	1483	679	218	357	323	3327	AT2G01140	--
Solyc06g069210.2	SL2.40ch06	194	251	209	408	365	155	252	484	461	639	489	74	354	323	12382	AT3G18480	CASP
Solyc09g091820.2	SL2.40ch09	342	430	318	555	621	271	163	824	967	1282	643	211	286	323	6000	AT3G24160	PMP
Solyc01g108080.2	SL2.40ch01	199	264	144	501	376	316	256	310	410	589	499	200	285	323	2366	AT3G19290	AREB2
Solyc12g007170.1	SL2.40ch12	179	263	205	532	375	220	210	573	609	646	390	120	215	323	9642	AT4G29010	AIM1
Solyc07g056500.2	SL2.40ch07	191	145	133	500	518	264	478	335	369	548	318	161	170	323	1478	AT1G78380	GSTU19
Solyc07g064180.2	SL2.40ch07	14	204	395	686	1509	583	1	41	202	1804	2088	659	832	322	3258	AT1G11580	PMEPCRA
Solyc05g024410.2	SL2.40ch05	84	341	406	556	1547	321	358	220	652	933	638	278	412	322	3207	AT3G07720	--
Solyc03g111100.1	SL2.40ch03	7	14	82	355	735	1345	1342	24	12	64	35	25	353	322	933	AT5G63350	--
Solyc12g099310.1	SL2.40ch12	92	178	120	554	825	388	365	127	244	426	337	132	348	322	3307	AT3G17000	UBC32
Solyc12g095960.1	SL2.40ch12	321	422	473	826	260	453	460	916	962	1421	1114	64	308	322	4480	AT2G25970	--
Solyc04g071360.2	SL2.40ch04	662	942	490	719	493	363	424	1466	1180	1818	1176	300	289	322	3049	AT1G76880	--
Solyc08g062500.2	SL2.40ch08	70	105	144	334	235	221	313	209	269	389	393	76	281	322	3490	AT5G20610	--
Solyc11g072340.1	SL2.40ch11	285	441	330	628	578	235	466	541	690	935	603	167	239	322	2812	AT5G52040	ATRSP41
Solyc01g098880.2	SL2.40ch01	298	239	158	393	438	194	273	618	532	593	392	171	212	322	5870	AT5G27470	--
Solyc04g007560.2	SL2.40ch04	149	276	153	471	281	153	152	228	422	662	426	69	179	322	10437	AT1G15130	--
Solyc01g108600.2	SL2.40ch01	341	472	225	348	212	125	210	1062	938	813	416	74	162	322	13161	AT3G19170	PREP1
Solyc03g098600.2	SL2.40ch03	283	426	276	441	388	173	219	850	728	874	442	140	125	322	6136	AT1G34130	STT3B
Solyc04g077620.1	SL2.40ch04	1	1	22	530	1135	823	2967	7	2	39	58	15	59	322	375	AT1G10140	--
Solyc04g081900.2	SL2.40ch04	130	194	242	618	831	273	223	207	268	354	187	271	380	321	2923	AT1G60420	--
Solyc03g025270.2	SL2.40ch03	441	288	183	306	199	211	315	1120	911	847	313	84	185	321	3049	AT4G25630	FIB2
Solyc01g044240.2	SL2.40ch01	25	345	413	1125	674	62	184	67	517	1168	1773	972	163	321	4802	--	--
Solyc03g082380.2	SL2.40ch03	204	409	412	778	819	627	802	430	570	1129	904	357	519	320	6388	AT3G49430	SRp34a
Solyc07g066420.2	SL2.40ch07	207	376	217	624	498	432	358	548	521	934	623	299	396	320	9731	AT1G53720	CYP59
Solyc12g096670.1	SL2.40ch12	145	305	165	547	431	219	166	296	413	697	455	135	317	320	3300	AT2G31820	--
Solyc11g072590.1	SL2.40ch11	148	273	204	613	166	219	349	326	451	898	678	91	311	320	9507	AT3G45630	--
Solyc11g006760.1	SL2.40ch11	216	196	174	479	607	270	409	441	412	645	413	206	306	320	3989	AT3G52220	--
Solyc09g055310.2	SL2.40ch09	153	421	179	481	427	159	207	425	610	839	466	147	276	320	9644	AT3G51770	ETO1
Solyc08g005050.2	SL2.40ch08	183	163	810	1343	243	208	241	464	276	1024	777	300	375	319	2198	AT1G32640	ZBF1
Solyc06g073320.2	SL2.40ch06	253	510	548	746	476	241	164	681	923	1432	952	216	323	319	3237	AT4G26850	VTC2
Solyc02g064700.2	SL2.40ch02	215	214	197	514	345	352	493	400	400	573	421	70	314	319	9066	AT2G23070	--
Solyc03g025850.2	SL2.40ch03	108	382	434	791	931	429	373	214	824	1407	791	674	312	319	2440	AT5G23750	--
Solyc02g069580.2	SL2.40ch02	78	84	143	412	617	212	448	182	167	279	225	130	258	319	6142	AT1G30620	UXE1
Solyc09g011690.2	SL2.40ch09	236	164	465	649	361	468	530	522	434	1050	593	231	203	319	1854	AT3G54000	--
Solyc10g005530.2	SL2.40ch10	202	311	266	452	252	204	282	502	535	785	558	89	178	319	17155	AT2G13540	ENS
Solyc01g005690.2	SL2.40ch01	380	727	375	699	286	196	233	1027	1190	1625	895	117	160	319	1847	AT4G08810	SUB1
Solyc02g068490.2	SL2.40ch02	59	164	168	477	178	77	591	159	275	510	398	66	98	319	8332	AT5G44790	RAN1
Solyc05g005710.2	SL2.40ch05	522	548	497	998	1043	634	229	1185	616	1214	891	542	482	318	3770	AT1G70310	SPDS2
Solyc01g068480.2	SL2.40ch01	266	394	295	612	240	330	233	577	629	1156	815	125	423	318	13876	AT2G38770	EMB2765
Solyc11g069490.1	SL2.40ch11	182	323	249	443	458	152	318	402	408	759	474	163	257	318	11192	AT1G07990	--
Solyc09g018450.2	SL2.40ch09	375	466	232	604	237	237	313	866	670	901	559	79	241	318	6068	AT2G30110	UBA1
Solyc01g087560.2	SL2.40ch01	94	129	120	212	518	242	396	163	196	371	156	51	173	318	5980	AT5G13710	SMT1
Solyc03g095840.2	SL2.40ch03	316	345	226	543	554	504	558	734	627	762	496	233	430	317	6274	AT2G40290	--
Solyc12g007200.1	SL2.40ch12	70	188	160	508	269	306	319	135	309	623	653	202	276	317	2757	AT4G28980	CDKF;1
Solyc03g025800.2	SL2.40ch03	370	1037	515	962	1839	462	395	525	1211	1559	511	868	238	317	863	AT5G23760	--
Solyc08g062800.2	SL2.40ch08	217	298	231	496	591	325	337	578	618	667	489	256	221	317	4312	AT3G13920	TIF4A1
Solyc03g046350.2	SL2.40ch03	202	248	190	502	364	115	264	408	514	674	470	168	204	317	5101	AT5G38720	--
Solyc08g005900.2	SL2.40ch08	124	176	125	458	477	420	563	250	317	418	335	180	486	316	6470	AT2G38250	--
Solyc08g079180.2	SL2.40ch08	363	624	263	503	507	354	235	788	879	1081	666	228	430	316	5975	AT1G62750	SCO1
Solyc03g095770.2	SL2.40ch03	65	54	480	1442	206	57	249	122	328	1720	1255	242	403	316	2175	AT3G56400	WRKY70
Solyc01g112150.2	SL2.40ch01	256	374	208	531	453	275	290	525	467	579	420	80	260	316	2669	AT2G17980	ATSLY1
Solyc05g011960.2	SL2.40ch05	45	42	53	338	211	183	251	69	90	213	194	25	250	316	4594	AT1G69060	--
Solyc04g049770.2	SL2.40ch04	189	335	278	459	311	129	262	445	473	824	500	182	231	316	4830	AT2G39260	--
Solyc01g060140.2	SL2.40ch01	198	366	245	551	384	198	266	443	533	772	551	250	200	316	3984	AT4G16150	--
Solyc05g053650.2	SL2.40ch05	204	303	212	372	230	170	321	580	652	708	515	101	175	316	7970	AT2G32730	--
Solyc02g063270.2	SL2.40ch02	98	249	229	443	477	267	315	128	256	635	439	123	141	316	3213	AT1G71140	--
Solyc03g118110.2	SL2.40ch03	104	156	81	263	1038	497	284	124	175	240	146	126	449	315	4859	AT5G51040	--
Solyc11g065730.1	SL2.40ch11	190	245	207	432	427	410	435	483	412	568	459	119	310	315	7829	AT3G20890	--
Solyc11g072810.1	SL2.40ch11	161	287	176	413	135	203	194	362	463	637	522	62	226	315	4002	AT3G45830	--
Solyc09g007700.2	SL2.40ch09	210	427	283	477	599	202	434	400	647	841	528	337	224	315	5127	AT3G09770	--
Solyc05g012130.2	SL2.40ch05	144	216	121	343	115	193	264	387	412	565	481	48	222	315	10423	AT1G69220	SIK1
Solyc08g061960.2	SL2.40ch08	468	422	304	620	435	254	349	875	815	967	620	161	208	315	2994	AT5G35530	--
Solyc05g018590.2	SL2.40ch05	181	270	159	280	311	174	301	364	435	543	328	139	179	315	12694	AT5G19990	RPT6A
Solyc04g079640.2	SL2.40ch04	163	182	101	235	112	175	220	366	248	215	184	22	147	315	1927	AT4G31940	CYP82C4
Solyc08g077910.2	SL2.40ch08	1	1	0	2	2	2	2676	0	0	0	3	1	8	315	2262	AT4G17030	EXPR
Solyc02g079880.2	SL2.40ch02	143	290	199	586	368	309	486	286	340	571	506	106	387	314	5271	AT1G11480	--
Solyc04g074270.2	SL2.40ch04	183	264	219	559	267	323	171	285	332	455	324	58	327	314	2659	AT1G78230	--
Solyc07g062970.2	SL2.40ch07	14	102	106	418	1277	372	669	108	367	544	318	259	312	314	3117	AT3G15260	--
Solyc07g053730.2	SL2.40ch07	204	341	181	645	273	116	256	565	633	853	543	131	186	314	2463	AT1G50920	--
Solyc10g081240.1	SL2.40ch10	559	481	184	369	1091	911	521	850	649	582	350	134	749	313	9362	AT5G17710	EMB1241
Solyc03g095220.2	SL2.40ch03	384	452	247	477	455	334	344	723	489	740	456	136	377	313	4609	AT5G05000	TOC34
Solyc08g067910.2	SL2.40ch08	212	298	221	545	367	398	437	473	449	577	510	123	290	313	8653	AT3G24350	SYP32
Solyc09g065340.2	SL2.40ch09	289	424	297	485	148	80	197	840	723	1004	586	130	203	313	10651	AT5G36740	--
Solyc03g005130.1	SL2.40ch03	70	122	90	367	119	116	355	205	492	393	381	53	190	313	2361	AT4G00340	RLK4
Solyc04g054810.2	SL2.40ch04	400	554	514	938	1381	396	495	748	911	1201	413	224	398	312	1468	AT4G08685	SAH7
Solyc07g043270.2	SL2.40ch07	247	551	409	716	323	193	254	806	1028	1634	1160	184	325	312	10322	AT3G22170	FHY3
Solyc08g015870.2	SL2.40ch08	126	178	309	932	514	287	344	180	380	791	571	252	300	312	4944	AT4G02600	MLO1
Solyc04g054140.2	SL2.40ch04	134	173	169	292	266	159	251	342	318	503	346	112	183	312	10186	AT2G22010	RKP
Solyc01g108880.2	SL2.40ch01	16	11	9	7	264	138	513	27	8	23	6	4	165	312	1546	AT3G19000	--
Solyc08g063050.2	SL2.40ch08	223	271	203	554	306	381	286	447	389	538	454	103	440	311	7565	AT2G26140	ftsh4
Solyc07g055320.2	SL2.40ch07	213	577	398	508	665	438	283	531	1028	1301	651	225	406	311	4277	AT2G30950	VAR2
Solyc07g064510.2	SL2.40ch07	226	482	398	816	774	364	504	469	817	1281	1020	333	365	311	3878	AT1G11650	RBP45B
Solyc09g009030.2	SL2.40ch09	613	531	284	673	500	268	538	1161	828	1196	845	238	330	311	4618	AT3G44750	HDT1
Solyc03g121380.2	SL2.40ch03	63	112	106	307	225	261	445	167	235	471	437	62	261	311	10400	AT3G21290	--
Solyc02g079850.2	SL2.40ch02	194	398	291	640	386	153	192	392	619	835	608	121	328	310	3496	AT1G61690	--
Solyc03g111390.2	SL2.40ch03	198	230	230	424	355	287	335	515	498	851	703	211	322	310	9972	AT5G50310	--
Solyc07g005700.2	SL2.40ch07	245	310	236	387	248	147	347	695	784	867	567	146	260	310	6982	AT2G19380	--
Solyc11g006960.1	SL2.40ch11	138	211	225	440	215	198	297	294	385	694	557	47	223	310	10638	AT5G22450	--
Solyc01g073750.2	SL2.40ch01	243	687	359	683	138	107	131	718	1136	1666	1215	71	173	310	27743	AT2G31960	GSL03
Solyc08g062220.2	SL2.40ch08	0	43	14	482	52	45	374	4	184	205	272	52	142	310	2608	AT2G43820	UGT74F2
Solyc07g063640.1	SL2.40ch07	11	23	86	388	2879	807	1580	50	50	71	52	41	574	309	300	AT4G10270	--
Solyc01g109920.2	SL2.40ch01	2	7	135	902	1292	664	611	1	7	159	378	164	394	309	1270	AT4G39130	--
Solyc08g076660.2	SL2.40ch08	221	179	206	569	361	536	402	508	422	594	532	107	365	309	4884	AT5G46840	--
Solyc07g055060.2	SL2.40ch07	522	722	348	1021	502	227	157	1145	905	901	521	111	360	309	7319	AT1G53310	PPC1
Solyc03g034430.1	SL2.40ch03	300	347	235	493	698	212	537	669	710	888	518	180	270	309	1329	AT1G77840	--
Solyc05g018350.2	SL2.40ch05	252	300	165	468	469	157	228	595	644	790	413	220	267	309	4752	AT3G24490	--
Solyc10g012370.2	SL2.40ch10	172	132	99	305	630	173	546	301	283	348	170	63	238	309	8477	AT3G61440	CYSC1
Solyc02g072150.2	SL2.40ch02	34	67	269	575	141	285	534	102	198	837	551	18	168	309	4080	AT1G06410	TPS7
Solyc03g078520.2	SL2.40ch03	104	93	51	201	94	15	210	244	269	238	97	22	32	309	6174	AT5G10290	--
Solyc11g040120.1	SL2.40ch11	211	164	80	124	101	61	181	512	283	334	128	19	30	309	5030	AT1G44900	MCM2
Solyc11g071690.1	SL2.40ch11	133	251	195	613	689	509	447	258	398	726	636	715	510	308	4345	AT3G43590	--
Solyc02g070390.2	SL2.40ch02	226	315	139	264	627	345	162	495	346	414	266	91	423	308	7094	AT2G34640	PTAC12
Solyc05g047520.2	SL2.40ch05	288	275	262	515	282	262	258	758	671	1011	765	103	319	308	8242	AT2G06990	HEN2
Solyc01g097760.2	SL2.40ch01	539	455	353	705	681	266	394	1202	1258	1201	914	219	302	308	2167	AT2G47610	--
Solyc10g005650.2	SL2.40ch10	138	228	201	447	477	238	326	334	352	566	405	176	273	308	13086	AT5G56290	PEX5
Solyc02g062280.2	SL2.40ch02	161	234	108	351	60	204	231	451	420	628	442	36	271	308	870	--	--
Solyc02g089360.2	SL2.40ch02	126	189	172	416	271	287	390	264	317	560	467	105	263	308	7232	AT5G38840	--
Solyc03g051790.2	SL2.40ch03	170	344	408	678	317	123	222	360	504	1004	779	239	214	308	5079	AT2G42320	--
Solyc05g055450.2	SL2.40ch05	293	265	217	501	367	147	225	508	530	690	465	125	164	308	6433	AT5G04430	BTR1S
Solyc08g015780.2	SL2.40ch08	276	494	242	430	166	179	204	630	1004	1131	737	66	159	308	5843	AT3G59910	--
Solyc11g010660.1	SL2.40ch11	95	162	204	473	341	424	262	182	243	541	569	160	1003	307	3780	AT5G65490	--
Solyc10g083400.1	SL2.40ch10	12	54	19	12	518	692	565	10	37	62	24	19	332	307	1494	AT2G27690	CYP94C1
Solyc05g007670.2	SL2.40ch05	91	203	223	523	452	283	272	250	488	611	542	133	319	307	5110	AT2G02970	--
Solyc12g099920.1	SL2.40ch12	100	209	202	437	244	167	241	279	361	582	384	122	256	307	4605	AT1G21560	--
Solyc01g109360.2	SL2.40ch01	195	295	300	648	470	183	403	486	685	1042	1078	223	228	307	5496	AT2G33840	--
Solyc11g068640.1	SL2.40ch11	165	306	238	426	378	113	237	517	612	819	600	148	227	307	9023	AT3G01780	TPLATE
Solyc04g074730.1	SL2.40ch04	389	248	266	846	1406	942	848	459	338	648	275	356	1008	306	396	--	--
Solyc05g052980.2	SL2.40ch05	219	366	941	1801	767	965	957	430	649	1805	1160	279	592	306	1889	AT3G11410	PP2CA
Solyc01g095050.2	SL2.40ch01	214	381	462	846	1424	386	478	486	749	1295	719	670	449	306	1638	AT5G64130	--
Solyc07g056550.2	SL2.40ch07	149	152	166	487	503	424	378	402	454	690	543	246	431	306	5034	AT1G31660	--
Solyc11g010310.1	SL2.40ch11	66	133	100	274	286	264	264	156	302	423	370	64	398	306	6842	AT4G01020	--
Solyc02g069940.2	SL2.40ch02	132	141	113	344	234	184	250	232	222	362	252	46	357	306	7353	AT2G34730	--
Solyc02g084920.2	SL2.40ch02	208	257	239	449	640	334	490	393	479	709	446	316	315	306	6028	AT3G60820	PBF1
Solyc06g009750.2	SL2.40ch06	114	240	175	484	500	248	353	216	300	473	350	140	268	306	6117	AT3G06720	IMPA1
Solyc03g123980.2	SL2.40ch03	195	403	225	625	601	219	334	424	548	924	598	207	261	306	8137	AT3G20250	PUM5
Solyc09g007310.2	SL2.40ch09	61	178	125	287	237	229	380	147	241	377	305	106	226	306	9286	AT5G02880	UPL4
Solyc07g062500.2	SL2.40ch07	57	316	108	698	45	17	269	151	754	676	411	54	48	306	4456	AT3G14690	CYP72A15
Solyc09g064370.2	SL2.40ch09	532	696	494	755	1080	365	254	1110	1325	1613	921	353	368	305	4647	AT5G43940	PAR2
Solyc01g095040.2	SL2.40ch01	225	339	241	621	378	316	310	517	628	914	725	184	351	305	5830	AT1G01510	AN
Solyc06g063010.2	SL2.40ch06	111	244	155	350	256	191	204	250	349	496	384	94	334	305	10716	AT1G72390	--
Solyc02g089620.2	SL2.40ch02	2044	3618	948	583	319	365	166	3826	8774	9365	2695	373	275	305	2123	AT5G38710	--
Solyc06g071880.2	SL2.40ch06	609	400	235	488	580	232	323	882	650	769	446	142	113	305	2054	AT1G27400	--
Solyc04g007890.2	SL2.40ch04	614	281	388	631	717	314	341	596	445	704	456	302	381	304	865	AT1G14900	HMGA
Solyc02g082270.2	SL2.40ch02	18	51	153	478	507	404	373	58	169	456	433	139	342	304	4467	AT1G76460	--
Solyc03g112050.2	SL2.40ch03	228	422	269	559	428	220	569	483	578	838	470	137	303	304	3784	AT4G24740	FC2
Solyc05g024290.2	SL2.40ch05	112	288	227	611	402	288	613	289	489	688	563	159	204	304	9914	AT5G13160	PBS1
Solyc09g031930.2	SL2.40ch09	70	163	127	398	675	510	333	177	258	412	362	234	427	303	7733	AT2G38610	--
Solyc01g111930.2	SL2.40ch01	336	382	211	443	552	237	346	608	649	755	405	137	385	303	17842	AT4G38430	ROPGEF1
Solyc01g103090.2	SL2.40ch01	172	276	133	460	235	230	266	366	336	646	375	114	257	303	8269	AT1G10320	--
Solyc04g071040.2	SL2.40ch04	170	235	156	398	227	169	288	335	377	561	464	68	239	303	9752	AT1G76950	PRAF1
Solyc03g120700.2	SL2.40ch03	203	232	148	273	380	169	206	620	427	514	265	57	218	303	10368	AT5G16300	--
Solyc06g073960.2	SL2.40ch06	132	207	125	334	253	157	201	299	306	538	295	93	205	303	11152	AT2G27210	BSL3
Solyc03g097710.2	SL2.40ch03	61	204	156	430	400	110	442	118	247	534	432	84	140	303	7168	AT5G41110	--
Solyc03g119780.2	SL2.40ch03	277	382	229	615	345	103	346	661	715	968	480	127	165	302	15077	AT1G73960	TAF2
Solyc04g082880.2	SL2.40ch04	92	242	99	276	435	273	567	330	223	352	188	39	144	302	5929	AT1G76550	--
Solyc08g078610.2	SL2.40ch08	329	391	195	590	441	207	470	494	448	769	549	204	313	301	3187	AT3G62330	--
Solyc06g083460.2	SL2.40ch06	281	425	257	395	261	153	258	689	599	883	530	51	250	301	7604	AT2G32700	LUH
Solyc03g117770.2	SL2.40ch03	109	230	256	400	776	276	517	251	568	815	483	221	234	301	5139	AT1G16180	--
Solyc12g020050.1	SL2.40ch12	284	322	171	405	248	282	264	620	555	677	484	95	221	300	4912	AT1G80270	PPR596
Solyc09g092040.2	SL2.40ch09	233	227	163	331	369	199	254	439	560	564	284	85	189	300	4906	AT1G04850	--
Solyc02g089680.2	SL2.40ch02	151	196	189	521	530	317	366	458	343	835	504	116	185	300	3130	AT5G15900	TBL19
Solyc12g098420.1	SL2.40ch12	363	370	163	532	511	94	307	805	748	769	371	463	180	300	5737	AT1G04850	--
Solyc05g007030.2	SL2.40ch05	100	199	159	272	241	216	289	282	286	450	319	84	162	300	9051	AT3G17900	--
Solyc10g047290.1	SL2.40ch10	90	146	97	373	268	197	414	173	215	332	267	93	132	300	4966	AT1G34750	--
Solyc01g103430.2	SL2.40ch01	226	566	448	667	214	138	332	440	754	1224	984	237	71	300	9247	AT1G09840	SK41
Solyc01g110520.2	SL2.40ch01	163	227	218	514	655	292	322	412	703	722	453	191	393	299	2049	AT4G34740	CIA1
Solyc08g077890.2	SL2.40ch08	312	481	347	663	858	378	200	442	641	915	579	259	374	299	6804	AT4G17040	CLPR4
Solyc01g094790.2	SL2.40ch01	221	182	111	379	1036	277	270	494	255	448	304	81	314	299	2717	AT3G61440	CYSC1
Solyc03g019780.2	SL2.40ch03	504	773	629	882	555	202	320	999	1438	1982	1056	270	290	299	2210	AT1G72370	RPSAA
Solyc03g019800.2	SL2.40ch03	307	262	193	578	469	246	366	558	523	551	529	333	260	299	1799	AT5G41020	--
Solyc12g017570.1	SL2.40ch12	241	440	288	531	464	297	284	539	749	1003	626	178	244	299	6987	AT3G59920	GDI2
Solyc02g089070.2	SL2.40ch02	256	283	171	372	424	248	300	617	545	698	439	157	196	299	5173	AT5G15610	--
Solyc03g116110.2	SL2.40ch03	98	228	144	374	638	303	263	175	321	392	208	92	307	298	4479	AT1G74640	--
Solyc03g119650.2	SL2.40ch03	187	322	312	592	292	127	216	582	646	973	766	106	206	298	19441	AT1G49040	SCD1
Solyc06g019170.2	SL2.40ch06	228	381	265	308	477	139	91	728	540	724	499	102	189	298	9042	AT2G39800	P5CS1
Solyc03g098280.2	SL2.40ch03	417	611	454	580	224	104	329	850	800	1230	667	92	146	298	6633	AT1G48410	AGO1
Solyc05g013340.2	SL2.40ch05	178	255	209	402	463	201	340	407	473	731	467	132	214	297	9705	AT1G60780	HAP13
Solyc11g007770.1	SL2.40ch11	27	46	35	311	125	59	545	53	192	119	80	26	197	297	5045	AT5G04500	--
Solyc02g078940.2	SL2.40ch02	103	267	242	662	1276	345	437	168	318	514	388	234	465	296	4325	AT4G21580	--
Solyc01g067680.2	SL2.40ch01	41	157	230	713	463	284	169	99	317	677	454	75	388	296	3208	AT1G25280	TLP10
Solyc06g061000.2	SL2.40ch06	186	424	380	847	587	194	500	430	746	1042	666	287	301	296	7061	AT2G44680	CKB4
Solyc03g118670.2	SL2.40ch03	170	272	175	442	282	224	343	371	465	728	537	125	286	296	7010	AT1G18260	--
Solyc04g076530.2	SL2.40ch04	76	235	164	480	414	311	634	156	291	565	398	186	218	296	10148	AT3G21175	ZML1
Solyc03g006920.2	SL2.40ch03	122	189	150	440	472	361	358	223	312	468	351	343	201	296	3219	AT2G45590	--
Solyc08g081230.1	SL2.40ch08	16	24	134	360	200	120	185	40	106	527	570	80	148	296	1392	AT5G41330	--
Solyc05g015390.2	SL2.40ch05	92	206	251	715	1456	1302	893	160	296	584	426	508	1150	295	1667	AT1G67360	--
Solyc05g008450.2	SL2.40ch05	311	515	365	547	1425	666	226	610	826	937	329	212	595	295	5222	AT1G15140	--
Solyc01g098870.2	SL2.40ch01	129	259	210	391	482	189	158	478	587	797	439	117	273	295	9504	AT1G54920	--
Solyc08g080410.2	SL2.40ch08	119	178	183	393	415	242	347	217	330	425	266	108	271	295	6781	AT4G11740	SAY1
Solyc08g007340.2	SL2.40ch08	198	251	181	368	99	120	163	529	458	640	489	38	162	295	8460	AT5G47480	--
Solyc05g007510.2	SL2.40ch05	281	640	382	929	256	79	134	501	1204	1361	1073	178	114	295	8844	AT1G14790	RDR1
Solyc02g092800.2	SL2.40ch02	72	156	150	348	418	379	379	127	208	446	248	102	291	294	3817	AT2G23150	NRAMP3
Solyc07g066470.2	SL2.40ch07	755	694	288	394	1384	335	254	1715	1103	1187	559	309	243	294	3342	AT5G08280	HEMC
Solyc12g096000.1	SL2.40ch12	149	256	263	470	505	296	309	409	522	714	803	177	224	294	2593	AT3G13920	TIF4A1
Solyc01g095210.2	SL2.40ch01	225	308	155	420	203	123	207	511	445	787	386	68	167	294	12733	AT2G46180	GC4
Solyc03g113800.2	SL2.40ch03	1006	1641	610	808	550	234	149	2020	1953	2183	937	203	152	294	7657	AT1G74920	ALDH10A8
Solyc08g078670.2	SL2.40ch08	353	582	497	744	197	95	370	763	1506	2969	1928	326	33	294	1927	AT4G16563	--
Solyc11g009080.1	SL2.40ch11	698	882	719	1060	729	466	377	1881	1764	2279	1583	295	550	293	3300	AT4G39980	DHS1
Solyc07g063430.2	SL2.40ch07	125	523	745	1549	851	496	281	262	904	1312	1271	312	497	293	4102	AT1G52870	--
Solyc12g008640.1	SL2.40ch12	75	627	477	753	554	392	107	136	463	925	693	178	434	293	3415	AT4G29210	GGT4
Solyc04g005670.1	SL2.40ch04	24	62	198	426	287	221	581	67	94	373	223	71	253	293	1215	AT1G14330	--
Solyc01g080270.2	SL2.40ch01	92	186	185	409	364	190	282	222	336	518	353	138	208	293	19661	AT4G14290	--
Solyc09g010440.2	SL2.40ch09	150	601	503	677	718	206	356	338	914	1117	590	372	200	293	3027	AT3G46010	ATADF1
Solyc01g106770.2	SL2.40ch01	162	286	279	407	158	103	151	433	470	869	673	89	191	293	35302	AT1G50030	TOR
Solyc02g094000.1	SL2.40ch02	4	7	484	1033	725	1315	2201	9	6	543	208	73	1017	292	426	AT1G76650	CML38
Solyc04g056390.2	SL2.40ch04	660	581	427	681	1718	619	193	1350	837	1194	610	306	675	292	3770	AT3G02780	IPP2
Solyc04g076850.2	SL2.40ch04	802	1645	1473	3529	3888	271	181	1322	1637	2696	1527	972	448	292	4184	AT5G65670	IAA9
Solyc03g071560.2	SL2.40ch03	155	254	216	439	744	333	431	380	424	579	408	198	377	292	9175	AT1G60650	--
Solyc11g005450.1	SL2.40ch11	204	296	315	693	488	289	556	290	447	646	501	188	332	292	2348	AT5G09850	--
Solyc01g067530.2	SL2.40ch01	157	266	156	343	390	391	213	445	472	504	467	94	299	292	10897	AT5G18570	EMB269
Solyc09g005550.2	SL2.40ch09	357	325	222	412	278	250	218	708	498	578	526	74	240	292	8214	AT3G51850	CPK13
Solyc12g056510.1	SL2.40ch12	198	373	281	566	461	177	255	497	654	1087	655	191	108	292	2364	AT1G76880	--
Solyc07g041970.2	SL2.40ch07	1483	817	434	670	244	73	130	3352	1310	1308	682	92	52	292	2910	AT2G05920	--
Solyc08g079520.2	SL2.40ch08	165	250	137	356	344	169	342	302	423	680	274	286	200	291	16435	AT1G12360	KEU
Solyc04g049010.2	SL2.40ch04	61	164	149	294	177	128	189	194	280	569	409	70	192	291	41476	AT1G54490	XRN4
Solyc03g097260.2	SL2.40ch03	165	325	216	534	288	121	209	355	449	681	456	118	188	291	10196	AT5G16680	--
Solyc02g032860.2	SL2.40ch02	120	176	117	225	248	12	673	313	212	169	67	11	50	291	2455	AT4G04610	PRH19
Solyc11g011850.1	SL2.40ch11	164	257	255	527	453	381	361	288	339	500	445	146	383	290	4578	AT5G67230	IRX14-L
Solyc07g008370.2	SL2.40ch07	462	467	229	470	429	316	354	864	914	937	384	160	230	290	2609	AT2G44120	--
Solyc01g081540.2	SL2.40ch01	167	595	236	468	222	72	116	538	1032	1719	1027	89	177	290	12068	AT2G31900	XIF
Solyc04g072660.2	SL2.40ch04	318	503	243	557	774	116	366	721	854	1177	813	359	163	290	1787	AT1G77940	--
Solyc12g013790.1	SL2.40ch12	287	244	121	583	705	370	375	506	402	514	266	494	429	289	3258	AT5G53800	--
Solyc06g036330.1	SL2.40ch06	93	133	273	812	448	420	294	216	320	503	297	119	382	289	981	AT5G52810	--
Solyc09g059600.2	SL2.40ch09	261	347	238	600	417	248	213	455	499	829	510	154	264	289	10809	AT3G07180	--
Solyc04g077930.2	SL2.40ch04	90	146	153	334	306	290	373	187	253	426	296	142	263	289	10263	AT1G27752	--
Solyc07g066220.2	SL2.40ch07	58	155	366	855	310	298	331	107	263	684	703	170	255	289	5478	AT5G56270	WRKY2
Solyc02g092880.2	SL2.40ch02	17	76	89	383	1149	255	743	43	121	231	244	258	233	289	1259	AT4G37300	MEE59
Solyc01g005300.2	SL2.40ch01	183	434	326	344	415	191	181	504	764	890	449	305	219	289	5076	AT1G68050	FKF1
Solyc04g049490.2	SL2.40ch04	251	309	236	514	347	146	257	615	563	843	497	101	208	289	19920	AT1G50500	VPS53
Solyc01g098090.2	SL2.40ch01	79	177	165	379	327	216	372	208	319	505	375	152	167	289	13569	AT3G05090	LRS1
Solyc11g033270.1	SL2.40ch11	141	384	298	712	108	112	130	377	740	1511	1239	101	156	289	35394	AT3G13530	MAPKKK7
Solyc09g082510.2	SL2.40ch09	1267	1410	619	754	237	135	110	3634	2335	2416	1464	201	110	289	7390	AT3G22790	--
Solyc05g007440.2	SL2.40ch05	105	224	156	558	575	456	173	185	253	565	535	263	312	288	7022	AT1G14300	--
Solyc06g084530.2	SL2.40ch06	185	328	319	585	427	179	236	408	359	683	598	195	194	288	18236	AT4G02480	--
Solyc08g021910.1	SL2.40ch08	128	332	169	324	107	79	126	409	447	751	493	38	161	288	29729	AT2G26890	KAM2
Solyc06g053480.2	SL2.40ch06	235	336	486	476	516	437	1291	610	569	869	503	210	82	288	4331	AT2G43710	SSI2
Solyc03g118200.2	SL2.40ch03	86	92	164	395	261	241	278	182	180	423	392	75	318	287	10381	AT5G61910	--
Solyc04g074440.1	SL2.40ch04	7	20	307	303	218	241	430	19	53	633	158	23	294	287	948	AT4G08950	EXO
Solyc03g118170.2	SL2.40ch03	426	770	390	596	463	241	319	875	1119	1375	475	142	226	287	5240	AT1G29880	--
Solyc06g036050.2	SL2.40ch06	917	746	414	975	1288	642	598	1341	1292	1713	722	505	492	286	1859	AT3G53740	--
Solyc00g007300.2	SL2.40ch00	64	76	68	220	271	372	417	102	139	172	150	13	407	286	2676	AT4G35470	PIRL4
Solyc09g059310.2	SL2.40ch09	529	365	152	456	570	242	421	810	618	692	490	250	275	286	7960	AT3G25150	--
Solyc12g100330.1	SL2.40ch12	403	411	228	346	193	155	201	903	515	758	432	68	223	286	6412	AT1G69770	CMT3
Solyc03g095410.2	SL2.40ch03	149	237	147	337	272	171	317	403	375	569	411	94	186	286	29138	AT5G12370	SEC10
Solyc10g044670.1	SL2.40ch10	266	262	161	367	374	119	231	589	477	607	407	139	177	286	4875	AT1G09570	PHYA
Solyc11g011920.1	SL2.40ch11	1076	1680	802	1417	149	47	108	1196	2593	3122	1694	322	118	286	6399	AT5G17330	GAD1
Solyc09g083060.2	SL2.40ch09	9	34	35	526	70	28	114	59	356	247	322	27	78	286	4424	AT5G42340	PUB15
Solyc12g100060.1	SL2.40ch12	103	278	475	968	1507	792	1791	234	746	1260	1330	902	432	285	483	AT3G12630	--
Solyc01g009090.2	SL2.40ch01	189	201	198	411	411	335	308	481	451	557	387	99	320	285	13181	AT2G27100	SE
Solyc12g009610.1	SL2.40ch12	115	336	306	601	259	162	451	304	613	1128	942	142	256	285	11233	AT5G52580	--
Solyc03g098150.2	SL2.40ch03	271	333	173	507	178	124	167	587	565	773	569	68	225	285	10076	AT1G73460	--
Solyc04g063280.2	SL2.40ch04	131	234	235	535	326	114	375	273	400	696	536	145	184	285	13700	AT1G21380	--
Solyc12g011420.1	SL2.40ch12	77	322	393	1144	811	315	290	90	294	1219	1151	320	426	284	6174	AT3G14590	NTMC2TYPE6.2
Solyc04g050150.2	SL2.40ch04	113	161	130	321	246	277	277	319	268	443	355	97	320	284	36539	AT1G08600	CHR20
Solyc07g056010.2	SL2.40ch07	245	498	237	463	410	150	345	812	852	947	526	86	263	284	4996	AT4G01400	--
Solyc10g084350.1	SL2.40ch10	296	323	168	346	539	269	246	571	545	510	321	135	220	284	1628	AT3G09630	--
Solyc06g064470.2	SL2.40ch06	402	426	347	579	445	135	369	1151	1383	1773	1076	222	204	284	2598	AT2G47610	--
Solyc07g007330.1	SL2.40ch07	18	84	88	381	947	331	890	44	191	413	359	116	204	284	621	AT5G11090	--
Solyc11g008740.1	SL2.40ch11	181	338	242	529	144	87	240	504	556	947	530	68	193	284	12813	AT5G16270	SYN4
Solyc01g058730.2	SL2.40ch01	134	300	240	505	211	149	122	398	563	879	735	104	186	284	9223	AT4G16180	--
Solyc04g064870.2	SL2.40ch04	1	1	2	467	41	27	221	1	214	23	22	8	57	284	1763	AT1G78780	--
Solyc07g063270.2	SL2.40ch07	169	344	311	570	463	332	390	379	698	1102	1050	311	347	283	5934	AT1G52980	--
Solyc10g080230.1	SL2.40ch10	44	168	367	1002	386	252	182	29	261	824	606	287	318	283	1982	AT3G57540	--
Solyc06g083780.2	SL2.40ch06	415	372	362	539	1058	295	399	1014	1418	1297	641	532	281	283	1866	AT3G04400	emb2171
Solyc06g008170.2	SL2.40ch06	545	454	344	501	941	245	371	1150	1220	1055	509	408	280	283	2459	AT3G04400	emb2171
Solyc08g008290.2	SL2.40ch08	16	154	282	703	808	199	247	45	300	637	651	485	250	283	2251	--	--
Solyc04g045340.2	SL2.40ch04	271	484	394	504	469	270	250	434	748	1108	690	145	194	283	15143	AT1G23190	--
Solyc03g114920.1	SL2.40ch03	307	227	170	325	326	136	156	711	504	444	324	60	161	283	1569	AT5G60960	--
Solyc06g035960.2	SL2.40ch06	4	8	31	243	107	106	864	11	49	101	62	10	161	283	4296	AT3G48990	--
Solyc09g091660.2	SL2.40ch09	29	21	29	309	50	30	402	72	72	122	254	26	52	283	8492	AT1G15520	PDR12
Solyc02g063360.2	SL2.40ch02	1	11	49	193	580	300	541	4	23	114	139	81	302	282	3676	AT5G37740	--
Solyc03g113500.2	SL2.40ch03	211	313	172	497	219	100	158	545	481	634	451	97	230	282	11147	AT1G18950	--
Solyc02g092160.2	SL2.40ch02	85	158	197	311	283	290	352	185	275	505	359	61	195	282	4186	AT5G65910	--
Solyc11g005630.1	SL2.40ch11	11	14	68	866	103	64	171	46	278	362	384	41	65	282	2334	AT5G60900	RLK1
Solyc04g080960.2	SL2.40ch04	234	771	667	1401	772	506	124	535	1369	1864	1297	691	529	281	2426	AT4G16190	--
Solyc01g088560.2	SL2.40ch01	210	244	285	604	887	456	570	375	395	677	458	186	307	281	5636	AT2G44610	RAB6A
Solyc02g088790.2	SL2.40ch02	452	383	167	317	449	313	319	802	778	559	217	90	298	281	2914	AT5G61030	GR-RBP3
Solyc01g091520.2	SL2.40ch01	47	140	219	348	502	247	437	113	293	515	390	158	232	281	1059	AT1G65520	PEC11
Solyc06g083530.2	SL2.40ch06	354	340	267	526	821	187	331	562	496	647	410	143	229	281	2831	AT1G04760	VAMP726
Solyc01g098590.2	SL2.40ch01	55	96	289	1210	238	40	387	106	999	925	942	310	43	281	1322	AT3G05170	--
Solyc01g099160.2	SL2.40ch01	15	23	16	40	91	89	73	22	54	58	53	2	41	281	7451	AT1G55020	LOX1
Solyc01g099680.2	SL2.40ch01	132	292	279	826	673	407	800	202	573	709	543	214	368	280	2211	AT3G05500	--
Solyc06g074120.2	SL2.40ch06	23	235	304	393	623	232	268	101	512	868	614	158	230	280	4708	AT2G35940	EDA29
Solyc01g107900.2	SL2.40ch01	11	61	119	284	339	104	325	8	122	269	240	124	107	280	5253	AT5G53390	--
Solyc02g072300.2	SL2.40ch02	242	291	184	380	264	105	296	387	443	701	356	147	81	280	6843	AT4G18710	UCU1
Solyc08g078700.2	SL2.40ch08	226	434	173	693	830	1588	6708	363	341	350	247	60	1159	279	1229	AT4G25200	HSP23.6-MITO
Solyc02g086750.1	SL2.40ch02	289	326	242	541	406	546	325	627	559	792	510	147	434	279	2508	AT5G40340	--
Solyc06g074740.2	SL2.40ch06	163	249	204	407	334	388	350	415	401	694	431	152	289	279	10798	AT1G08190	ZIP2
Solyc01g022750.2	SL2.40ch01	547	527	298	556	934	243	299	940	669	815	290	243	256	279	6675	AT3G12260	--
Solyc06g069560.1	SL2.40ch06	115	182	182	558	454	393	742	279	257	420	393	86	223	279	1248	AT1G26580	--
Solyc05g014200.2	SL2.40ch05	228	255	167	357	101	114	130	516	484	772	474	50	180	279	10221	AT1G24460	--
Solyc01g007150.2	SL2.40ch01	342	466	280	474	227	107	176	826	897	1136	632	91	123	279	6479	AT4G31480	--
Solyc09g072870.2	SL2.40ch09	490	367	383	625	1071	254	506	977	1200	1544	808	534	274	278	1862	AT3G04400	emb2171
Solyc09g008610.2	SL2.40ch09	246	362	215	476	389	163	154	557	523	838	489	153	238	278	7580	AT5G11560	--
Solyc06g064630.2	SL2.40ch06	620	413	184	395	397	188	286	958	677	655	320	140	221	278	2492	AT4G16720	--
Solyc10g008800.2	SL2.40ch10	333	321	152	432	343	160	185	691	463	665	367	93	196	278	10513	AT2G34040	--
Solyc11g013830.1	SL2.40ch11	63	211	93	259	165	98	138	181	372	543	420	52	152	278	10090	AT1G71010	FAB1C
Solyc06g076670.2	SL2.40ch06	76	146	196	349	417	521	547	172	171	450	327	71	475	277	3468	AT1G07350	--
Solyc07g007060.1	SL2.40ch07	99	137	124	406	364	469	403	212	287	558	283	74	322	277	1131	AT2G46800	ZAT1
Solyc11g006320.1	SL2.40ch11	190	232	175	446	142	200	203	516	502	576	380	56	263	277	20717	AT5G06600	UBP12
Solyc06g053800.1	SL2.40ch06	122	240	140	362	349	206	254	288	443	508	359	125	225	277	1518	AT2G03820	--
Solyc07g007600.2	SL2.40ch07	669	797	379	487	356	119	847	2013	1479	1584	806	214	201	277	4781	AT1G15690	AVP1
Solyc07g022910.2	SL2.40ch07	32	129	165	1544	1506	845	381	11	18	38	169	30	174	277	3154	AT2G26570	--
Solyc03g097350.2	SL2.40ch03	212	355	209	418	249	155	264	442	474	728	459	71	172	277	19426	AT5G35980	YAK1
Solyc04g049760.2	SL2.40ch04	149	233	182	387	342	104	121	496	507	738	469	572	157	277	20871	AT2G39260	--
Solyc05g014280.2	SL2.40ch05	7	13	0	23	2323	1214	1854	10	21	22	15	23	835	276	2567	AT4G27670	HSP21
Solyc03g116760.2	SL2.40ch03	70	213	193	485	345	463	269	205	354	585	603	138	381	276	4751	AT1G52540	--
Solyc08g078440.2	SL2.40ch08	80	112	159	392	635	264	462	117	240	384	245	213	277	276	4873	AT5G47400	--
Solyc01g096870.2	SL2.40ch01	227	301	211	573	800	224	165	455	492	724	605	235	253	276	5968	AT5G52520	PRORS1
Solyc01g079540.2	SL2.40ch01	269	253	209	381	862	296	363	569	502	632	292	240	245	276	9150	AT4G02080	SAR2
Solyc08g061820.2	SL2.40ch08	128	245	245	366	187	164	225	348	440	654	579	50	189	276	9548	AT4G33210	SLOMO
Solyc11g044880.1	SL2.40ch11	222	417	218	443	143	96	278	570	585	840	584	66	150	276	13284	AT4G39050	--
Solyc02g091510.2	SL2.40ch02	109	200	186	520	268	145	246	185	268	451	315	74	141	276	5029	AT4G26850	VTC2
Solyc07g006830.2	SL2.40ch07	153	245	154	378	248	140	475	313	384	482	330	55	98	276	7168	AT5G57580	--
Solyc12g100260.1	SL2.40ch12	0	0	1	92	3	12	271	0	27	3	6	14	7	276	165	AT3G12120	FAD2
Solyc07g007830.2	SL2.40ch07	152	363	275	676	626	347	311	373	627	1107	694	290	327	275	5242	AT2G10950	--
Solyc02g014350.2	SL2.40ch02	229	285	165	409	218	171	148	523	342	532	420	84	289	275	24065	AT3G19740	--
Solyc04g074480.2	SL2.40ch04	339	356	294	1102	813	170	440	621	839	769	736	238	263	275	3632	AT1G22410	--
Solyc04g017710.2	SL2.40ch04	152	220	161	446	276	258	396	274	319	517	444	130	262	275	5279	AT1G07360	--
Solyc03g118620.2	SL2.40ch03	46	98	250	364	238	245	408	118	119	384	354	101	162	275	7937	AT1G48540	--
Solyc07g009330.2	SL2.40ch07	320	197	123	258	491	201	338	737	624	702	168	235	155	275	1388	AT5G57290	--
Solyc11g013180.1	SL2.40ch11	192	309	186	272	117	79	118	435	516	645	435	32	111	275	3838	AT1G77740	PIP5K2
Solyc04g071480.1	SL2.40ch04	54	89	686	900	1140	1101	886	127	194	1057	433	131	707	274	1167	AT1G74450	--
Solyc09g090640.2	SL2.40ch09	72	104	185	536	442	335	264	165	171	388	225	57	391	274	2377	AT2G33360	--
Solyc02g090910.2	SL2.40ch02	187	209	113	285	245	256	406	312	354	422	268	82	285	273	7199	AT4G36960	--
Solyc03g112820.2	SL2.40ch03	183	240	105	388	223	228	284	495	418	571	303	99	278	273	4892	AT5G66540	--
Solyc05g015920.2	SL2.40ch05	89	188	136	329	239	202	299	287	278	492	374	117	260	273	8422	AT1G27430	--
Solyc06g073600.2	SL2.40ch06	163	264	208	499	386	191	477	411	505	734	558	137	259	273	2309	AT2G26920	--
Solyc09g066430.2	SL2.40ch09	494	462	325	671	760	278	373	801	850	1030	436	322	236	273	2204	AT2G20450	--
Solyc05g053300.2	SL2.40ch05	225	232	120	229	372	185	231	557	442	428	233	75	236	273	5078	AT1G48030	mtLPD1
Solyc04g064800.2	SL2.40ch04	182	227	119	343	222	118	197	391	354	416	337	80	198	273	6331	AT3G18640	--
Solyc06g084210.2	SL2.40ch06	187	279	209	391	231	119	172	491	545	775	452	121	158	273	14544	AT3G44340	CEF
Solyc01g101190.2	SL2.40ch01	0	0	0	7	0	1	776	0	0	0	0	1	11	273	2259	AT5G23960	TPS21
Solyc05g017990.2	SL2.40ch05	434	593	276	798	457	459	290	744	751	847	685	163	441	272	2005	AT2G19870	--
Solyc06g050980.2	SL2.40ch06	597	560	425	639	615	301	274	806	766	1037	580	247	284	272	2141	AT3G11050	FER2
Solyc01g006110.2	SL2.40ch01	119	180	188	422	439	169	535	307	313	516	431	164	284	272	5795	AT5G53000	TAP46
Solyc03g063560.2	SL2.40ch03	309	799	568	633	278	218	158	1056	1307	1950	1340	160	258	272	40569	AT5G04140	GLUS
Solyc05g052620.2	SL2.40ch05	119	242	158	359	300	258	214	251	321	441	370	81	224	272	6075	AT2G39940	COI1
Solyc03g115740.1	SL2.40ch03	70	98	181	349	455	302	413	151	213	444	344	94	222	272	1353	AT1G74380	XXT5
Solyc06g009530.2	SL2.40ch06	245	242	147	303	187	116	182	591	377	520	324	53	164	272	27633	AT3G62360	--
Solyc06g069570.2	SL2.40ch06	81	60	149	738	287	177	767	110	260	454	357	106	148	272	2706	AT5G61210	SNP33
Solyc01g098760.2	SL2.40ch01	687	709	497	646	299	76	155	1456	1850	2036	861	179	90	272	2035	AT3G05220	--
Solyc02g030080.2	SL2.40ch02	188	264	216	465	419	313	231	438	445	794	643	216	299	271	9421	AT5G11240	--
Solyc05g051070.2	SL2.40ch05	330	231	169	398	355	268	373	628	574	723	472	196	265	271	7520	AT3G18790	--
Solyc02g094470.2	SL2.40ch02	754	809	377	630	365	236	254	1281	959	997	367	113	168	271	3071	AT5G14040	PHT3;1
Solyc08g007360.2	SL2.40ch08	123	243	137	355	217	106	112	319	383	425	353	79	157	271	8919	AT5G47480	--
Solyc10g074940.1	SL2.40ch10	147	360	205	426	202	83	200	500	552	924	608	75	154	271	8358	AT5G04930	ALA1
Solyc08g008530.1	SL2.40ch08	362	330	190	351	605	161	299	699	496	483	238	126	150	271	1056	AT4G10750	--
Solyc01g006170.2	SL2.40ch01	205	150	93	296	280	149	324	396	363	292	182	68	136	271	1141	AT3G22660	--
Solyc07g006220.1	SL2.40ch07	77	415	1103	942	788	272	206	238	693	1934	1098	225	339	270	1278	AT4G30440	GAE1
Solyc08g006040.2	SL2.40ch08	276	238	197	440	489	239	214	592	596	653	466	223	284	270	2571	AT4G31700	RPS6A
Solyc06g075250.2	SL2.40ch06	165	259	303	582	548	269	199	416	507	871	673	301	260	270	2502	AT5G03150	JKD
Solyc09g091440.2	SL2.40ch09	259	280	237	498	688	171	342	487	490	697	490	158	243	270	5927	AT4G38130	RPD3A
Solyc10g080770.1	SL2.40ch10	21	53	84	331	292	179	349	54	68	210	213	57	229	270	8867	AT5G06950	TGA2
Solyc08g076860.2	SL2.40ch08	18	71	181	582	779	209	463	22	170	501	372	533	219	270	2118	AT4G17900	--
Solyc01g006350.2	SL2.40ch01	248	343	240	432	122	72	164	602	618	833	559	69	139	270	17957	AT3G07160	GSL10
Solyc02g090840.2	SL2.40ch02	72	185	419	954	2226	775	389	143	522	789	537	638	795	269	1261	AT4G33985	--
Solyc01g095900.2	SL2.40ch01	148	211	120	314	325	283	132	400	288	506	341	48	504	269	13668	AT1G01320	--
Solyc02g078030.1	SL2.40ch02	66	121	94	634	496	267	273	117	227	425	202	169	350	269	792	AT1G28280	--
Solyc02g085790.2	SL2.40ch02	283	309	150	338	484	285	273	709	489	582	338	133	288	269	7310	AT3G02530	--
Solyc08g006420.2	SL2.40ch08	171	353	194	425	168	79	196	613	719	997	670	74	278	269	13640	AT4G31570	--
Solyc01g105990.2	SL2.40ch01	257	380	205	649	250	221	275	538	522	792	537	82	261	269	9362	AT4G33630	EX1
Solyc01g079350.2	SL2.40ch01	108	186	181	519	271	155	238	214	298	671	603	111	247	269	2819	AT1G56460	--
Solyc05g055770.2	SL2.40ch05	314	576	356	596	488	178	601	711	804	914	534	172	216	269	6021	AT5G36230	--
Solyc04g078550.2	SL2.40ch04	95	57	242	782	502	454	547	119	178	560	467	173	209	269	1826	AT4G24240	WRKY7
Solyc11g011960.1	SL2.40ch11	315	488	322	371	278	57	249	733	1041	1578	729	194	82	269	6263	AT3G03250	UGP1
Solyc04g054480.2	SL2.40ch04	368	924	520	583	79	21	148	1097	1759	3113	1857	156	32	269	9425	AT2G22125	CSI1
Solyc04g076820.1	SL2.40ch04	129	244	159	411	646	151	110	281	367	423	312	286	433	268	1425	AT5G64430	--
Solyc03g120580.2	SL2.40ch03	1	2	4	2	544	47	66	16	19	29	15	21	282	268	3054	--	--
Solyc10g078860.1	SL2.40ch10	118	197	100	284	180	256	250	264	360	426	381	68	254	268	5438	AT5G45140	NRPC2
Solyc03g031790.1	SL2.40ch03	274	317	199	565	459	141	200	483	609	653	346	193	227	268	1023	AT1G61790	--
Solyc01g057840.2	SL2.40ch01	114	152	150	257	214	103	211	313	336	441	312	91	181	268	6313	AT5G49930	emb1441
Solyc11g008770.1	SL2.40ch11	199	263	145	359	163	106	179	426	412	516	346	76	153	268	11869	AT1G65540	--
Solyc12g044940.1	SL2.40ch12	32	62	43	500	196	16	176	67	419	384	317	147	136	268	980	AT3G55310	--
Solyc12g056940.1	SL2.40ch12	153	187	154	372	473	132	136	469	433	556	384	70	415	267	13059	AT1G36160	PAS3
Solyc01g068390.2	SL2.40ch01	87	170	122	309	314	354	350	243	271	471	390	97	366	267	5283	AT3G62240	--
Solyc04g015100.2	SL2.40ch04	90	163	179	394	629	199	297	189	263	345	299	61	363	267	5347	AT5G47720	--
Solyc12g042990.1	SL2.40ch12	277	258	163	512	164	150	220	547	496	591	407	86	278	267	8921	AT1G80000	--
Solyc06g073740.2	SL2.40ch06	153	324	273	453	422	220	329	280	476	720	382	60	238	267	5270	AT5G20950	--
Solyc02g069310.2	SL2.40ch02	69	102	158	426	192	158	193	152	344	543	421	60	171	267	5393	AT5G45110	NPR3
Solyc10g079880.1	SL2.40ch10	321	297	230	446	250	125	265	695	614	711	493	102	164	267	3722	AT3G57290	TIF3E1
Solyc04g026100.1	SL2.40ch04	604	533	252	495	424	116	286	850	1096	1333	463	206	145	267	444	AT2G09990	--
Solyc06g007710.2	SL2.40ch06	259	205	131	285	418	159	293	622	431	476	237	74	144	267	11473	AT3G20000	TOM40
Solyc01g099520.2	SL2.40ch01	84	132	238	444	645	463	936	149	196	350	259	91	125	267	883	AT4G15800	RALFL33
Solyc08g082530.2	SL2.40ch08	266	337	164	300	192	100	185	573	427	554	305	41	102	267	7601	AT4G23940	--
Solyc04g080700.2	SL2.40ch04	78	630	397	652	641	494	321	133	542	949	490	166	363	266	3038	AT1G19660	--
Solyc03g119790.2	SL2.40ch03	146	295	185	463	299	237	343	392	467	571	399	108	250	266	7833	AT1G03280	--
Solyc10g074500.1	SL2.40ch10	153	231	175	514	439	261	333	373	439	532	414	120	239	266	7592	AT4G35260	IDH1
Solyc02g086240.2	SL2.40ch02	280	289	197	356	471	220	245	524	609	701	345	166	169	266	3427	AT5G45775	--
Solyc03g097910.2	SL2.40ch03	312	452	328	553	531	145	229	557	487	681	449	143	164	266	4044	AT3G17810	PYD1
Solyc01g090270.2	SL2.40ch01	288	619	200	476	181	58	106	675	1052	1430	839	110	86	266	5796	AT3G60320	--
Solyc07g052960.1	SL2.40ch07	2	14	3	88	2273	91	79	0	3	5	4	10	444	265	1290	AT3G49950	--
Solyc08g067890.2	SL2.40ch08	124	130	152	340	513	401	318	366	383	451	347	212	284	265	2053	AT2G25670	--
Solyc08g081340.2	SL2.40ch08	85	169	166	306	378	225	256	328	336	530	402	74	282	265	9585	AT5G41370	XPB1
Solyc07g055920.2	SL2.40ch07	207	412	222	513	1018	148	116	546	754	1130	640	267	279	265	9877	AT3G58780	SHP1
Solyc09g082950.1	SL2.40ch09	196	310	171	695	460	177	255	303	416	605	482	209	266	265	975	AT1G07310	--
Solyc04g072890.2	SL2.40ch04	171	222	262	527	707	439	504	330	185	554	289	147	248	265	5429	AT1G78070	--
Solyc01g097640.2	SL2.40ch01	179	230	113	316	111	179	162	609	410	608	411	42	196	265	15148	AT1G06720	--
Solyc06g036170.1	SL2.40ch06	38	136	325	635	895	943	565	47	171	400	263	112	729	264	1797	AT5G52510	SCL8
Solyc03g095360.2	SL2.40ch03	147	288	205	457	350	163	324	341	473	714	471	121	248	264	13960	AT3G56460	--
Solyc07g041310.2	SL2.40ch07	271	273	356	463	537	182	368	782	991	1167	737	234	226	264	4274	AT3G53870	--
Solyc11g006370.1	SL2.40ch11	112	189	164	277	259	102	295	293	358	492	315	70	207	264	5322	AT5G04870	CPK1
Solyc03g123870.2	SL2.40ch03	121	133	118	279	336	221	335	289	296	338	235	99	198	264	8210	AT5G49830	EXO84B
Solyc06g082090.2	SL2.40ch06	546	487	259	493	284	137	286	1210	972	977	479	85	140	264	3656	AT3G51800	EBP1
Solyc08g067340.2	SL2.40ch08	47	48	152	1042	51	27	110	37	345	692	948	123	115	264	2303	AT1G80840	WRKY40
Solyc06g076040.2	SL2.40ch06	295	637	924	1406	218	195	192	744	960	2900	2029	230	227	263	5135	AT3G46510	PUB13
Solyc06g005150.2	SL2.40ch06	413	440	319	498	596	280	530	1099	1012	1150	618	209	220	263	3121	AT1G07890	MEE6
Solyc11g006000.1	SL2.40ch11	47	102	114	326	226	202	193	130	163	345	233	44	198	263	6031	AT1G53570	MAPKKK3
Solyc02g083900.2	SL2.40ch02	181	373	234	508	91	94	118	543	623	962	692	50	191	263	22290	AT2G17930	--
Solyc10g062180.1	SL2.40ch10	154	343	232	591	213	174	323	326	560	888	535	89	190	263	4092	AT2G44710	--
Solyc09g090270.2	SL2.40ch09	289	547	281	568	205	116	183	631	765	1103	721	95	183	263	9277	AT5G43310	--
Solyc05g051230.2	SL2.40ch05	175	295	248	341	237	147	248	691	881	1324	672	107	166	263	8743	AT5G37530	--
Solyc01g009170.2	SL2.40ch01	62	256	251	1056	554	141	218	133	356	661	824	252	347	262	2494	AT3G20770	EIN3
Solyc08g007990.2	SL2.40ch08	144	262	227	494	247	301	243	288	548	1124	958	139	277	262	3593	AT5G41190	--
Solyc12g005950.1	SL2.40ch12	45	179	175	419	298	280	379	152	261	601	518	110	273	262	11163	AT2G32950	FUS1
Solyc06g073840.2	SL2.40ch06	58	93	90	258	341	211	490	161	201	268	215	64	233	262	8578	AT5G21990	--
Solyc01g006800.2	SL2.40ch01	184	249	182	431	354	157	279	368	480	738	466	187	174	262	4575	AT3G59990	MAP2B
Solyc09g090140.2	SL2.40ch09	581	646	404	514	458	142	369	1240	1156	1039	431	162	135	262	3397	AT1G04410	--
Solyc01g094040.2	SL2.40ch01	55	140	117	314	469	167	463	166	390	503	254	157	126	262	2414	AT1G08500	ENODL18
Solyc01g091620.2	SL2.40ch01	148	184	175	314	183	130	285	313	332	474	321	62	108	262	4206	AT4G00720	SK32
Solyc02g069950.2	SL2.40ch02	170	268	274	555	338	342	369	387	737	1266	859	211	405	261	7427	AT5G08420	--
Solyc11g012150.1	SL2.40ch11	207	179	165	396	365	196	305	444	378	434	319	92	342	261	7060	AT4G12610	RAP74
Solyc08g075840.2	SL2.40ch08	140	256	172	408	261	345	311	383	435	714	554	115	320	261	4123	AT5G45400	RPA70C
Solyc05g012100.2	SL2.40ch05	225	245	122	275	367	356	163	414	342	360	262	47	314	261	4525	AT1G69200	FLN2
Solyc06g036110.1	SL2.40ch06	18	15	57	928	607	177	173	25	100	110	180	206	291	261	747	AT5G23950	--
Solyc08g076540.2	SL2.40ch08	142	182	217	538	529	471	568	330	403	732	664	184	285	261	4271	AT5G46860	VAM3
Solyc11g018670.1	SL2.40ch11	132	210	153	397	265	249	341	201	296	375	298	74	253	261	16901	AT1G65280	--
Solyc05g010480.2	SL2.40ch05	249	234	183	388	288	224	293	588	496	567	420	73	230	261	1816	AT2G47990	SWA1
Solyc01g096830.2	SL2.40ch01	165	242	191	456	375	186	251	422	429	634	400	117	219	261	16294	AT5G23630	PDR2
Solyc12g056580.1	SL2.40ch12	256	334	205	321	163	41	231	756	736	1063	557	49	44	261	6505	AT4G39350	CESA2
Solyc06g060120.2	SL2.40ch06	157	244	228	666	248	355	358	339	332	687	691	90	433	260	18436	AT1G21700	SWI3C
Solyc01g109940.2	SL2.40ch01	247	386	261	528	463	368	337	546	538	669	493	140	332	260	5210	AT1G45000	--
Solyc06g011400.2	SL2.40ch06	81	302	165	525	457	457	383	127	179	346	299	72	328	260	7105	AT2G25140	HSP98.7
Solyc03g111010.2	SL2.40ch03	169	350	276	595	878	364	700	380	419	554	343	217	305	260	3483	AT3G04120	GAPC1
Solyc06g011370.2	SL2.40ch06	75	273	114	424	158	399	243	118	189	312	338	19	237	260	2588	AT2G25140	HSP98.7
Solyc01g103160.2	SL2.40ch01	137	248	129	311	124	211	161	345	334	408	368	56	227	260	3873	AT1G10270	GRP23
Solyc01g097980.2	SL2.40ch01	50	163	137	360	181	99	222	116	190	383	354	69	156	260	10500	AT1G08720	EDR1
Solyc11g008800.1	SL2.40ch11	65	172	160	232	129	112	143	210	334	512	396	30	150	260	9402	AT1G65580	FRA3
Solyc02g079210.2	SL2.40ch02	266	315	187	292	353	135	201	485	485	403	275	97	144	260	3609	AT1G11430	--
Solyc11g044560.1	SL2.40ch11	224	402	454	684	323	102	351	607	774	1115	504	196	110	260	5303	AT3G19290	AREB2
Solyc01g006830.2	SL2.40ch01	242	326	130	353	170	98	233	492	578	579	309	76	85	260	2947	AT2G35880	--
Solyc07g017610.2	SL2.40ch07	26	269	242	620	491	267	234	83	269	633	373	98	394	259	11926	AT4G33150	SDH
Solyc09g007790.1	SL2.40ch09	8	83	131	735	1676	468	841	9	84	281	341	302	365	259	477	AT5G03230	--
Solyc11g042870.1	SL2.40ch11	478	527	306	734	484	338	468	477	674	867	489	225	357	259	505	--	--
Solyc05g014130.2	SL2.40ch05	160	226	153	403	180	266	322	440	428	722	835	111	315	259	6030	AT4G00930	CIP4.1
Solyc00g009020.2	SL2.40ch00	1228	1314	808	1245	1007	480	560	916	953	951	632	195	301	259	4491	AT2G21870	MGP1
Solyc05g052550.1	SL2.40ch05	38	54	921	1380	424	331	614	111	80	1648	1318	331	299	259	360	AT2G40140	ZFAR1
Solyc04g076810.2	SL2.40ch04	225	363	219	532	362	145	228	382	505	618	375	166	255	259	5793	AT4G24400	SnRK3.13
Solyc07g054730.1	SL2.40ch07	135	302	158	662	1262	216	378	206	399	692	258	349	228	259	291	AT4G28240	--
Solyc03g118390.2	SL2.40ch03	81	96	208	310	236	168	453	180	179	410	313	74	226	259	9259	AT3G48860	--
Solyc02g087850.1	SL2.40ch02	30	164	441	960	151	115	282	67	342	1007	835	173	146	259	1260	AT3G28850	--
Solyc03g096000.2	SL2.40ch03	193	266	173	307	166	54	181	502	359	463	220	47	130	259	14217	AT3G11130	--
Solyc10g007340.2	SL2.40ch10	89	135	113	223	187	160	280	170	227	298	248	54	120	259	6846	AT1G78810	--
Solyc01g008320.2	SL2.40ch01	101	263	201	439	310	191	318	231	216	522	345	83	293	258	18155	AT1G31480	SGR2
Solyc11g005250.1	SL2.40ch11	223	313	235	365	262	194	188	538	536	786	450	58	250	258	9336	AT3G54460	--
Solyc04g007460.2	SL2.40ch04	47	132	114	261	165	180	211	102	211	403	421	78	209	258	2490	AT2G01190	--
Solyc02g076720.2	SL2.40ch02	202	390	214	376	209	199	164	526	622	648	456	77	191	258	5550	AT1G74260	PUR4
Solyc01g106950.2	SL2.40ch01	75	104	124	288	239	149	265	195	176	396	317	60	156	258	11873	AT2G14680	MEE13
Solyc10g012030.2	SL2.40ch10	150	260	155	244	103	92	158	383	418	573	340	42	120	258	8791	AT4G01290	--
Solyc08g074480.1	SL2.40ch08	111	517	347	85	49	36	45	231	1104	1987	566	355	5	258	396	AT2G45180	--
Solyc11g056480.1	SL2.40ch11	6	21	12	30	84	225	94	45	69	67	55	105	913	257	753	AT5G47320	RPS19
Solyc12g098850.1	SL2.40ch12	179	549	505	1149	2453	946	672	334	526	782	547	517	393	257	1722	AT1G48300	--
Solyc11g017470.1	SL2.40ch11	19	46	72	394	841	125	170	16	57	172	141	165	366	257	1025	AT1G01720	ATAF1
Solyc02g072080.1	SL2.40ch02	34	47	360	659	254	553	930	81	139	472	349	54	333	257	2175	AT1G29340	PUB17
Solyc04g014390.2	SL2.40ch04	171	176	296	587	1098	391	334	327	513	689	532	569	325	257	3262	AT3G59650	--
Solyc10g005730.2	SL2.40ch10	171	309	216	546	440	195	394	425	486	681	486	173	302	257	5437	AT3G13340	--
Solyc12g009140.1	SL2.40ch12	389	427	215	423	533	282	250	723	587	703	365	137	200	257	4105	AT2G05840	PAA2
Solyc03g005680.2	SL2.40ch03	251	289	176	398	322	197	217	592	573	517	368	129	200	257	3988	AT4G14300	--
Solyc08g081250.2	SL2.40ch08	371	609	408	760	404	201	174	1089	1019	1453	962	135	255	256	8705	AT1G63770	--
Solyc06g071210.2	SL2.40ch06	185	212	199	469	523	174	263	384	298	392	273	60	254	256	4083	AT3G08720	S6K2
Solyc02g022870.2	SL2.40ch02	149	197	114	266	117	125	138	472	374	451	366	40	187	256	10470	AT2G34780	MEE22
Solyc04g010310.2	SL2.40ch04	121	142	114	321	225	129	346	336	270	418	296	80	163	256	8125	AT2G39480	PGP6
Solyc11g069380.1	SL2.40ch11	564	599	436	620	583	268	157	1348	1008	1206	657	115	388	255	6096	AT5G60600	ISPG
Solyc01g096010.2	SL2.40ch01	278	421	194	396	277	140	155	810	685	742	484	77	337	255	5396	AT3G61780	emb1703
Solyc02g062180.2	SL2.40ch02	52	157	106	358	161	203	243	124	280	449	401	80	329	255	4331	AT2G17970	--
Solyc12g089040.1	SL2.40ch12	134	199	336	644	550	432	326	357	351	773	470	154	315	255	2166	AT1G75080	BZR1
Solyc08g082970.2	SL2.40ch08	75	151	143	356	339	178	228	214	276	435	311	103	238	255	3982	AT4G10790	--
Solyc01g094620.2	SL2.40ch01	127	156	111	253	111	143	157	285	304	407	310	47	235	255	15478	AT4G00450	CRP
Solyc07g062530.2	SL2.40ch07	670	7300	5555	4163	456	136	35	1624	4969	12965	6118	1354	226	255	6094	AT3G14940	PPC3
Solyc07g053910.2	SL2.40ch07	40	84	125	411	261	234	490	102	175	437	451	64	184	255	6593	AT1G53050	--
Solyc07g040680.2	SL2.40ch07	10	100	101	380	592	364	216	15	79	210	185	141	155	255	1669	AT2G26150	HSFA2
Solyc01g103650.2	SL2.40ch01	49	42	22	427	51	8	245	124	315	155	153	37	19	255	6261	AT1G34340	--
Solyc07g041900.2	SL2.40ch07	45	595	977	1862	1387	298	67	51	988	2316	1961	1331	533	254	2330	AT5G60360	SAG2
Solyc04g082890.2	SL2.40ch04	153	259	284	621	634	502	498	310	602	884	548	207	495	254	2519	AT1G42990	BZIP60
Solyc09g090580.2	SL2.40ch09	210	388	420	979	996	418	533	378	694	1617	1337	723	478	254	3384	AT5G35620	LSP1
Solyc01g103420.2	SL2.40ch01	159	214	208	464	361	109	321	287	412	660	488	126	232	254	11908	AT1G33980	UPF3
Solyc08g080940.2	SL2.40ch08	35	43	71	158	391	149	494	90	172	211	94	53	144	254	3034	AT4G11600	PHGPX
Solyc06g076560.1	SL2.40ch06	59	150	106	1100	15937	1870	1730	147	374	278	188	1881	2929	253	465	AT1G07400	--
Solyc04g005100.2	SL2.40ch04	113	105	433	895	1123	532	309	248	313	1059	1337	1060	377	253	1479	AT1G70000	--
Solyc07g005560.2	SL2.40ch07	418	494	480	685	775	294	419	1051	1322	1682	854	443	353	253	3929	AT1G13950	ELF5A-1
Solyc03g114680.2	SL2.40ch03	116	174	212	445	315	253	389	201	342	591	441	106	302	253	3804	AT5G08139	--
Solyc03g031700.2	SL2.40ch03	163	375	245	517	424	210	231	389	634	962	712	191	283	253	3342	AT4G04770	LAF6
Solyc01g068400.2	SL2.40ch01	174	257	228	556	714	324	438	229	359	654	387	291	272	253	8515	AT2G30410	TFCA
Solyc05g023800.2	SL2.40ch05	217	408	390	634	871	255	478	515	852	1165	584	359	264	253	3431	AT5G55190	RAN3
Solyc10g012070.2	SL2.40ch10	218	400	290	573	652	212	337	330	566	921	665	243	229	253	1296	AT2G46080	--
Solyc01g100200.2	SL2.40ch01	14	35	145	376	230	137	135	18	97	408	267	72	162	253	2465	AT2G29060	--
Solyc04g074290.2	SL2.40ch04	134	351	326	691	445	149	263	291	523	1194	707	213	117	253	6250	AT1G78240	TSD2
Solyc07g064970.2	SL2.40ch07	1123	1322	526	594	640	220	132	2959	1566	2036	735	130	84	253	3550	AT5G55230	MAP65-1
Solyc11g010600.1	SL2.40ch11	322	785	372	334	165	46	59	723	1263	1825	788	182	64	253	5209	AT5G65470	--
Solyc05g015850.2	SL2.40ch05	0	0	0	85	75	21	431	0	21	5	11	9	59	253	2702	AT5G13080	WRKY75
Solyc03g078380.1	SL2.40ch03	27	165	245	438	888	257	194	74	266	446	411	204	490	252	786	AT5G13810	--
Solyc05g056460.2	SL2.40ch05	222	193	194	583	671	487	287	388	366	625	481	397	476	252	3251	--	--
Solyc06g083890.2	SL2.40ch06	130	272	232	657	598	405	262	270	389	702	790	244	387	252	5670	AT1G65660	SMP1
Solyc03g116670.2	SL2.40ch03	175	387	701	1051	452	792	402	423	708	1495	1310	478	366	252	2277	AT5G20190	--
Solyc08g077220.2	SL2.40ch08	145	212	223	404	515	327	476	299	434	650	442	122	223	252	6517	AT1G32400	TOM2A
Solyc12g042080.1	SL2.40ch12	234	332	234	538	511	169	336	429	529	981	567	471	213	252	2398	AT5G23740	RPS11-BETA
Solyc01g080760.2	SL2.40ch01	158	193	90	193	158	108	266	339	319	398	286	70	201	252	7626	AT4G15820	--
Solyc08g076160.2	SL2.40ch08	88	135	99	326	215	161	371	286	395	494	378	105	147	252	7878	AT1G31930	XLG3
Solyc12g042650.1	SL2.40ch12	223	162	257	474	478	175	354	622	657	649	602	203	122	252	1071	AT2G32060	--
Solyc03g123490.1	SL2.40ch03	144	399	321	471	270	90	52	401	562	937	740	183	53	252	2349	AT3G14240	--
Solyc06g062950.1	SL2.40ch06	393	769	449	568	313	16	29	975	1658	1802	740	213	43	252	2331	AT3G14067	--
Solyc01g109460.2	SL2.40ch01	20	3	6	359	181	62	283	43	84	66	261	356	25	252	3173	AT3G18830	PMT5
Solyc08g067880.2	SL2.40ch08	292	307	233	441	551	351	434	592	550	619	496	332	389	251	2950	AT2G25670	--
Solyc03g122270.2	SL2.40ch03	221	313	355	511	422	194	119	437	657	980	481	121	317	251	6148	AT1G19110	--
Solyc09g092070.2	SL2.40ch09	51	93	122	324	255	335	314	117	170	337	300	97	299	251	7880	AT4G13730	--
Solyc03g114410.2	SL2.40ch03	192	269	206	464	213	224	240	506	497	681	597	118	257	251	14542	AT5G23080	TGH
Solyc04g039950.2	SL2.40ch04	111	144	127	278	146	99	164	302	380	518	261	36	176	251	21599	AT1G55325	GCT
Solyc04g016000.2	SL2.40ch04	5	2	2	78	18	2	88	23	6	1	11	3	36	251	3543	AT2G41690	HSFB3
Solyc04g080590.2	SL2.40ch04	238	319	225	469	462	534	349	447	523	646	331	174	385	250	4324	AT5G42790	PAF1
Solyc11g010500.1	SL2.40ch11	57	68	327	631	527	375	488	114	137	650	495	396	315	250	975	AT2G22500	UCP5
Solyc08g074410.2	SL2.40ch08	142	190	172	328	251	320	256	327	389	542	364	141	302	250	8186	AT3G04600	--
Solyc12g005060.1	SL2.40ch12	323	384	200	312	1069	208	184	817	732	622	315	157	282	250	1050	AT4G04640	ATPC1
Solyc03g113700.2	SL2.40ch03	74	81	145	380	551	232	297	141	208	382	298	102	282	250	1824	AT3G48070	--
Solyc05g013740.2	SL2.40ch05	142	236	169	377	127	98	178	458	429	695	454	86	220	250	13261	AT1G13030	--
Solyc12g006990.1	SL2.40ch12	98	172	95	338	107	75	208	194	225	379	299	38	137	250	8063	AT4G13350	NIG
Solyc01g087030.2	SL2.40ch01	55	110	142	473	622	364	360	83	154	474	448	172	398	249	7792	AT3G08505	--
Solyc12g009860.1	SL2.40ch12	1028	540	250	569	421	201	343	1766	1070	1019	448	252	240	249	2301	--	--
Solyc08g077730.2	SL2.40ch08	83	220	176	386	316	128	181	194	344	620	574	364	195	249	4122	AT4G17080	--
Solyc01g100720.2	SL2.40ch01	177	328	217	450	492	236	643	413	612	798	372	142	166	249	8842	AT1G09270	IMPA-4
Solyc01g096600.2	SL2.40ch01	142	207	144	358	252	98	201	263	304	488	296	138	150	249	18799	AT5G09860	THO1
Solyc04g049930.2	SL2.40ch04	130	282	110	347	74	123	113	476	431	599	298	26	142	249	2764	AT3G28770	--
Solyc02g078670.2	SL2.40ch02	598	843	421	552	181	101	184	1231	1164	1958	1234	130	108	249	5051	AT4G27430	CIP7
Solyc10g085020.1	SL2.40ch10	1043	570	322	411	320	113	353	2385	1279	1228	522	117	67	249	1753	AT5G23860	TUB8
Solyc04g071650.2	SL2.40ch04	981	1554	356	309	72	20	155	2366	2306	3181	1045	57	8	249	6704	AT4G39350	CESA2
Solyc10g006660.2	SL2.40ch10	10	8	650	540	490	690	704	16	42	621	230	150	383	248	1542	AT4G27280	--
Solyc06g053960.2	SL2.40ch06	61	143	171	474	752	257	108	171	421	460	230	105	311	248	2925	AT3G51910	HSFA7A
Solyc10g045630.1	SL2.40ch10	143	194	136	333	165	239	313	264	359	536	417	48	263	248	6919	AT5G24690	--
Solyc08g078430.2	SL2.40ch08	152	225	175	380	295	163	331	278	327	561	400	98	257	248	4231	AT1G60170	emb1220
Solyc05g015610.2	SL2.40ch05	50	256	221	495	223	108	144	131	393	1038	783	147	251	248	5858	AT1G27320	HK3
Solyc11g062270.1	SL2.40ch11	244	338	229	411	451	187	255	542	552	594	402	118	236	248	6660	AT1G67680	--
Solyc04g007550.2	SL2.40ch04	475	681	374	623	571	209	423	1226	1270	1113	579	131	171	248	4152	AT5G08690	--
Solyc07g054790.1	SL2.40ch07	13	13	106	616	2335	786	782	40	87	157	126	53	166	248	273	AT4G10270	--
Solyc02g031710.2	SL2.40ch02	198	225	92	388	369	210	450	274	309	302	254	161	156	248	1492	AT3G12920	--
Solyc02g089900.1	SL2.40ch02	35	22	190	548	232	173	319	59	67	577	444	82	114	248	1938	AT2G23770	--
Solyc01g108280.2	SL2.40ch01	74	228	234	411	219	80	202	206	361	700	370	64	109	248	4144	AT4G33950	SRK2E
Solyc12g056650.1	SL2.40ch12	165	483	315	316	77	91	193	420	801	1077	517	40	82	248	12518	AT1G22770	GI
Solyc06g050500.2	SL2.40ch06	16	17	65	171	230	193	1882	26	63	275	326	60	59	248	1075	AT2G38310	RCAR10
Solyc02g086660.2	SL2.40ch02	233	232	292	428	450	283	358	425	356	654	482	138	285	247	10019	AT3G01540	DRH1
Solyc07g064610.2	SL2.40ch07	307	374	222	566	317	128	243	814	754	785	512	104	228	247	5307	AT3G20410	CPK9
Solyc05g053760.2	SL2.40ch05	22	36	50	139	491	468	1489	29	62	87	73	40	159	247	2642	AT4G13830	J20
Solyc05g044610.1	SL2.40ch05	101	264	197	420	110	70	136	313	411	652	412	76	152	247	16099	AT4G00800	--
Solyc02g067750.2	SL2.40ch02	0	0	0	0	47	102	264	1	1	0	0	1	93	247	2370	AT3G01500	SABP3
Solyc08g066100.2	SL2.40ch08	10	175	143	730	206	112	652	49	171	380	344	78	45	247	7722	AT4G26270	PFK3
Solyc05g053600.2	SL2.40ch05	2	0	1	69	21	13	436	31	67	84	135	14	30	247	6900	AT1G15520	PDR12
Solyc09g010280.2	SL2.40ch09	145	293	252	470	371	164	199	416	540	746	531	101	287	246	19446	AT3G11560	--
Solyc02g093370.2	SL2.40ch02	147	216	274	522	620	196	378	316	545	722	473	252	246	246	6323	AT3G27570	--
Solyc02g087360.2	SL2.40ch02	186	257	179	463	125	97	266	441	423	770	405	49	183	246	8169	AT5G15020	SNL2
Solyc01g081430.2	SL2.40ch01	138	189	194	416	319	126	195	333	387	626	357	107	182	246	20217	--	--
Solyc01g099670.2	SL2.40ch01	372	308	142	360	434	139	344	529	408	496	245	182	160	246	2129	AT5G52650	--
Solyc06g073330.2	SL2.40ch06	236	243	180	403	196	189	294	466	454	687	411	83	150	246	7629	AT3G11710	ATKRS-1
Solyc07g066200.2	SL2.40ch07	117	242	154	397	172	162	176	328	349	462	350	82	126	246	5421	AT5G56240	--
Solyc12g094520.1	SL2.40ch12	27	99	113	268	215	129	337	47	84	272	276	161	64	246	3643	AT1G20510	OPCL1
Solyc01g005330.2	SL2.40ch01	359	312	243	374	187	38	177	908	802	923	609	85	64	246	4658	AT1G68060	MAP70-1
Solyc01g099690.2	SL2.40ch01	281	383	364	626	1578	634	553	465	720	956	648	260	463	245	8497	AT1G09130	--
Solyc01g108840.2	SL2.40ch01	253	298	240	494	299	277	200	496	481	792	462	38	315	245	4120	AT1G66150	TMK1
Solyc10g081030.1	SL2.40ch10	324	326	218	480	447	161	349	682	770	882	361	182	224	245	3368	AT3G12390	--
Solyc06g007200.2	SL2.40ch06	342	356	290	518	340	295	210	619	595	782	451	94	223	245	5607	AT3G51800	EBP1
Solyc08g061000.2	SL2.40ch08	135	139	97	214	189	96	406	447	395	303	211	71	166	245	6307	AT5G11170	--
Solyc04g054470.2	SL2.40ch04	319	358	143	302	181	131	105	535	414	526	287	75	153	245	11427	AT4G39690	--
Solyc04g056560.2	SL2.40ch04	109	205	122	213	371	108	330	243	193	245	167	109	151	245	6741	AT3G02750	--
Solyc07g053220.1	SL2.40ch07	72	163	149	501	169	111	445	154	192	370	392	70	98	245	2463	AT2G19130	--
Solyc01g005560.2	SL2.40ch01	103	164	95	151	131	34	247	247	298	291	147	38	82	245	4847	AT1G65930	cICDH
Solyc03g120550.2	SL2.40ch03	112	233	812	2567	1581	1073	540	125	141	693	499	339	678	244	4839	AT1G52190	--
Solyc03g007870.2	SL2.40ch03	42	76	302	882	660	631	616	73	246	657	480	194	376	244	1251	AT1G01490	--
Solyc06g005970.2	SL2.40ch06	167	380	239	380	526	152	65	437	475	653	287	70	318	244	7377	AT3G47000	--
Solyc02g070650.2	SL2.40ch02	270	284	225	404	575	223	320	563	607	1140	697	402	252	244	2382	AT3G14600	--
Solyc01g100120.2	SL2.40ch01	129	170	170	69	115	177	385	223	441	369	180	321	226	244	6986	AT2G47500	--
Solyc03g118270.1	SL2.40ch03	194	258	180	365	612	209	147	426	401	470	282	173	191	244	1092	AT5G66280	GMD1
Solyc02g068790.2	SL2.40ch02	148	274	199	391	153	119	111	364	534	731	558	65	182	244	6389	AT4G19900	--
Solyc04g081930.2	SL2.40ch04	43	73	85	196	205	246	336	117	97	262	223	36	151	244	3422	AT1G20270	--
Solyc06g083820.2	SL2.40ch06	622	407	181	417	417	154	344	936	684	566	214	102	122	244	2281	AT2G20450	--
Solyc06g051020.2	SL2.40ch06	71	189	242	461	542	130	124	112	308	621	455	175	375	243	2041	AT5G05480	--
Solyc07g005210.2	SL2.40ch07	22	109	79	249	829	561	2313	45	347	402	346	460	338	243	1278	AT5G58070	TIL
Solyc12g043160.1	SL2.40ch12	112	151	217	359	865	297	292	284	437	504	207	503	325	243	1663	AT1G15270	--
Solyc08g066200.2	SL2.40ch08	200	313	243	612	363	261	296	405	438	750	534	135	309	243	11860	AT4G32850.	--
Solyc01g090470.2	SL2.40ch01	208	265	182	512	346	260	338	389	385	604	430	115	308	243	7168	AT5G61330	--
Solyc03g063080.1	SL2.40ch03	196	302	116	417	1558	215	1594	430	361	387	525	1397	296	243	1174	--	--
Solyc07g008190.2	SL2.40ch07	166	171	122	282	178	256	288	295	231	328	304	56	222	243	8437	AT5G20200	--
Solyc07g041870.2	SL2.40ch07	230	337	177	421	213	165	167	530	557	629	398	57	203	243	6223	AT1G77550	--
Solyc04g014810.2	SL2.40ch04	71	128	101	268	333	151	220	115	260	325	204	65	195	243	2801	AT4G16490	--
Solyc01g068610.2	SL2.40ch01	100	179	131	322	191	170	254	311	366	469	459	63	130	243	17320	AT3G62010	--
Solyc03g083090.2	SL2.40ch03	222	470	291	258	640	196	95	493	631	910	308	109	124	243	11186	AT5G24300	SSI1
Solyc04g011540.2	SL2.40ch04	8	9	22	119	272	98	431	4	9	28	8	8	94	243	2938	AT3G55470	--
Solyc11g007020.1	SL2.40ch11	163	144	76	142	130	29	445	304	212	172	120	34	38	243	5633	AT3G54250	--
Solyc01g102840.2	SL2.40ch01	26	44	571	658	230	464	583	33	85	1082	623	60	361	242	5163	AT5G36930	--
Solyc04g074450.1	SL2.40ch04	17	21	367	472	363	661	929	36	46	579	238	23	323	242	945	AT4G08950	EXO
Solyc08g069060.2	SL2.40ch08	9	21	31	246	566	212	534	13	52	99	104	46	310	242	4921	AT1G77810	--
Solyc04g005680.2	SL2.40ch04	444	351	416	655	614	284	354	816	1087	1159	574	329	295	242	3015	AT5G39850	--
Solyc05g008430.2	SL2.40ch05	94	129	311	455	242	155	216	222	251	701	525	99	257	242	7869	AT1G15130	--
Solyc07g064060.2	SL2.40ch07	58	153	145	418	637	214	302	127	242	373	308	224	255	242	7432	AT5G54730	G18F
Solyc04g081100.2	SL2.40ch04	181	244	119	360	86	99	138	456	387	582	321	59	213	242	9697	AT4G16310	LDL3
Solyc10g086010.1	SL2.40ch10	456	387	188	383	253	142	154	1025	754	721	328	98	190	242	3094	AT3G09630	--
Solyc04g081740.2	SL2.40ch04	118	148	77	263	420	203	492	206	191	279	177	66	168	242	4097	AT5G42150	--
Solyc12g008570.1	SL2.40ch12	208	286	139	366	204	140	166	459	498	545	395	51	151	242	10266	AT4G26300	emb1027
Solyc11g065670.1	SL2.40ch11	371	303	218	432	598	139	380	790	787	627	286	156	149	242	501	AT2G37190	--
Solyc05g053810.2	SL2.40ch05	981	1303	496	433	310	187	259	2457	2157	1734	553	79	94	242	4517	AT4G13930	SHM4
Solyc10g080900.1	SL2.40ch10	6	2	3	45	1837	217	304	16	7	23	10	9	773	241	2174	AT3G55290	--
Solyc09g008230.2	SL2.40ch09	153	185	235	578	668	501	383	269	308	459	310	326	605	241	3713	AT2G36930	--
Solyc07g063870.2	SL2.40ch07	66	265	235	497	467	283	655	178	481	873	531	230	424	241	3473	AT5G54540	--
Solyc11g012920.1	SL2.40ch11	199	178	143	305	274	235	168	475	367	519	305	117	267	241	7785	AT4G08310	--
Solyc06g053750.2	SL2.40ch06	117	210	140	364	103	109	207	221	392	573	479	50	169	241	15990	AT1G04300	--
Solyc04g072400.2	SL2.40ch04	190	310	176	321	1227	821	266	346	417	545	282	157	638	240	5210	AT1G36320	--
Solyc07g042250.2	SL2.40ch07	705	519	274	303	1634	726	445	1373	1016	881	301	152	566	240	2651	AT5G20720	CPN21
Solyc03g083070.1	SL2.40ch03	338	716	297	678	515	276	197	519	947	1331	907	457	326	240	792	AT4G27840	--
Solyc04g082420.2	SL2.40ch04	25	192	143	401	123	303	626	69	276	656	541	25	221	240	3063	AT2G30600	--
Solyc11g005140.1	SL2.40ch11	317	269	191	336	293	109	271	869	604	644	373	72	196	240	1770	AT3G02650	--
Solyc11g068830.1	SL2.40ch11	620	736	384	495	312	125	101	1171	1223	1180	642	80	195	240	4716	AT3G54470	--
Solyc02g085570.2	SL2.40ch02	186	243	200	465	228	159	430	399	369	485	340	69	180	240	6031	AT4G36690	ATU2AF65A
Solyc05g054090.2	SL2.40ch05	24770	58424	15121	14213	1687	126	349	59695	147139	160573	33106	5146	130	240	1231	--	--
Solyc12g099340.1	SL2.40ch12	35	107	103	305	253	69	234	95	137	311	223	107	125	240	8626	AT4G16150	--
Solyc03g121090.2	SL2.40ch03	1	17	169	324	458	384	4551	5	63	497	279	221	103	240	1045	AT5G56550	OXS3
Solyc07g063130.2	SL2.40ch07	305	223	153	229	102	79	89	737	593	592	328	36	64	240	8368	AT1G53050	--
Solyc07g045290.2	SL2.40ch07	127	195	139	357	292	359	313	319	339	507	403	74	337	239	7634	AT2G04350	LACS8
Solyc12g009640.1	SL2.40ch12	196	222	145	319	195	225	278	490	468	622	347	52	226	239	2808	AT3G42170	--
Solyc01g011000.2	SL2.40ch01	248	205	181	422	739	229	351	404	484	489	251	264	213	239	3158	AT1G13950	ELF5A-1
Solyc08g075090.2	SL2.40ch08	395	355	201	363	332	168	249	840	689	786	318	176	205	239	4994	AT2G44120	--
Solyc04g050240.2	SL2.40ch04	182	221	129	312	561	168	440	344	402	520	268	172	134	239	16044	AT5G53530	VPS26A
Solyc07g008060.1	SL2.40ch07	95	194	235	559	199	92	177	201	392	558	497	62	115	239	1845	AT2G25430	--
Solyc03g007210.2	SL2.40ch03	82	149	123	587	233	104	275	120	206	503	338	158	108	239	2743	AT5G38280	PR5K
Solyc03g044330.1	SL2.40ch03	613	854	700	1321	899	317	302	1380	1191	1798	1391	224	591	238	1980	AT3G48560	TZP5
Solyc01g105970.2	SL2.40ch01	111	256	262	800	1012	503	362	136	330	612	381	250	510	238	3776	AT2G14110	--
Solyc06g060790.1	SL2.40ch06	228	245	205	362	749	451	302	435	532	528	177	146	440	238	771	AT2G43090	--
Solyc10g044470.1	SL2.40ch10	109	177	300	778	454	438	774	273	290	678	454	83	379	238	6752	AT5G49890	CLC-C
Solyc06g070970.2	SL2.40ch06	146	217	260	597	1077	461	593	276	428	1015	349	580	343	238	3949	AT5G62550	--
Solyc08g048430.2	SL2.40ch08	140	241	190	629	460	236	388	231	373	492	473	132	317	238	1278	AT5G46170	--
Solyc04g005860.2	SL2.40ch04	288	246	225	889	204	185	242	472	464	778	598	210	287	238	5460	AT1G59650	CW14
Solyc03g118430.2	SL2.40ch03	169	325	202	324	193	181	143	472	583	837	550	67	277	238	15302	AT5G42390	--
Solyc05g005190.2	SL2.40ch05	929	822	320	522	720	265	406	1208	767	980	359	216	267	238	2669	AT3G62290	ATARFA1E
Solyc02g067210.2	SL2.40ch02	169	239	135	294	146	152	198	436	417	489	342	47	239	238	6240	AT5G15270	--
Solyc02g090390.2	SL2.40ch02	192	339	254	433	339	204	304	444	532	843	449	125	181	238	5575	AT5G66880	SRK2I
Solyc01g086740.2	SL2.40ch01	105	179	109	281	229	191	205	339	357	410	268	76	178	238	9569	AT5G48030	GFA2
Solyc08g015860.2	SL2.40ch08	175	275	237	364	389	113	223	479	600	719	373	105	151	238	6312	AT5G09550	--
Solyc05g052970.2	SL2.40ch05	289	529	302	558	370	109	106	764	964	1253	616	164	150	238	5732	AT2G39750	--
Solyc07g047780.2	SL2.40ch07	72	144	133	430	358	137	404	185	334	369	326	104	133	238	5038	AT5G48160	OBE2
Solyc03g113920.2	SL2.40ch03	90	24	59	161	85	76	113	162	196	243	169	54	110	238	6009	AT5G62570	--
Solyc02g092580.2	SL2.40ch02	14	5	3	16	21	3	1104	4	12	6	2	0	1	238	2542	AT4G37530	--
Solyc04g008280.2	SL2.40ch04	217	454	340	562	631	146	254	540	935	941	382	239	216	237	2998	AT5G16450	--
Solyc03g122120.2	SL2.40ch03	34	66	111	264	367	264	222	69	92	261	273	60	174	237	5781	AT1G74960	KAS2
Solyc08g006770.2	SL2.40ch08	26	188	70	53	103	63	164	131	440	357	109	31	172	237	2244	AT2G36690	--
Solyc03g059420.2	SL2.40ch03	159	183	155	361	171	114	169	315	349	594	320	100	171	237	11901	AT5G15540	SCC2
Solyc04g072290.2	SL2.40ch04	151	201	132	328	200	115	201	342	339	468	343	58	144	237	19206	AT1G71820	SEC6
Solyc05g006640.2	SL2.40ch05	42	65	70	245	97	66	140	95	122	173	144	29	140	237	15620	AT1G59820	ALA3
Solyc05g010120.2	SL2.40ch05	65	89	117	342	59	45	342	172	225	479	396	28	37	237	6562	AT1G68710	--
Solyc02g036480.1	SL2.40ch02	0	0	21	316	19	23	416	0	16	26	58	9	15	237	771	AT1G65690	--
Solyc01g096570.2	SL2.40ch01	301	660	323	758	654	359	213	480	701	1145	564	221	441	236	6935	AT3G15140	--
Solyc03g115770.2	SL2.40ch03	98	288	353	583	381	238	370	235	384	913	568	137	250	236	5842	AT5G61380	TOC1
Solyc08g077500.2	SL2.40ch08	106	206	186	323	147	76	181	328	421	617	370	77	190	236	40529	AT4G17140	--
Solyc02g092440.2	SL2.40ch02	168	252	194	497	502	134	547	363	489	795	492	284	174	236	3926	AT5G67500	VDAC2
Solyc05g052630.2	SL2.40ch05	277	449	283	474	220	145	136	695	1201	1239	649	120	170	236	5444	AT2G39950	--
Solyc07g042680.2	SL2.40ch07	90	156	192	432	376	167	353	214	318	489	494	196	169	236	5669	AT2G24360	--
Solyc03g098220.2	SL2.40ch03	106	183	216	504	312	204	514	270	303	646	573	97	155	236	5931	AT5G23670	LCB2
Solyc02g076820.2	SL2.40ch02	82	290	271	456	595	184	265	195	566	796	522	314	139	236	5817	AT2G42610	LSH10
Solyc02g087190.1	SL2.40ch02	226	211	112	431	1079	152	172	350	335	488	181	90	130	236	987	AT5G40150	--
Solyc01g010200.2	SL2.40ch01	434	815	573	827	350	95	178	991	1861	2046	897	591	79	236	1043	AT5G48050	--
Solyc08g067610.2	SL2.40ch08	0	2	6	205	9	7	227	2	33	9	27	1	19	236	6470	AT1G15520	PDR12
Solyc10g084650.1	SL2.40ch10	87	134	112	309	138	245	241	310	322	404	376	54	308	235	12643	AT2G37520	--
Solyc08g060840.1	SL2.40ch08	108	222	114	369	136	125	301	295	320	550	458	31	262	235	3154	AT4G15090	FAR1
Solyc07g019440.2	SL2.40ch07	148	210	210	346	328	177	180	289	346	507	303	91	233	235	5124	AT1G27680	APL2
Solyc03g007610.2	SL2.40ch03	450	436	233	620	374	204	240	993	751	902	381	145	225	235	7971	AT1G79940	ATERDJ2A
Solyc01g080340.2	SL2.40ch01	78	145	106	302	344	170	316	256	406	527	371	135	182	235	1657	AT1G03350	--
Solyc06g065730.2	SL2.40ch06	180	273	165	262	171	106	124	540	497	582	306	72	135	235	40649	AT2G25170	SSL2
Solyc01g088510.2	SL2.40ch01	197	218	175	286	233	119	313	622	428	538	340	66	133	235	4256	AT3G60190	EDR3
Solyc08g077780.2	SL2.40ch08	84	129	129	449	377	96	268	168	217	341	311	65	132	235	5749	AT4G33950	SRK2E
Solyc06g076750.2	SL2.40ch06	38	110	69	399	99	59	182	101	285	306	263	48	79	235	3995	AT3G54140	PTR1
Solyc02g069260.2	SL2.40ch02	228	288	284	397	22	35	145	357	654	905	445	16	36	235	6759	AT1G31280	AGO2
Solyc12g042480.1	SL2.40ch12	5	2	3	127	13	9	270	7	61	13	63	3	8	235	1608	AT5G57260	CYP71B10
Solyc02g080440.2	SL2.40ch02	105	336	183	466	452	393	297	293	488	696	409	117	425	234	4719	AT4G04770	LAF6
Solyc07g026770.2	SL2.40ch07	252	386	352	963	1013	401	557	399	680	950	632	388	398	234	4933	AT4G29480	--
[truncated: 24,398 more rows]

## Sheet: A57
gene	chromosome	A57-W1	A57-W2	A57-W3	A57-W4	A57-W5	A57-W6	A57-W7	Gene_len	Tair ID	GeneSymbol
Solyc00g005000.2	SL2.40ch00	0	0	0	0	0.26	0	0	1753	AT3G20015	--
Solyc00g005020.1	SL2.40ch00	0	0	0	0.47	0.04	3.07	0	703	--	--
Solyc00g005040.2	SL2.40ch00	0	0	0.52	1.44	0.18	0	0.97	657	AT5G46240	KAT1
Solyc00g005050.2	SL2.40ch00	22.06	24.86	36.47	30.55	34.19	27.82	40.63	4911	AT5G11680	--
Solyc00g005140.1	SL2.40ch00	0	0	0	3.55	5.6	0.97	6.78	513	--	--
Solyc00g005170.1	SL2.40ch00	0	0.98	0	0.59	0	0	0	628	--	--
Solyc00g005440.1	SL2.40ch00	19.23	21.38	41.08	13.38	19.51	6.83	15.11	1095	AT5G39850	--
Solyc00g005460.1	SL2.40ch00	6.62	0	5.97	0	8.5	0	0	240	--	--
Solyc00g005470.1	SL2.40ch00	0	0	0	0	0	0	0	775	AT5G39850	--
Solyc00g005840.2	SL2.40ch00	4.76	3.78	2.73	1.34	0.56	0.42	0	5628	AT4G29670	ACHT2
Solyc00g005850.1	SL2.40ch00	0	0	0	0	0	0.95	0	568	--	--
Solyc00g005860.1	SL2.40ch00	0	0	0	0.73	0	0	0	400	--	--
Solyc00g005980.1	SL2.40ch00	0	0	0	0	0	0	0	786	AT2G01050	--
Solyc00g006090.1	SL2.40ch00	0	0	0	0	0	0	0	989	AT2G07760	--
Solyc00g006470.1	SL2.40ch00	101.23	64.33	17.43	138.63	412.92	98.4	274.79	1801	--	--
Solyc00g006490.2	SL2.40ch00	15.4	22.64	18.75	19.87	20.21	24.09	17.77	19163	AT1G07990	--
Solyc00g006540.1	SL2.40ch00	0	0.26	0	0.79	0	0	0	7364	AT1G26150	PERK10
Solyc00g006590.1	SL2.40ch00	0	0	0	0	0	0	0	859	--	--
Solyc00g006670.2	SL2.40ch00	0	0	0	0	1.38	0	0	275	--	--
Solyc00g006690.2	SL2.40ch00	5.58	0.75	1.27	2.57	18.24	1.01	31.21	790	--	--
Solyc00g006800.2	SL2.40ch00	88.73	108.67	83.09	55.99	92.6	68.83	80.35	3561	AT5G13420	--
Solyc00g006810.2	SL2.40ch00	29.31	20.62	28.47	22.55	46.95	28.71	28.32	4659	AT5G13410	--
Solyc00g006820.2	SL2.40ch00	3.18	7.19	6.14	2.6	0.49	0	0	2749	AT5G13400	--
Solyc00g006830.2	SL2.40ch00	9.98	7.04	9.12	8.05	6.56	15	8.09	10177	AT5G13390	NEF1
Solyc00g006900.1	SL2.40ch00	0	0	0	0	0	1.02	0	486	--	--
Solyc00g007010.2	SL2.40ch00	7.43	6.91	6.02	4.28	3.46	6.11	3	13420	AT5G66020	SACIB
Solyc00g007030.1	SL2.40ch00	0.72	3.26	7.76	0.95	0	0	0	3746	AT5G02780	GSTL1
Solyc00g007040.1	SL2.40ch00	0	0.53	0	0	0	0	0	2975	AT5G02790	GSTL3
Solyc00g007060.2	SL2.40ch00	9.27	7.56	6.08	15.1	3.01	3.69	8.4	5562	AT2G17220	--
Solyc00g007070.2	SL2.40ch00	235	189.6	145.8	208.08	173.59	352.69	359.9	2315	AT5G66010	--
Solyc00g007080.2	SL2.40ch00	3.14	1.83	0.57	0.28	0	3.63	0	4193	AT4G16444	--
Solyc00g007090.2	SL2.40ch00	14.5	16.24	12.86	15.57	17.52	11.35	8.83	3809	AT4G35530	--
Solyc00g007100.2	SL2.40ch00	12.61	15.98	25.95	21.01	7.96	5.33	20.18	3976	AT2G17530	--
Solyc00g007110.2	SL2.40ch00	6.1	2.57	1.16	2.55	0.82	0.62	0.44	4736	AT1G21630	--
Solyc00g007120.2	SL2.40ch00	8.61	10.09	5.12	4.67	1.58	2.32	4.14	10506	AT1G21630	--
Solyc00g007130.2	SL2.40ch00	0	1.25	0.31	0.45	0.44	0	0	1500	AT4G38250	--
Solyc00g007140.1	SL2.40ch00	7.64	2.32	0	1.6	0	3.22	14.11	324	--	--
Solyc00g007150.2	SL2.40ch00	2.11	2.05	3.86	3.32	2.72	0	8.44	490	--	--
Solyc00g007160.1	SL2.40ch00	0	0	0	0.45	0	0	0	504	--	--
Solyc00g007170.1	SL2.40ch00	0	0.79	0	0	0	0	0	540	--	--
Solyc00g007190.2	SL2.40ch00	0.35	0.76	0.93	0.61	0.15	0.33	1.41	5034	AT3G51470	--
Solyc00g007200.2	SL2.40ch00	1.67	0.41	0.5	0.12	0.24	0.8	0	6526	AT5G65970	MLO10
Solyc00g007220.2	SL2.40ch00	0	2.96	7.32	3.6	11.52	2.24	3.94	1073	AT1G76410	ATL8
Solyc00g007260.2	SL2.40ch00	10.5	7.24	8.08	6.27	3.03	3.6	4.85	4509	AT3G48480	--
Solyc00g007270.2	SL2.40ch00	45.23	90.7	107.5	109.1	70.58	55.78	36.67	3911	AT3G55620	emb1624
Solyc00g007300.2	SL2.40ch00	13.62	11.61	12.94	20.41	24.39	75.29	59.47	2676	AT4G35470	PIRL4
Solyc00g007350.1	SL2.40ch00	0	0	0	0	0	0	0	1442	AT1G19860	--
Solyc00g007550.1	SL2.40ch00	9.17	0	0	0	0	0	0	515	--	--
Solyc00g007560.1	SL2.40ch00	0	0.41	0.63	0	0	0	0	2450	AT1G48120	--
Solyc00g007570.1	SL2.40ch00	0	0	0	0	0	0	0	790	AT1G02460	--
Solyc00g007600.1	SL2.40ch00	0	0	0.79	0	0	0	0	1945	AT3G22880	DMC1
Solyc00g008570.2	SL2.40ch00	33.97	4.95	0	26.94	138.18	55.65	68.54	1102	--	--
Solyc00g008580.1	SL2.40ch00	6.91	3.47	2.55	4.36	20.29	0	11.24	207	--	--
Solyc00g008680.2	SL2.40ch00	82.3	86.61	70.26	61.79	68.08	68.03	52.8	18343	AT5G08580	--
Solyc00g009020.2	SL2.40ch00	589.87	459.78	350.16	263.54	207.12	222.4	182.75	4491	AT2G21870	MGP1
Solyc00g009030.1	SL2.40ch00	0.43	0	0.78	0.38	0.19	0	0	1474	AT3G19940	--
Solyc00g009040.2	SL2.40ch00	8.06	10.88	18.5	7.4	1.1	2.51	0.32	3981	AT1G22760	PAB3
Solyc00g009050.1	SL2.40ch00	11.75	3.55	2.96	1.65	1.82	1.36	1.38	1784	AT1G71760	--
Solyc00g009060.2	SL2.40ch00	32.2	37.77	43.09	43.39	72.59	25.89	20.66	2335	AT1G71750	HGPT
Solyc00g009070.1	SL2.40ch00	0	0	1.2	0	0	0	0	387	AT1G71740	--
Solyc00g009080.2	SL2.40ch00	124.19	60.78	52.49	44.23	53.95	41.64	50.94	778	AT1G71730	--
Solyc00g009090.2	SL2.40ch00	0	0.43	1.77	0.4	0	0.15	0.4	3568	AT1G34110	--
Solyc00g009100.2	SL2.40ch00	29.91	24.17	16.43	11.51	8.04	7.69	7.72	6740	AT1G71720	--
Solyc00g009110.2	SL2.40ch00	11.26	15.22	23.43	43.95	7.43	7.64	18.94	8401	AT1G71710	--
Solyc00g009120.2	SL2.40ch00	4.36	6.35	10.09	9.88	1.33	7.8	9.3	1879	AT4G09750	--
Solyc00g009130.2	SL2.40ch00	23.32	16.09	9.18	5.29	12.43	6.7	8.47	2368	AT4G09750	--
Solyc00g009140.2	SL2.40ch00	30.37	14.78	11.68	7.18	22.56	12.87	11.49	2428	AT4G09750	--
Solyc00g009760.2	SL2.40ch00	46.44	32.25	19.48	38.07	122.43	48.93	194.24	931	--	--
Solyc00g009800.1	SL2.40ch00	5.14	0	0	0	1.25	1.24	0	219	--	--
Solyc00g010530.1	SL2.40ch00	7.21	0	0	0	25.82	5.78	3.74	177	--	--
Solyc00g010550.1	SL2.40ch00	0	0	0	0	4.33	0	0	515	--	--
Solyc00g011150.1	SL2.40ch00	149.34	119.86	141.71	127.48	760.95	177.71	1046.76	207	--	--
Solyc00g011160.1	SL2.40ch00	54.02	32.22	4.43	58.4	180.75	18.96	256.83	290	--	--
Solyc00g011170.1	SL2.40ch00	0	0	0	0	0	0	4.8	219	--	--
Solyc00g011310.1	SL2.40ch00	0	0	0	0	0	0	0	1191	--	--
Solyc00g011870.1	SL2.40ch00	0	1.02	1.36	0.51	0.6	0	0	4805	AT4G31860	--
Solyc00g011880.2	SL2.40ch00	4.6	2.93	6.22	5.83	6.4	3.32	6.41	2931	AT2G24390	--
Solyc00g011890.2	SL2.40ch00	19.39	26.21	33.15	39.61	24.68	19.32	22.28	16651	AT4G16130	ISA1
Solyc00g012430.1	SL2.40ch00	0	0	0	0	4.33	0	0	177	--	--
Solyc00g012440.1	SL2.40ch00	1	0	0	0	3.91	0	0.71	381	--	--
Solyc00g013120.2	SL2.40ch00	0	0	0	1.33	1.29	0	0	893	ATMG01330	ORF107H
Solyc00g013130.2	SL2.40ch00	0	1.29	0.4	0.58	0.19	2.56	0	3807	ATMG01320	NAD2B
Solyc00g013140.1	SL2.40ch00	0.75	0.25	0.67	1.48	3.17	18.09	4.3	1827	ATMG00665	NAD5B
Solyc00g013150.1	SL2.40ch00	0	1.13	0	0.77	1.05	4.48	0.35	294	ATMG00665	NAD5B
Solyc00g013160.1	SL2.40ch00	0	0.73	0	0	2.15	1.94	4.1	562	--	--
Solyc00g013170.1	SL2.40ch00	0	1.79	2.22	1.77	5.68	12.32	0	210	--	--
Solyc00g013180.1	SL2.40ch00	3.89	0.71	3.49	3	9.99	34.6	4.62	1347	ATMG00580	NAD4
Solyc00g013190.1	SL2.40ch00	0	0	0	0	0.72	9.76	0.47	354	--	--
Solyc00g014390.1	SL2.40ch00	0	0	0	0	0	0	0	267	AT3G06240	--
Solyc00g014790.2	SL2.40ch00	7.61	1.38	0	3.45	6.31	2.75	2.58	2516	--	--
Solyc00g014800.1	SL2.40ch00	0.04	0	0.38	1.2	0.05	0	0	492	AT5G14010	KNU
Solyc00g014810.1	SL2.40ch00	0	0	0	0	0.47	0	0	165	--	--
Solyc00g014820.2	SL2.40ch00	0	0.54	0	0.32	0.32	0.71	0	916	--	--
Solyc00g014830.2	SL2.40ch00	4.52	6.31	7.47	1.16	6.61	8.71	3.83	5484	ATMG00510	NAD7
Solyc00g014840.1	SL2.40ch00	0	0	0	0	1.29	1.45	2.76	342	--	--
Solyc00g014850.1	SL2.40ch00	0	0	2.98	0	0	11.01	1.12	312	--	--
Solyc00g014860.1	SL2.40ch00	0	0	0	0	0	0	0	310	--	--
Solyc00g014980.1	SL2.40ch00	0	0	0	0	0	0	0.23	6432	AT5G19440	--
Solyc00g017880.1	SL2.40ch00	0	0	0	0	0.07	0.15	0.11	4143	AT3G18524	MSH2
Solyc00g017930.1	SL2.40ch00	0	0	0	0	0	0	0.47	943	ATCG00500	ACCD
Solyc00g018770.1	SL2.40ch00	0	0	0	0	0	0	0	4854	AT3G23880	--
Solyc00g018970.1	SL2.40ch00	0	0	0	0	1.44	0	0	153	--	--
Solyc00g019620.1	SL2.40ch00	0	0	0	0	0	0	0.16	3158	--	--
Solyc00g019730.1	SL2.40ch00	7.02	7.13	1.06	2.58	4.01	2.26	2.38	441	ATMG00730	COX3
Solyc00g019740.1	SL2.40ch00	34.61	38.6	5.88	7.2	15.47	34.09	13.56	471	ATMG00480	ORFB
Solyc00g019750.1	SL2.40ch00	0	0	0	0	0	0	0	210	--	--
Solyc00g019950.1	SL2.40ch00	0.9	0	0	0	0.77	11.9	2.45	573	ATMG00070	NAD9
Solyc00g019960.1	SL2.40ch00	0	0	1.89	2.95	5.25	9.74	1.87	231	--	--
Solyc00g019970.2	SL2.40ch00	0	0.41	0	0.25	1.45	1.64	1.89	992	--	--
Solyc00g019980.2	SL2.40ch00	2.97	0.87	1.07	1.57	4.47	12.02	2.82	1230	--	--
Solyc00g019990.1	SL2.40ch00	0	0	0.35	0.6	1.04	2.3	0	216	--	--
Solyc00g020000.1	SL2.40ch00	0	0	0	2.61	4.62	0	5.2	174	--	--
Solyc00g020010.1	SL2.40ch00	2.31	1.62	4.15	5.84	8.42	56.27	4.61	228	--	--
Solyc00g020020.2	SL2.40ch00	0	0	0	0.26	0.26	3.84	1.22	1084	--	--
Solyc00g020030.1	SL2.40ch00	0	0	0	0	0	0	0	201	--	--
Solyc00g020040.1	SL2.40ch00	0	0.61	0	0	0	3.19	1.13	621	ATMG00110	CCB206
Solyc00g020540.1	SL2.40ch00	0.24	0	0	0	0	0	0	2396	AT4G16050	--
Solyc00g020840.2	SL2.40ch00	0	0	0	0.63	1.54	2.08	2.39	1348	AT5G23980	FRO4
Solyc00g020950.1	SL2.40ch00	0	0	0	0	0	0	0	504	--	--
Solyc00g020960.1	SL2.40ch00	0	0	0	0	0	0	0	3055	--	--
Solyc00g020980.1	SL2.40ch00	0	0	0	0	0	0	0	213	--	--
Solyc00g021630.1	SL2.40ch00	0	0.57	0	0.7	1.73	3.72	1.07	654	ATMG00270	NAD6
Solyc00g021640.2	SL2.40ch00	1.36	0.5	1.55	1.51	4.26	27.45	3.26	2188	ATMG00290	RPS4
Solyc00g022070.1	SL2.40ch00	0	0	0	0	0	0	0	238	--	--
Solyc00g022080.1	SL2.40ch00	0	0	0	0	0	0	0	213	--	--
Solyc00g022090.1	SL2.40ch00	0	0	0	0	1.84	2.81	0.99	354	--	--
Solyc00g022100.1	SL2.40ch00	0	1.57	2.32	0.83	8.81	26.6	6.45	480	--	--
Solyc00g022110.2	SL2.40ch00	1.03	1.75	1.86	3.18	20.43	85.14	19.1	3409	ATMG00560	RPL2
Solyc00g023050.1	SL2.40ch00	0	0	0	0	0	0	0	565	AT2G37700	--
Solyc00g023260.1	SL2.40ch00	0	0.3	0.38	0	0	0	0	1887	AT2G37550	ASP1
Solyc00g023570.1	SL2.40ch00	0	0	0	0	0.4	3.23	0	330	--	--
Solyc00g023580.1	SL2.40ch00	0	0	0	0	0.44	9.64	4.07	258	--	--
Solyc00g023590.2	SL2.40ch00	0	0.36	0	0	1.39	9.88	0	2700	--	--
Solyc00g023600.1	SL2.40ch00	0	0	0	0	0.45	8.36	0	267	--	--
Solyc00g023700.2	SL2.40ch00	0	0	0	0	0.14	1.63	0	974	--	--
Solyc00g023710.1	SL2.40ch00	0	0	0	0	0	0	0	702	--	--
Solyc00g024030.1	SL2.40ch00	0	0	0	0	0	0.4	0	1248	--	--
Solyc00g024150.2	SL2.40ch00	35.96	14.96	17.61	8.38	16.28	10.4	4.88	2662	AT5G51110	--
Solyc00g024160.1	SL2.40ch00	0	0	0	0	0	0	0	1004	AT5G47050	--
Solyc00g024570.1	SL2.40ch00	0	0	0.83	0	0	0	0	1963	--	--
Solyc00g025290.1	SL2.40ch00	1.06	2.32	1.92	0.47	5.46	89.07	6.49	486	ATMG00660	ORF149
Solyc00g025300.1	SL2.40ch00	0	0	0	0	2.73	3.07	0	162	--	--
Solyc00g025400.2	SL2.40ch00	0	0	0	0.63	3.99	6.21	0	1454	--	--
Solyc00g025500.1	SL2.40ch00	0	0	0	0	0	0	0	1360	--	--
Solyc00g025660.1	SL2.40ch00	0.45	0	0	0	0	0	0	1143	--	--
Solyc00g026160.2	SL2.40ch00	0	0	1.72	0.42	0.27	0	0	3965	AT5G23990	FRO5
Solyc00g026870.1	SL2.40ch00	0	0	0	0	0.16	0	0	1609	AT5G18570	EMB269
Solyc00g027640.1	SL2.40ch00	0	0.86	0	0	0	2.29	0	854	AT2G37680	--
Solyc00g027660.1	SL2.40ch00	0	0	0	0	0	0	0	753	AT2G37670	--
Solyc00g027670.1	SL2.40ch00	0.49	1.42	4.38	0.64	0.83	3.75	5.28	1517	AT2G37670	--
Solyc00g027770.2	SL2.40ch00	22.5	34.97	37.31	31.11	19.82	28.14	33.8	5757	AT3G29090	PME31
Solyc00g027870.1	SL2.40ch00	0	0	0	0	0	0	0	1623	AT2G22795	--
Solyc00g027970.1	SL2.40ch00	0	0	0	0	0.36	0	0	1565	AT1G32190	--
Solyc00g028090.1	SL2.40ch00	0	0	0	0	0	0	0	855	--	--
Solyc00g028530.1	SL2.40ch00	0	0	0	0	0	0	0.41	858	--	--
Solyc00g028540.1	SL2.40ch00	0	0	0	0	0	0	0	795	AT1G65060	4CL3
Solyc00g028550.1	SL2.40ch00	0	0	0	0	0	0	0	1652	AT1G51680	AT4CL1
Solyc00g029080.1	SL2.40ch00	0	0	0	0	0.08	0	0.12	4025	AT1G08840	emb2411
Solyc00g029090.1	SL2.40ch00	0	0	0	0	0	0	0	246	--	--
Solyc00g029290.1	SL2.40ch00	0	0	0	0.2	0	0	0	3342	AT4G23800	--
Solyc00g029300.1	SL2.40ch00	0	0	0	0	0	0.56	0	2695	AT2G44230	--
Solyc00g030000.1	SL2.40ch00	0	0	0	0	1.46	0.33	0.38	4550	AT4G24010	CSLG1
Solyc00g030100.1	SL2.40ch00	11.87	12.96	2.68	9.15	55.61	48.61	44.3	174	--	--
Solyc00g030210.1	SL2.40ch00	0	0	0	0	0	0	0	4664	AT5G10910	--
Solyc00g030520.2	SL2.40ch00	8.97	5	6.67	6.75	6.1	6.11	3.58	2930	AT3G22290	--
Solyc00g030820.1	SL2.40ch00	5.92	0	0	0.67	0	0	0	1144	--	--
Solyc00g031020.1	SL2.40ch00	0.7	0	0	0	0	0	0	839	--	--
Solyc00g031030.1	SL2.40ch00	0	0	0	0.47	0	0	0	966	AT1G35190	--
Solyc00g031050.1	SL2.40ch00	0	0	0	0	0	0	0	1383	AT3G13050	--
Solyc00g031390.1	SL2.40ch00	0	0	0.4	0	0.1	0.22	0.3	3945	--	--
Solyc00g031500.1	SL2.40ch00	0.7	0.51	0.63	0.31	0.15	1.01	0.47	3009	--	--
Solyc00g031700.1	SL2.40ch00	0	0	0	0	0	0	0	948	AT1G60710	ATB2
Solyc00g031710.1	SL2.40ch00	0	0	0	0	0	0	0	699	--	--
Solyc00g033460.2	SL2.40ch00	2.07	0	0	0	0	0	0	1748	AT4G36470	--
Solyc00g033870.1	SL2.40ch00	0	0	0	0	0	0	0	654	--	--
Solyc00g033880.1	SL2.40ch00	0	0	0	0	0.29	0	0	1066	--	--
Solyc00g033990.1	SL2.40ch00	0	0	0	0	0	0	0	699	--	--
Solyc00g034000.1	SL2.40ch00	0	0	0.35	0	0	0	0	1531	AT2G29650	PHT4;1
Solyc00g034810.1	SL2.40ch00	0	0.95	0	0	0	1.26	0	1988	AT5G24270	SOS3
Solyc00g036320.1	SL2.40ch00	1.65	0	0	0	0.71	0	0	598	AT1G76510	--
Solyc00g036520.1	SL2.40ch00	0	0.67	0	0	0.4	0	0	558	--	--
Solyc00g036530.1	SL2.40ch00	0	0	0	0	0	0	0	156	--	--
Solyc00g036750.1	SL2.40ch00	0.54	0	0	0	0.23	0	0	1421	--	--
Solyc00g036960.1	SL2.40ch00	0	1.54	0.98	0	0.47	2.1	0	624	--	--
Solyc00g039990.2	SL2.40ch00	2.39	1.16	3.6	2.81	3.42	0	3.25	1752	AT1G22660	--
Solyc00g041190.1	SL2.40ch00	2.18	0	0	0	0	0	0	237	AT1G65290	mtACP2
Solyc00g042130.1	SL2.40ch00	0	0	0	0	0	0	0	2173	AT2G07698	--
Solyc00g042140.1	SL2.40ch00	0	0	0	0	0	0	0	1242	AT5G08690	--
Solyc00g042640.1	SL2.40ch00	0	0	0	0	0	0	0	3647	AT5G28780	--
Solyc00g042840.1	SL2.40ch00	0	1.98	1.64	2	0.96	0	1.85	1137	AT5G55150	--
Solyc00g042850.1	SL2.40ch00	1.65	0	0	0	0	0	0	1575	AT4G10950	--
Solyc00g044350.2	SL2.40ch00	5.04	2.2	0	2.22	0	0	0	681	AT5G10310	--
Solyc00g044750.1	SL2.40ch00	0	2.51	7.94	2.65	0	0.83	1.75	2877	AT1G76940	--
Solyc00g046980.1	SL2.40ch00	0	0	0	0	0	0	0	1026	--	--
Solyc00g047190.1	SL2.40ch00	0	0	0	0	0	0	0	318	--	--
Solyc00g047700.2	SL2.40ch00	1002.28	547.62	312.58	421.54	229.32	171.94	271.78	761	AT5G47210	--
Solyc00g047810.1	SL2.40ch00	0	0	0	0	0	1.37	0.97	363	--	--
Solyc00g048510.2	SL2.40ch00	0	0	0	0	2.02	0	20.09	825	AT1G31200	PP2-A9
Solyc00g049210.1	SL2.40ch00	0	0.23	0.26	0	0.62	0.28	0.22	1770	ATMG00830	CCB382
Solyc00g049220.1	SL2.40ch00	0	0	0	0	0.31	0	0	207	--	--
Solyc00g049520.2	SL2.40ch00	9.35	48.41	48.1	19.5	4.89	0	16.78	1277	--	--
Solyc00g050020.1	SL2.40ch00	0	0	0	0	0.24	0	0	912	--	--
Solyc00g050130.1	SL2.40ch00	20.58	15.45	17.43	17.39	15.33	10.34	11.74	1383	AT4G34135	UGT73B2
Solyc00g050430.2	SL2.40ch00	38.77	5.43	2.35	11.5	18.18	0	31.37	2330	AT5G65640	bHLH093
Solyc00g052430.2	SL2.40ch00	0.42	0	0.38	0.18	1.96	15.89	1.13	2914	ATMG00180	CCB452
Solyc00g052530.2	SL2.40ch00	0	0	0	0	1.13	11.37	4.47	1202	--	--
Solyc00g052540.1	SL2.40ch00	0	0	0	0	1.38	0	0	672	--	--
Solyc00g052940.2	SL2.40ch00	0	0	0	0	0	0	0	3200	AT5G64700	--
Solyc00g053440.2	SL2.40ch00	1.78	1.94	42.19	13.75	6.83	37.42	53.83	676	AT1G03070	--
Solyc00g055980.1	SL2.40ch00	0	0.84	0	0	0	0	0	905	AT3G13070	--
Solyc00g056680.1	SL2.40ch00	6.63	9.98	3.74	3.52	1.49	5.51	1.52	1614	AT4G16820	PLA-I{beta]2
Solyc00g057880.2	SL2.40ch00	3.88	6.55	5.83	1.45	2.13	7.46	0.88	2013	AT1G47550	SEC3A
Solyc00g059100.2	SL2.40ch00	4.99	21.49	17.2	12.61	5.64	1.75	13.56	3730	AT5G08560	--
Solyc00g059500.1	SL2.40ch00	0	1.29	0.2	0.78	0	0	0	1533	AT1G13560	ATAAPT1
Solyc00g060810.2	SL2.40ch00	1.25	0	0	26.62	694.92	1283.86	317.4	2484	AT1G70890	MLP43
Solyc00g063110.2	SL2.40ch00	0.74	0	0	0	0	0	0	1531	AT2G15325	--
Solyc00g065510.1	SL2.40ch00	0	0	0	0	0	0	0.47	1306	--	--
Solyc00g065620.1	SL2.40ch00	0	0	0	0	0	1.07	0	465	--	--
Solyc00g065940.1	SL2.40ch00	0	0	0	0	0	0	0	303	--	--
Solyc00g067470.1	SL2.40ch00	3.13	0	0	0	0	0	0	165	--	--
Solyc00g068970.2	SL2.40ch00	7.55	2.75	4.77	3.33	49.78	10.18	34.83	1320	--	--
Solyc00g068980.1	SL2.40ch00	15.58	13.52	11.17	12.29	185.64	32.81	96.6	165	--	--
Solyc00g069880.2	SL2.40ch00	0	0	0.56	0.55	1.07	7.74	1.27	3437	--	--
Solyc00g070680.1	SL2.40ch00	0	0	0	0	0	0	0	1529	--	--
Solyc00g071180.2	SL2.40ch00	200.92	1.35	0	0.61	0	0	0	3542	AT3G12490	CYSB
Solyc00g071600.1	SL2.40ch00	0	0	0	0	0.3	0	0	839	--	--
Solyc00g072100.2	SL2.40ch00	14.87	8.54	10.1	10.53	7.97	0	3.62	1050	AT5G48050	--
Solyc00g072400.2	SL2.40ch00	0	0	0	0.18	0	0	0	1384	AT5G05340	--
Solyc00g072800.2	SL2.40ch00	0.82	0	0	0	0	0.79	0	1366	--	--
Solyc00g073900.1	SL2.40ch00	0	0	0	0	0	0	0	1499	--	--
Solyc00g074210.1	SL2.40ch00	5.78	0	0	0	1.48	7.79	0	1190	AT3G59280	TXR1
Solyc00g075440.1	SL2.40ch00	7.13	2.65	0	1.63	0	0	0	956	--	--
Solyc00g075450.2	SL2.40ch00	25.72	115.86	26.44	12.44	3.49	0	6.63	1325	--	--
Solyc00g080750.2	SL2.40ch00	1.01	0.37	0	0.45	0	0	0.69	1717	AT2G01340	At17.1
Solyc00g082150.2	SL2.40ch00	64.63	73.19	48.6	52.47	65.77	71.08	46.88	2189	AT4G10840	--
Solyc00g082550.1	SL2.40ch00	19.52	33.77	25.79	21.8	2.75	10.5	5.56	510	--	--
Solyc00g084760.1	SL2.40ch00	0	0.55	0.41	0.33	0.32	2.17	0.83	773	--	--
Solyc00g084770.1	SL2.40ch00	0	0	0	0	0	0	0	297	AT5G35695	--
Solyc00g085070.2	SL2.40ch00	23.44	14.09	12.25	11.5	10.65	12.8	11.38	3713	AT4G37760	SQE3
Solyc00g090110.1	SL2.40ch00	0.56	0	0	0	0	0	0	918	AT1G25145	--
Solyc00g090430.2	SL2.40ch00	4.31	4.19	6.05	4.95	19.64	5.53	4.23	1791	AT1G15030	--
Solyc00g090650.1	SL2.40ch00	0	0	0	0	0	0	0	1611	--	--
Solyc00g090870.2	SL2.40ch00	9.5	1.61	6.65	10.05	5.37	4.26	2	777	AT2G28060	--
Solyc00g091170.2	SL2.40ch00	45.82	21.2	8.33	10.6	5.17	2.4	6.96	2960	AT4G13030	--
Solyc00g092900.1	SL2.40ch00	0	0	0.35	0	0	0	0	1261	--	--
Solyc00g093000.1	SL2.40ch00	7.49	15.98	2.46	4.89	1.78	0	0	181	--	--
Solyc00g093100.1	SL2.40ch00	0	0	0	0	0	0	0	675	AT1G73700	--
Solyc00g094020.1	SL2.40ch00	0	0	0	0.29	0.28	0.63	0	3440	--	--
Solyc00g094520.1	SL2.40ch00	0	4.04	0	0	4.75	66.34	1.88	186	AT2G07599	--
Solyc00g094530.1	SL2.40ch00	1.32	2.89	1.19	0.87	1.53	4.75	1.8	390	ATMG01275	ND1
Solyc00g094540.1	SL2.40ch00	0	0	2.12	0	4.97	29.65	6.37	330	--	--
Solyc00g094550.1	SL2.40ch00	0	0	0	0	0	0	0	234	AT2G07772	--
Solyc00g094850.1	SL2.40ch00	0	0.15	0	0.46	0	0	0	2847	--	--
Solyc00g095460.1	SL2.40ch00	0	0	0	0	0	0	0	1005	--	--
Solyc00g096460.1	SL2.40ch00	62.34	15.68	15.19	24.41	7.32	58.77	27.68	2499	AT4G08310	--
Solyc00g097960.1	SL2.40ch00	4.68	1.7	4.22	2.56	7.02	3.93	1.59	2018	--	--
Solyc00g098560.2	SL2.40ch00	14.26	11.35	29.56	24.68	15.31	7.04	8.39	1210	AT5G03980	--
Solyc00g099580.1	SL2.40ch00	2.42	0	0.67	0	0.32	0	0	1996	AT4G21750	ATML1
Solyc00g100880.2	SL2.40ch00	0	0	0	1.99	0	0	0	1145	AT3G14260	--
Solyc00g102000.1	SL2.40ch00	0	0	0	0	1.13	0	0	195	--	--
Solyc00g104200.1	SL2.40ch00	0	0	0	0	0.18	0	0	1247	--	--
Solyc00g104210.1	SL2.40ch00	0	0	0	0	0	0	0	471	--	--
Solyc00g104740.1	SL2.40ch00	0	0	0	0	0	0	0	746	--	--
Solyc00g104940.1	SL2.40ch00	0	1.68	1.04	0	0	0	0	1574	AT5G47120	BI1
Solyc00g106650.1	SL2.40ch00	2.06	0	0	1.71	0	2.21	5.84	225	AT4G06598	--
Solyc00g108550.1	SL2.40ch00	1.06	0	2.87	1.15	5.46	16.27	5.44	1035	--	--
Solyc00g109850.1	SL2.40ch00	0	0	0	0	0	0.46	0	1194	--	--
Solyc00g110070.1	SL2.40ch00	0	0	0	0	0	0	0	2630	--	--
Solyc00g110370.1	SL2.40ch00	0	0	1.35	0	0	0	0	345	--	--
Solyc00g110870.2	SL2.40ch00	7.55	1.29	5.43	1.25	0.15	0	4.09	2365	AT4G23740	--
Solyc00g112490.1	SL2.40ch00	0	0	0	0	0	0	0	1215	--	--
Solyc00g112500.1	SL2.40ch00	0	0	0	0.46	0	0	0	1142	--	--
Solyc00g112710.1	SL2.40ch00	0	0	0	0	0	0	0	258	--	--
Solyc00g112810.1	SL2.40ch00	0	0	0	0	0	0	0	939	AT1G16780	VHP2;2
Solyc00g112830.1	SL2.40ch00	0	0	0	0.41	0	0	0.64	800	AT3G03330	--
Solyc00g112930.2	SL2.40ch00	0	0	0	0	0	0	0	1805	AT5G13690	NAGLU
Solyc00g113740.1	SL2.40ch00	0	0	0	0	0	0	0	162	--	--
Solyc00g116150.1	SL2.40ch00	0	0	0	0	0	0	0	600	--	--
Solyc00g118680.2	SL2.40ch00	1.1	3.16	0.99	3.39	12.33	55.92	24.59	1932	ATMG01275	ND1
Solyc00g118690.1	SL2.40ch00	1.98	0.54	1.78	0	5.29	0.67	0	261	ATMG01275	ND1
Solyc00g121230.1	SL2.40ch00	0	0.24	0.59	0	0.14	0	1.33	3127	--	--
Solyc00g123040.1	SL2.40ch00	0	0	0	0	0	0	0	865	--	--
Solyc00g124860.1	SL2.40ch00	0	0	0	0	0.51	0	0.41	861	--	--
Solyc00g125260.1	SL2.40ch00	0	0	0	0	0	0	0	994	--	--
Solyc00g125580.1	SL2.40ch00	0	1.16	4.86	0	0	0	0	1184	--	--
Solyc00g125980.1	SL2.40ch00	0	1.84	2.28	0	0	0	0	204	--	--
Solyc00g125990.1	SL2.40ch00	0	0	0	0	0.34	0	0	645	AT2G07689	--
Solyc00g126000.1	SL2.40ch00	0	4.91	0	0	7.22	0	1.79	153	--	--
Solyc00g126010.1	SL2.40ch00	0	0	0	0	0	0	0	174	ATMG01330	ORF107H
Solyc00g126430.1	SL2.40ch00	0	0	0	0	0	0.55	0	864	--	--
Solyc00g127660.2	SL2.40ch00	14.17	10.94	11.09	11.74	22.27	2.77	13.89	1263	AT1G13560	ATAAPT1
Solyc00g127670.1	SL2.40ch00	2.16	0	1.95	2.86	0.19	0	0	1322	AT1G26180	--
Solyc00g127870.2	SL2.40ch00	15.79	7.36	3.79	9.86	4.02	0.55	6.37	3174	AT2G39445	--
Solyc00g128870.2	SL2.40ch00	6.18	7.5	15.43	9.38	5	7.94	4.64	1500	AT1G68760	NUDX1
Solyc00g129670.1	SL2.40ch00	0	0	0	0	0	0	0	846	--	--
Solyc00g129880.1	SL2.40ch00	1.8	2.62	5.28	0.6	1.16	4.34	4.59	5010	--	--
Solyc00g130180.1	SL2.40ch00	0	0	0	0	0	0	0.67	525	--	--
Solyc00g130290.1	SL2.40ch00	0	0	0	0	0	0.63	0	789	--	--
Solyc00g130690.1	SL2.40ch00	0	0	0	0	0	0	0	954	--	--
Solyc00g134830.1	SL2.40ch00	0.67	0	0	0	0	0	0	1634	AT2G27490	ATCOAE
Solyc00g136260.1	SL2.40ch00	45.83	64.53	60.71	35.02	13.55	2.42	0	411	AT5G42200	--
Solyc00g136560.2	SL2.40ch00	0.81	1.18	1.46	1.43	2.78	1.56	1.1	740	AT5G58770	--
Solyc00g138060.2	SL2.40ch00	0	0	0	0	0	0	0	1996	AT1G52820	--
Solyc00g140060.2	SL2.40ch00	37.63	53.02	44.28	41.41	3.2	25.24	12.24	2650	AT4G20850	TPP2
Solyc00g142160.1	SL2.40ch00	0	0	0	0	1.39	1.56	0	318	--	--
Solyc00g142170.2	SL2.40ch00	0	0.72	0.89	0.43	0.42	4.28	1.34	1409	ATMG01110	ORF251
Solyc00g143770.1	SL2.40ch00	26.79	7.12	9.02	12.34	0.95	44.64	16.3	2463	AT3G60190	EDR3
Solyc00g145170.1	SL2.40ch00	0	0	0	0	0	0	0	651	--	--
Solyc00g147570.2	SL2.40ch00	0	0	1.37	0	0	0	0	2446	AT2G41740	VLN2
Solyc00g153680.1	SL2.40ch00	0	4.72	3.9	1.9	0	0	0	1548	AT5G41990	WNK8
Solyc00g153980.1	SL2.40ch00	0	0	0	5.32	0	5.88	1.2	168	--	--
Solyc00g154980.1	SL2.40ch00	0	0	2.09	0	0	0	0	1498	AT5G10120	--
Solyc00g156980.2	SL2.40ch00	7.47	24.44	11.52	3.59	0	0	0	1177	AT1G72970	HTH
Solyc00g157080.1	SL2.40ch00	0	0	0.89	0	0	0	0	1684	AT5G10520	RBK1
Solyc00g157180.2	SL2.40ch00	0.91	2	8.65	3.22	0.78	0.88	0.93	1380	AT1G76940	--
Solyc00g160780.2	SL2.40ch00	2.04	0	0	0.45	0	0	0	1127	AT5G60400	--
Solyc00g164580.1	SL2.40ch00	0	0	0	0	0.41	2.5	0	1156	--	--
Solyc00g164680.1	SL2.40ch00	2.56	5.61	7.9	7.9	2.83	11.15	4.76	2604	AT1G17840	WBC11
Solyc00g165080.1	SL2.40ch00	0	0	0	0	0	0	0	429	--	--
Solyc00g165090.1	SL2.40ch00	0	0	0	1.31	0	0	0	529	--	--
Solyc00g166690.1	SL2.40ch00	0	0	0	0.39	0.76	0	0	1862	--	--
Solyc00g167800.1	SL2.40ch00	0	0	1.2	0	0	0	0	476	--	--
Solyc00g168200.1	SL2.40ch00	14.96	5.45	16.37	0	1.79	0	0	247	--	--
Solyc00g170210.2	SL2.40ch00	10.62	1.81	0	2.19	8.5	8.37	5.9	903	AT4G13360	--
Solyc00g170510.1	SL2.40ch00	5.89	1.29	18.17	0.26	0	0	0	970	AT3G05620	--
Solyc00g171810.2	SL2.40ch00	0	1.94	5.16	7.22	12.22	4.36	5.18	1567	ATMG00410	ATP6-1
Solyc00g172410.1	SL2.40ch00	0	0	0	0	0	0	0	2239	AT2G05642	--
Solyc00g174330.2	SL2.40ch00	0.58	21.31	11.25	660.4	17.91	5	10.68	1945	AT2G14580	PRB1
Solyc00g174340.1	SL2.40ch00	1.08	13.31	3.88	578.38	8.75	8.29	1.46	480	AT4G33720	--
Solyc00g178340.1	SL2.40ch00	0	1.83	0	0.37	0	0	0	921	AT1G10070	BCAT-2
Solyc00g179640.1	SL2.40ch00	23.9	19.14	21.56	35.81	14.33	69.11	61.64	735	--	--
Solyc00g179840.1	SL2.40ch00	0	0	0	0	0	0	0	291	--	--
Solyc00g180840.1	SL2.40ch00	0	0	0.66	0.97	0	0	0	797	--	--
Solyc00g181240.1	SL2.40ch00	0	0	0	2.53	0	0	0	180	--	--
Solyc00g181250.2	SL2.40ch00	0	0	0	0	1.1	2.46	0	845	--	--
Solyc00g183050.1	SL2.40ch00	12.91	6.27	6.56	0.94	7.65	8.29	0	444	AT1G61690	--
Solyc00g183550.1	SL2.40ch00	0.21	0	0	0	0.09	0	0	2762	--	--
Solyc00g184350.2	SL2.40ch00	12.32	6.3	3.36	3.28	0	4.78	5.05	880	AT5G05680	MOS7
Solyc00g185750.1	SL2.40ch00	11.39	10.2	0	0	0	0	0	1658	AT4G18593	--
Solyc00g186050.1	SL2.40ch00	15.75	4.71	7.38	10.3	5.6	6.93	14.92	586	--	--
Solyc00g196060.2	SL2.40ch00	25.94	31.7	26.54	26.13	5.27	8.9	4.77	2897	AT1G30330	ARF6
Solyc00g201160.2	SL2.40ch00	1.41	3.07	2.11	4.26	1.6	0	7.96	1416	AT4G27290	--
Solyc00g206460.1	SL2.40ch00	1.34	0.49	11.47	15.15	18.12	27.08	36.54	771	AT4G08950	EXO
Solyc00g207960.1	SL2.40ch00	0	0	2.08	1.02	0	0	0	980	--	--
Solyc00g209460.1	SL2.40ch00	0	0.39	0	0	0	0	0	422	AT4G10950	--
Solyc00g212260.1	SL2.40ch00	0	0	1.95	0	0	0	0	4875	AT2G46370	JAR1
Solyc00g215560.1	SL2.40ch00	0	0	0	0.77	0	0	0	598	--	--
Solyc00g217960.1	SL2.40ch00	3.49	5.93	37.54	55.79	45.64	75.23	118.81	444	AT3G14320	--
Solyc00g218560.1	SL2.40ch00	0	0	0	0	0	0	4.49	234	--	--
Solyc00g226760.1	SL2.40ch00	0	10.23	15.41	1.84	0	0	0	990	AT2G03760	ST1
Solyc00g227860.1	SL2.40ch00	23.99	21.97	16.46	7.54	0.47	1.41	7.03	1413	AT2G22590	--
Solyc00g227960.1	SL2.40ch00	0	0.41	0.51	0	0	0	0	990	AT2G03760	ST1
Solyc00g228260.1	SL2.40ch00	0	0	0	0	0	1.59	0	312	--	--
Solyc00g230060.1	SL2.40ch00	0	0	0	0	1.01	0	0	1006	AT5G51080	--
Solyc00g230070.1	SL2.40ch00	0	0	3.53	0	0.84	7.54	0	264	ATCG00280	PSBC
Solyc00g230080.1	SL2.40ch00	1.45	6.27	0	0	0	0	0	357	ATCG00270	PSBD
Solyc00g231680.1	SL2.40ch00	0	0	0	0	0.19	0	0	1534	AT5G66460	--
Solyc00g231780.1	SL2.40ch00	0	0	0	0	0.68	0	0	657	ATCG01090	NDHI
Solyc00g233480.1	SL2.40ch00	0	0	0	4.43	0	0	1.6	552	AT3G21090	--
Solyc00g237680.1	SL2.40ch00	0	0	4.93	0	0	0	0	952	--	--
Solyc00g244290.1	SL2.40ch00	0	0	0.14	0	3.68	3.27	1.12	492	ATMG01320	NAD2B
Solyc00g244300.1	SL2.40ch00	4.76	3.09	1.78	0.54	1.47	1.1	0.63	258	--	--
Solyc00g245200.1	SL2.40ch00	0	0	0	0	0.2	0	0	235	ATCG00350	PSAA
Solyc00g247300.2	SL2.40ch00	0	0	3.78	3.81	0.76	0	5.48	2298	AT4G36220	FAH1
Solyc00g249900.2	SL2.40ch00	4.94	1.8	3.71	1.45	0.71	0.79	0	2023	AT5G22770	alpha-ADR
Solyc00g255510.1	SL2.40ch00	0	0.28	0	0	0	0	0	1538	--	--
Solyc00g256710.1	SL2.40ch00	2.07	7.65	5.61	4.12	3.78	2	0	249	--	--
Solyc00g257110.2	SL2.40ch00	1.05	0.58	0.24	0	0.11	1.01	0.71	3482	AT3G42640	HA8
Solyc00g265510.1	SL2.40ch00	3.44	26.26	2124.65	1378.15	37.79	2.02	0	150	--	--
Solyc00g268310.1	SL2.40ch00	0	0	0.33	0	0	0	0	2019	--	--
Solyc00g272810.1	SL2.40ch00	0	0	0	0	0.3	0	0.97	726	AT2G39020	--
Solyc00g273110.1	SL2.40ch00	16.45	47.02	109.39	7.66	6.87	0	12.13	189	--	--
Solyc00g277510.1	SL2.40ch00	2.57	0.64	0	0	0.15	2.48	0	201	ATCG00020	PSBA
Solyc00g278110.2	SL2.40ch00	0.79	0	0	0.35	0	0	0	958	AT1G02190	--
Solyc00g280110.1	SL2.40ch00	3.44	7.52	10.35	0	0	0	0	819	AT3G55240	--
Solyc00g281110.1	SL2.40ch00	0	0	0	0	0	0	0	369	--	--
Solyc00g282510.1	SL2.40ch00	1.16	0	0.26	0	2.61	1.68	4.34	2179	AT2G37040	PAL1
Solyc00g286030.1	SL2.40ch00	0	0	0	0	0	0.85	0	585	--	--
Solyc00g289230.1	SL2.40ch00	0.49	1.8	3.56	15.21	0.63	0	5.89	1490	AT4G03230	--
Solyc00g294230.1	SL2.40ch00	0	0	0	0.76	0	0	0	1007	AT1G17600	--
Solyc00g303630.1	SL2.40ch00	0	0	0	0	2.54	0	0	2625	--	--
Solyc00g304030.1	SL2.40ch00	0	0	0	0	0	0	0	4948	AT3G24255	--
Solyc00g306830.1	SL2.40ch00	0.44	0	0.4	0	0.38	0.85	0	1706	--	--
Solyc00g309530.1	SL2.40ch00	0	0	0	0	0	1.78	0	287	--	--
Solyc00g311230.2	SL2.40ch00	14.24	13.42	3.62	7.23	0.65	4.64	0	784	--	--
Solyc00g313930.1	SL2.40ch00	20.65	0	3.1	0	4.42	0	0	150	--	--
Solyc00g316030.1	SL2.40ch00	0	0	0	0	0	0	0	1274	AT1G64260	--
Solyc00g316530.1	SL2.40ch00	0	0	0	0	0.93	0	0	237	--	--
Solyc00g318130.1	SL2.40ch00	1.82	7.63	20.49	4.95	0.78	0	0	1511	AT1G24190	SNL3
Solyc00g320430.1	SL2.40ch00	0	0	2.59	0	0.27	14.31	0	180	--	--
Solyc00g323130.2	SL2.40ch00	0	1.27	0	0	0	0	0	2094	AT1G70830	MLP28
Solyc01g005000.2	SL2.40ch01	154.63	113.91	53.69	14.17	1.03	0.29	0.41	2187	AT2G02010	GAD4
Solyc01g005010.2	SL2.40ch01	28.2	11.82	11.44	4.14	2.01	0.91	0.96	2935	AT2G01990	--
Solyc01g005020.2	SL2.40ch01	15.74	26.69	22.49	16.04	3.2	3.55	4.82	13319	AT2G01980	SOS1
Solyc01g005030.2	SL2.40ch01	7.91	9.71	21.4	20.63	18.36	7.06	9.75	7266	AT1G14670	--
Solyc01g005040.2	SL2.40ch01	0	0	0	0	0	0	0	1079	--	--
Solyc01g005060.2	SL2.40ch01	25.44	10.71	22.19	19.7	6.8	10.72	4.32	2371	AT2G01940	SGR5
Solyc01g005070.2	SL2.40ch01	1.69	0	0	0.15	0	0	0	1526	AT1G25240	--
Solyc01g005080.2	SL2.40ch01	20.89	4.01	4.05	3.62	1.02	2.47	4.95	4856	AT2G01910	MAP65-6
Solyc01g005100.2	SL2.40ch01	19.32	12.43	19.4	14.43	5.52	10.52	5.5	5481	AT1G68080	--
Solyc01g005110.2	SL2.40ch01	9.93	5.2	11.67	16.84	21.76	11.15	14.55	1004	AT1G48140	--
Solyc01g005120.2	SL2.40ch01	11.73	9.54	4.34	11.07	6.19	11.58	8.89	3224	AT1G14720	XTR2
Solyc01g005130.2	SL2.40ch01	1.99	12.06	14.66	9.83	12.05	22.16	36.74	1025	AT1G66140	ZFP4
Solyc01g005140.2	SL2.40ch01	0	0	0.85	2.28	11.88	14.5	25.85	2091	AT4G25570	ACYB-2
Solyc01g005150.2	SL2.40ch01	0.08	2.22	2.31	0.29	0	0.63	0	2343	AT1G14730	--
Solyc01g005160.2	SL2.40ch01	0	0	0.54	4.55	3.23	4.35	33.01	1709	AT5G37490	--
Solyc01g005170.1	SL2.40ch01	0	0	0.37	1.46	1.07	3.19	1.97	3241	AT1G05020	--
Solyc01g005180.1	SL2.40ch01	0	4.09	11.89	4.92	0	1.88	6.35	276	AT3G52770	ZPR3
Solyc01g005190.1	SL2.40ch01	0.6	0	0	1.84	1.28	2.3	0.81	864	AT1G80730	ZFP1
Solyc01g005200.1	SL2.40ch01	0	0	1.02	0	0	0	0	891	AT1G80730	ZFP1
Solyc01g005210.2	SL2.40ch01	10.76	18.95	25.73	24.91	26.08	20.02	32.89	4218	AT1G68020	TPS6
Solyc01g005220.2	SL2.40ch01	0.23	1.98	9.16	16.71	6.12	7.46	15.42	7078	AT1G14780	--
Solyc01g005230.2	SL2.40ch01	0	0	0.36	1.22	0	0	0	1547	AT1G68040	--
Solyc01g005240.2	SL2.40ch01	27.39	29.59	27.19	17.86	17.69	13.42	16.37	5972	AT5G14060	CARAB-AK-LYS
Solyc01g005250.2	SL2.40ch01	38.62	25.56	29.55	12.41	18.19	10.25	12.48	3223	AT1G14810	--
Solyc01g005260.2	SL2.40ch01	3.72	5.08	2.1	3.69	2.39	0.45	0	3385	AT1G14820	--
Solyc01g005270.2	SL2.40ch01	13.94	4.76	4.32	10.94	11	0	6.5	3559	AT1G14820	--
Solyc01g005280.2	SL2.40ch01	2.22	4.85	6.81	2.15	5.7	0.43	0	2835	AT1G14820	--
Solyc01g005290.2	SL2.40ch01	0.64	3.1	5.43	0	25.67	6.16	1.73	2518	AT1G14820	--
Solyc01g005300.2	SL2.40ch01	50.27	86.61	80.57	41.49	48.65	50.48	33.62	5076	AT1G68050	FKF1
Solyc01g005310.2	SL2.40ch01	0	0	0	0.11	0	0	0	5324	AT1G14830	DRP1C
Solyc01g005320.2	SL2.40ch01	0	0	0	0	0	0	0	2222	AT2G46890	--
Solyc01g005330.2	SL2.40ch01	72.43	45.88	44.23	33.27	16.15	7.56	24.27	4658	AT1G68060	MAP70-1
Solyc01g005340.2	SL2.40ch01	5.35	16.63	15.74	21.8	11.88	16.74	17.74	4362	AT2G01680	--
Solyc01g005350.2	SL2.40ch01	0.47	0	0	0	0	0	0	1402	AT1G68040	--
Solyc01g005370.2	SL2.40ch01	17.22	8.92	35.03	59.57	114.77	122.78	63.43	927	AT1G24620	--
Solyc01g005380.2	SL2.40ch01	5.37	4.14	2.04	2.13	1.82	0.8	1.35	4596	AT1G24610	--
Solyc01g005390.2	SL2.40ch01	0.73	1.07	1.32	1.29	6.91	18.38	37.53	1827	AT2G01670	NUDT17
Solyc01g005400.2	SL2.40ch01	1.02	1.48	4.13	4.49	2.4	2.45	2.76	3573	AT1G70670	--
Solyc01g005410.2	SL2.40ch01	0	0.87	2.19	7.75	3.22	0	0.81	3609	AT1G70670	--
Solyc01g005420.2	SL2.40ch01	5.59	2.24	16.35	17.33	1.6	4.21	3.28	827	--	--
Solyc01g005430.2	SL2.40ch01	10.82	11.79	24.58	37.2	13.7	25.82	80.17	4454	AT2G01650	PUX2
Solyc01g005440.2	SL2.40ch01	77.25	61.18	55.66	33.77	17.54	14.63	29.96	3536	AT3G17860	TIFY6B
Solyc01g005450.2	SL2.40ch01	3.26	8.8	6.91	5.18	1.54	0.44	1.41	2717	AT2G01620	MEE11
Solyc01g005460.2	SL2.40ch01	9.21	1.55	1.28	1.51	0	0	0	2938	AT1G23220	--
Solyc01g005470.2	SL2.40ch01	3.44	2.51	0	28.12	25.28	0	279.78	2305	AT1G14870	PCR2
Solyc01g005480.2	SL2.40ch01	3.36	3.56	3.29	2.89	0.26	0	2.7	3885	AT3G19330	--
Solyc01g005490.2	SL2.40ch01	7.39	9.41	12.7	9.64	10.93	4.64	9.05	2679	AT3G02875	ILR1
Solyc01g005500.2	SL2.40ch01	0	0	0	0.94	2.97	3.59	85.5	1660	AT1G52340	SRE1
Solyc01g005510.2	SL2.40ch01	0	0	0	0	0	0.46	0	2169	AT3G13390	sks11
Solyc01g005520.2	SL2.40ch01	51.59	58.24	43.72	21.71	23.96	21.65	10.94	2772	AT1G55480	ZKT
Solyc01g005530.2	SL2.40ch01	16.74	18.03	19.82	13.51	6.76	1.52	0.54	1221	AT3G13480	--
Solyc01g005540.2	SL2.40ch01	9.84	7.41	5.84	2.49	1.38	3.35	0.34	10568	AT3G13490	OVA5
Solyc01g005550.2	SL2.40ch01	66.03	39.32	27.56	15.96	9.75	10.62	5.53	3030	AT5G56530	--
Solyc01g005560.2	SL2.40ch01	33.71	39.05	28.02	21.65	18.26	10.74	54.69	4847	AT1G65930	cICDH
Solyc01g005570.2	SL2.40ch01	31.65	25.54	27.68	29.48	36.48	14.65	10.5	2105	AT1G55340	--
Solyc01g005580.2	SL2.40ch01	100.2	79.73	59.17	106.96	138.08	68.5	82.62	2260	AT1G55340	--
Solyc01g005590.2	SL2.40ch01	70.9	28.46	22.77	12.11	7.29	0	0.84	418	--	--
Solyc01g005600.2	SL2.40ch01	26.9	37.36	36.89	40.33	49.79	39.45	60.69	6106	AT3G03860	ATAPRL5
Solyc01g005620.2	SL2.40ch01	80.14	73.23	54.73	30.65	38.55	21.69	15.27	4580	AT5G19760	--
Solyc01g005640.2	SL2.40ch01	13	15.18	18.21	14.78	11.86	1.88	11.49	7689	AT3G10250	--
Solyc01g005660.1	SL2.40ch01	7.8	4.87	12.56	5.99	3.1	0.54	0	1896	AT3G13540	MYB5
Solyc01g005670.2	SL2.40ch01	4.91	3.62	4.45	4.78	4.09	0.95	0.22	2605	AT4G10800	--
Solyc01g005680.2	SL2.40ch01	0.54	0	0	0.16	0	0	0	4823	AT5G11950	--
Solyc01g005690.2	SL2.40ch01	143.64	199.83	127.67	116.25	46.31	71.38	59.79	1847	AT4G08810	SUB1
Solyc01g005700.2	SL2.40ch01	10.29	13.36	7.11	7.39	3.57	3.16	2.49	2605	AT1G64255	--
Solyc01g005710.2	SL2.40ch01	0.85	0.62	0	0	0	0	0	604	AT3G11080	RLP35
Solyc01g005720.2	SL2.40ch01	0	0.34	0	0.52	0.4	0	0.16	2270	AT5G27060	RLP53
Solyc01g005730.2	SL2.40ch01	0.19	0	0.17	2.76	6.97	0.37	0.13	2852	AT3G05650	RLP32
Solyc01g005740.2	SL2.40ch01	0	1.63	0	16.52	15.66	2.86	0	487	--	--
Solyc01g005760.2	SL2.40ch01	0.37	1.86	2.45	32.1	21.79	11.44	5.7	2907	AT3G05660	RLP33
Solyc01g005770.2	SL2.40ch01	2.88	1.12	1.39	0.68	0.72	0	0	336	--	--
Solyc01g005780.1	SL2.40ch01	0.22	0.16	0.4	0.49	0	0.22	0	2307	AT3G28890	RLP43
Solyc01g005790.1	SL2.40ch01	1.87	2.46	2.03	1.63	1.61	2.53	1.78	1377	AT1G10330	--
Solyc01g005800.2	SL2.40ch01	0.93	0	3.36	4.71	0.2	4.04	5.93	2715	AT3G13600	--
Solyc01g005810.2	SL2.40ch01	128.04	131.89	151.47	196.77	133.52	129.6	104.78	4407	AT1G23280	--
Solyc01g005820.2	SL2.40ch01	190.62	116.81	102.84	120.34	82.83	76.94	102.76	4234	AT3G13570	SCL30A
Solyc01g005830.2	SL2.40ch01	38.55	20.58	13.62	8.66	5.42	0.38	4.05	5653	AT3G13560	--
Solyc01g005840.2	SL2.40ch01	25.32	10.35	10.53	8.33	13.69	17.96	10.93	3004	AT3G13550	FUS9
Solyc01g005850.1	SL2.40ch01	1.16	0.42	0	1.02	0.25	0	0	891	AT1G76930	ORG5
Solyc01g005860.2	SL2.40ch01	3.05	3.34	0	1.35	3.08	2.94	0	2915	--	--
Solyc01g005870.1	SL2.40ch01	0	0	0.19	0.1	0.13	0	0	2440	AT3G05650	RLP32
Solyc01g005900.2	SL2.40ch01	14.18	4.48	17.17	9.32	7.04	7.7	5.75	3862	AT1G28680	--
Solyc01g005910.2	SL2.40ch01	10.66	12.82	10.03	12.46	6.55	1.34	13.52	3942	AT3G12685	--
Solyc01g005920.2	SL2.40ch01	4.2	2.41	3.51	4.36	0.9	0	1.83	1719	AT3G13620	--
Solyc01g005930.2	SL2.40ch01	4.11	5.4	2.7	11.16	9.74	7.12	6.57	4045	AT1G55280	--
Solyc01g005940.2	SL2.40ch01	0	0	0	0	0	0	0	3229	AT5G17230	PSY
Solyc01g005950.2	SL2.40ch01	37.38	39.15	35.39	25.84	24.69	13.32	29.95	7171	AT3G58500	PP2A-4
Solyc01g005960.2	SL2.40ch01	23.62	20.44	23.66	16.03	8.1	6.08	9.53	7414	AT2G42520	--
Solyc01g005970.2	SL2.40ch01	3.53	3.71	3.23	4.6	0.82	1.45	2.65	4729	AT1G55270	--
Solyc01g005980.2	SL2.40ch01	5.73	5.69	5.64	8.97	2	0.19	0.35	2080	AT5G19860	--
Solyc01g005990.2	SL2.40ch01	16.16	10.04	3.81	0	0	0	0	1894	AT2G44300	--
Solyc01g006000.2	SL2.40ch01	8.94	9.15	12.29	6.46	1.38	1.29	2.54	6520	AT1G11880	--
Solyc01g006010.2	SL2.40ch01	10.44	10.69	6.95	5.8	3.78	3.7	4.54	7468	AT3G32940	--
Solyc01g006020.2	SL2.40ch01	28.97	25.27	31.81	12.22	13.51	1.02	3.93	2849	AT3G32930	--
Solyc01g006030.2	SL2.40ch01	20.29	25	26.73	30.11	17.03	11.04	17.8	3916	AT1G55250	HUB2
Solyc01g006040.2	SL2.40ch01	14	15.53	16.51	19.68	6.26	10.64	14.07	10128	AT1G55250	HUB2
Solyc01g006050.2	SL2.40ch01	0	0	0	0	2.7	0.72	25.49	1390	AT1G55230	--
Solyc01g006060.2	SL2.40ch01	1.4	1.53	0	0	0	0	0	739	AT1G58170	--
Solyc01g006070.2	SL2.40ch01	0	0	0	0	0	0	0	959	AT1G55230	--
Solyc01g006080.1	SL2.40ch01	0	0	1.16	0	0.27	0	0	3199	AT4G03420	--
Solyc01g006090.2	SL2.40ch01	31.7	17.43	10.1	13.77	9.12	7.53	7.29	1459	AT3G22660	--
Solyc01g006100.2	SL2.40ch01	24.3	6.7	3.32	1.47	0.44	1.79	0.28	8025	AT1G69770	CMT3
Solyc01g006110.2	SL2.40ch01	37.4	41.11	53.17	58.16	58.81	51.04	113.45	5795	AT5G53000	TAP46
Solyc01g006120.2	SL2.40ch01	81.58	97.19	78.42	124.68	46.52	149.1	123.16	8331	AT3G13670	--
Solyc01g006130.2	SL2.40ch01	53.41	81.93	55.86	40.79	48.79	25.39	7.73	4345	AT2G34860	EDA3
Solyc01g006140.2	SL2.40ch01	0.96	0.35	0.87	0.11	0	0	0	4490	AT2G31270	CDT1A
Solyc01g006150.2	SL2.40ch01	15.88	21.5	16.97	10.11	8.03	0	9.36	4608	AT3G58060	--
Solyc01g006160.2	SL2.40ch01	448.43	259.57	363.68	268.82	383.1	230.75	154.81	2564	AT5G47700	--
Solyc01g006170.2	SL2.40ch01	93.01	49.62	38.02	59.1	54.37	65.14	99.52	1141	AT3G22660	--
Solyc01g006180.2	SL2.40ch01	17.67	13.24	9.56	9.9	4.65	4.87	4.97	5638	AT4G10620	--
Solyc01g006190.2	SL2.40ch01	28.54	31.02	34.07	38.73	49.04	19.38	45.29	4702	AT3G58040	SINAT2
Solyc01g006200.2	SL2.40ch01	14.18	14.4	18.61	24.31	35.36	62.62	38.99	3014	--	--
Solyc01g006210.2	SL2.40ch01	1.26	0.92	0.76	1.11	0.9	0	0	4281	AT5G21140	emb1379
Solyc01g006220.2	SL2.40ch01	12.73	6.53	6.05	3.36	1.18	0	0.83	11897	AT2G44150	SDG7
Solyc01g006230.2	SL2.40ch01	18.18	13.89	15.52	18.28	27.27	26.81	19.98	5741	AT3G59950	--
Solyc01g006240.2	SL2.40ch01	4.6	1.12	0.69	0.68	1.97	0	0	1030	AT1G05760	RTM1
Solyc01g006250.1	SL2.40ch01	15.23	8.35	15.74	29.09	28.86	8.37	6.3	319	--	--
Solyc01g006260.2	SL2.40ch01	7.52	2.15	8.84	5.14	3.45	9.27	6.53	1276	AT1G04635	EMB1687
Solyc01g006270.2	SL2.40ch01	349.14	353.77	316	143.93	60.59	107.61	36.8	713	AT1G50480	THFS
Solyc01g006280.2	SL2.40ch01	77.79	101.01	68.85	44.28	29.98	21.95	30.37	6642	AT1G50480	THFS
Solyc01g006300.2	SL2.40ch01	0	0	0	0.18	0	0	0	2852	AT5G06720	PA2
Solyc01g006320.2	SL2.40ch01	14.5	1.88	2.33	9.58	0	0	0	798	AT3G20600	NDR1
Solyc01g006330.2	SL2.40ch01	2.09	1.43	0	0	0	0	0	4359	AT1G51110	--
Solyc01g006340.2	SL2.40ch01	4.79	4.99	5.99	7.59	4.04	3.02	4.08	3356	AT3G02065	--
Solyc01g006350.2	SL2.40ch01	34.63	34.93	30.29	26.61	7.35	9.69	15.62	17957	AT3G07160	GSL10
Solyc01g006360.2	SL2.40ch01	19.65	18.76	15.3	16.58	3.08	5.78	8.68	26907	AT3G07160	GSL10
Solyc01g006370.2	SL2.40ch01	52.77	43.53	27.23	9.82	2.02	3.47	3.36	21826	AT5G13000	GSL12
Solyc01g006380.2	SL2.40ch01	1.61	0.23	0.29	0	0	0	0	1604	AT3G06880	--
Solyc01g006390.2	SL2.40ch01	87.74	0.61	0	0.37	0	0	0	1332	--	--
Solyc01g006400.2	SL2.40ch01	2624.66	88.67	14.33	22.24	0.95	0.86	0	1994	--	--
Solyc01g006430.2	SL2.40ch01	120.92	73	95.41	107.26	55.36	127.89	121.26	1640	AT3G12120	FAD2
Solyc01g006440.1	SL2.40ch01	0	0	0.52	0	0	0	0	3594	AT5G19640	--
Solyc01g006450.2	SL2.40ch01	24.91	32.71	13.21	3.44	7.21	5.39	0.95	5187	AT2G05990	MOD1
Solyc01g006460.1	SL2.40ch01	0	0	0	0	0.62	0	0	3011	AT1G51130	--
Solyc01g006470.1	SL2.40ch01	0	0.43	0	0	0	0	0	2496	AT2G44430	--
Solyc01g006480.2	SL2.40ch01	11.42	6.72	8.31	8.54	10.66	11.12	17.1	4178	AT5G19630	--
Solyc01g006490.2	SL2.40ch01	5.42	5.89	6.15	8.34	4.42	3.28	6.48	5454	AT5G13030	--
Solyc01g006500.2	SL2.40ch01	4.67	3.76	3.78	8.06	5.77	7.49	11.6	3262	AT5G48730	--
Solyc01g006510.2	SL2.40ch01	47.79	77.31	75.68	69.71	55.95	53.87	42.93	4363	AT5G51970	--
Solyc01g006520.2	SL2.40ch01	0.78	1.98	1.75	3.08	1.33	0	0.39	3325	AT5G60900	RLK1
Solyc01g006530.1	SL2.40ch01	0	0	0	0.19	0	0	0	2418	AT5G60900	RLK1
Solyc01g006540.2	SL2.40ch01	4.84	6.92	1.56	12.72	186.74	83.43	2.82	10211	AT3G45140	LOX2
Solyc01g006550.2	SL2.40ch01	0	0	0.18	3.33	0.34	0	1.22	2698	AT3G11080	RLP35
Solyc01g006560.2	SL2.40ch01	0.9	0.91	0.65	0	0.08	0	0	10891	AT3G45140	LOX2
Solyc01g006600.1	SL2.40ch01	0	0	0.11	1.25	0.56	0.12	0.33	6619	--	--
Solyc01g006610.1	SL2.40ch01	0	0.37	5.58	0.48	0.46	1.05	0	2667	AT1G52820	--
Solyc01g006630.2	SL2.40ch01	6.19	9.03	4.94	4.07	2.36	1	1.64	7253	AT3G20790	--
Solyc01g006650.1	SL2.40ch01	0.26	0.38	0.23	0.23	0.13	0.25	0.35	2857	AT1G73730	SLIM1
Solyc01g006660.1	SL2.40ch01	0	0.19	0.69	0	0.11	0	0	6495	AT1G20160	ATSBT5.2
Solyc01g006670.2	SL2.40ch01	4.04	10.18	5.32	9.69	21.24	9.28	7.8	1662	AT5G12890	--
Solyc01g006680.2	SL2.40ch01	69.3	59.94	44.56	29.54	12.6	51.58	17.03	4227	AT3G20810	--
Solyc01g006690.2	SL2.40ch01	6.74	2	2.93	1.54	1.17	0	0	3588	AT5G12900	--
Solyc01g006700.2	SL2.40ch01	23.45	14.92	8.75	11.95	5.9	15.64	16.83	7914	AT3G54750	--
Solyc01g006710.2	SL2.40ch01	7.05	7.71	6.87	5.03	2.23	7.06	4.69	14465	AT5G04895	--
Solyc01g006720.2	SL2.40ch01	3.38	2.61	2.1	0.45	0.09	0	0	7826	AT5G06530	--
Solyc01g006730.2	SL2.40ch01	0.48	0.18	0.36	0	0	0.94	0.33	4122	AT2G38910	CPK20
Solyc01g006740.2	SL2.40ch01	5.65	7.32	5.66	4.7	0.81	0.3	0.43	4297	AT2G35840	--
Solyc01g006760.2	SL2.40ch01	0	0	0	0	0	0	0	1460	AT3G52360	--
Solyc01g006770.1	SL2.40ch01	0	0.5	2.19	0	0	0	0	3282	AT5G12460	--
Solyc01g006780.2	SL2.40ch01	0.83	0.07	0	0.37	0	0	0	619	--	--
Solyc01g006790.2	SL2.40ch01	0	1.35	0	0.62	0	0	0	731	AT3G11690	--
Solyc01g006800.2	SL2.40ch01	69.02	67.85	61.46	71.16	56.81	56.84	70.96	4575	AT3G59990	MAP2B
Solyc01g006810.2	SL2.40ch01	21.82	8.86	10.15	6.55	6.61	4.42	1.43	3570	AT5G22000	RHF2A
Solyc01g006820.2	SL2.40ch01	128.76	159.6	115.91	65.9	40.77	26.96	59.96	768	AT5G06390	FLA17
Solyc01g006830.2	SL2.40ch01	75.25	73.89	36.6	48.36	22.63	29.48	49.19	2947	AT2G35880	--
Solyc01g006840.2	SL2.40ch01	0	0	0	0	0	0	0	3508	AT5G04870	CPK1
Solyc01g006850.1	SL2.40ch01	1.88	2.85	1.69	1.58	1.38	1.51	2.13	3294	AT5G06400	--
Solyc01g006860.2	SL2.40ch01	48.43	26.35	20.77	18.82	25.42	15.58	4.64	4429	AT5G06410	--
Solyc01g006870.2	SL2.40ch01	11.65	46.63	29.32	22.75	9.91	2.64	14.58	5530	AT5G06440	--
Solyc01g006880.2	SL2.40ch01	6.87	10.08	8.57	7.67	2.79	7.73	2.64	13682	AT5G42400	SDG25
Solyc01g006890.2	SL2.40ch01	25.05	18.75	12.6	17.27	3.48	0.79	3.36	4946	AT3G11760	--
Solyc01g006900.2	SL2.40ch01	144.05	58.58	78.5	64.16	40.34	46.13	19.35	5668	AT5G06480	--
Solyc01g006920.2	SL2.40ch01	1.92	1.56	2.11	1.89	0.37	0.19	0.4	2816	AT4G39530	--
Solyc01g006930.2	SL2.40ch01	2.62	0.95	1.48	2.31	0.14	0	0.67	5379	AT5G06510	NF-YA10
Solyc01g006940.2	SL2.40ch01	49.58	61.35	74.65	27.4	24.18	7.58	0.83	2902	AT3G52380	PDE322
Solyc01g006950.2	SL2.40ch01	0	1.08	1.79	129.62	10.83	23.9	226.05	1811	AT3G11820	SYR1
Solyc01g006960.2	SL2.40ch01	6.92	11.42	9.03	6.99	3.73	3.62	7.19	19378	AT5G16280	--
Solyc01g006970.2	SL2.40ch01	9.03	14.11	14.97	17.59	9.76	16.4	15.62	9542	AT2G35920	--
Solyc01g006980.2	SL2.40ch01	54.32	41.74	33.87	15.39	12.53	5.99	7.15	3842	AT2G30200	--
Solyc01g006990.2	SL2.40ch01	48.5	51.32	43.39	70.32	55.62	105.22	105.81	2128	AT1G23780	--
Solyc01g007000.2	SL2.40ch01	0	0	2.02	0.66	0	0	17.32	1374	AT2G35930	PUB23
Solyc01g007010.2	SL2.40ch01	0	0	1.03	0.33	0	1.1	39.78	1360	AT3G52450	PUB22
Solyc01g007020.2	SL2.40ch01	0	0	2.74	0.85	1.46	2.31	39.39	1511	AT2G35930	PUB23
Solyc01g007030.2	SL2.40ch01	0	0	8.73	10.25	3.61	0.62	78.11	1465	AT2G35930	PUB23
Solyc01g007050.1	SL2.40ch01	0	0	0.74	0	0	0	0	1415	AT3G11840	PUB24
Solyc01g007060.2	SL2.40ch01	8.55	5.26	4.15	4.06	2.82	2.22	2.01	2321	AT3G05675	--
Solyc01g007070.2	SL2.40ch01	49.14	161.15	148.64	142.82	34.98	42.05	16.21	3470	AT2G35940	EDA29
Solyc01g007080.2	SL2.40ch01	0	0	0	0	0	0	0	5044	AT3G11680	--
Solyc01g007090.1	SL2.40ch01	0	0	0	0	0	0	0	4530	AT3G11680	--
Solyc01g007100.2	SL2.40ch01	12.63	18.66	15.18	7.08	0.49	0.55	2.34	4689	AT3G11670	DGD1
Solyc01g007110.2	SL2.40ch01	20.1	37.85	101.8	95.9	96.17	116.34	148.69	3322	AT5G06370	--
Solyc01g007120.2	SL2.40ch01	22.54	17.02	20.1	25.84	20.72	15.03	22.6	5074	AT3G51270	--
Solyc01g007130.2	SL2.40ch01	3.84	7.56	5.83	2.82	1.89	0.14	0	3638	AT2G01820	--
Solyc01g007140.2	SL2.40ch01	2.52	3.25	1.73	1.49	1.14	4.07	1.83	19159	AT5G06350	--
Solyc01g007150.2	SL2.40ch01	57.81	57.37	42.78	35.3	16.45	17.57	20.25	6479	AT4G31480	--
Solyc01g007160.2	SL2.40ch01	1.18	0	2.79	0.58	0	0	0	4740	AT4G31400	CTF7
Solyc01g007170.2	SL2.40ch01	8	1.42	0.96	0.39	0	0	0	3087	AT3G03680	--
Solyc01g007180.2	SL2.40ch01	1.91	2.32	4.02	3.37	7.36	8.59	14.26	3919	AT1G80245	--
Solyc01g007190.2	SL2.40ch01	3.56	20.6	6.66	18.25	11.62	15.92	17.21	1084	--	--
Solyc01g007200.2	SL2.40ch01	12.34	1.82	7.85	5.14	3.64	1.86	0.62	3649	--	--
Solyc01g007210.2	SL2.40ch01	0	0	2.27	2.2	0	0	0	1978	--	--
Solyc01g007220.2	SL2.40ch01	9.67	189.76	524.78	635.44	337.86	361.73	267.71	1066	AT3G52470	--
Solyc01g007230.2	SL2.40ch01	3.47	2.96	4.67	4.42	4.96	0.92	0.4	873	AT2G35980	YLS9
Solyc01g007240.2	SL2.40ch01	0	0	0	0	0	0	0	687	AT3G11650	NHL2
Solyc01g007250.2	SL2.40ch01	4.82	9.84	3.38	3.14	3.37	0.72	8.66	4596	AT1G63780	IMP4
Solyc01g007260.2	SL2.40ch01	3.68	1.19	0.7	1.28	0.79	0	0	3623	AT3G52490	--
Solyc01g007270.1	SL2.40ch01	0	0	0.54	0	0	0	0	1578	AT5G06300	--
Solyc01g007280.2	SL2.40ch01	1.05	3.2	5.99	0.7	3.94	7.18	6.46	970	ATCG00380	RPS4
Solyc01g007290.1	SL2.40ch01	4.33	0.79	2.93	1.31	2.68	3.13	0.73	477	ATCG00420	NDHJ
Solyc01g007300.1	SL2.40ch01	3.05	3.29	3.43	3.37	5.03	1.89	0	678	ATCG00430	PSBG
Solyc01g007310.2	SL2.40ch01	0	0.98	3.68	0.6	4.1	10.03	0	384	ATCG00440	NDHC
Solyc01g007320.2	SL2.40ch01	1429.14	1971.93	831.07	579.22	582.86	50.09	15.34	2506	ATCG00480	PB
Solyc01g007330.2	SL2.40ch01	9.03	17.18	33.96	6.54	33.34	14.51	9.62	1846	ATCG00490	RBCL
Solyc01g007340.2	SL2.40ch01	0	1.76	0.73	0.95	1.35	5.07	2.62	1918	ATCG00500	ACCD
Solyc01g007350.2	SL2.40ch01	1.76	1.91	0.79	0.39	2.63	8.46	0	750	ATCG00510	PSAI
Solyc01g007360.2	SL2.40ch01	0	2	0.83	1.21	2.74	2.65	0	564	ATCG00520	YCF4
Solyc01g007370.2	SL2.40ch01	2.1	4.98	0.63	0	3.92	4.04	0	739	ATCG00530	YCF10
Solyc01g007380.1	SL2.40ch01	2.14	8.2	2.4	2.58	2.06	3.62	1.09	963	ATCG00540	PETA
Solyc01g007390.1	SL2.40ch01	0	0	0	0	4.91	0	0	212	--	--
Solyc01g007400.1	SL2.40ch01	2.79	0	6.49	0	1.75	3.3	0	168	--	--
Solyc01g007410.2	SL2.40ch01	6.88	0	7.12	5.67	13.81	10.15	0	147	ATCG00570	PSBF
Solyc01g007420.2	SL2.40ch01	2.29	1.72	0	0	1.98	0	3.2	320	ATCG00590	ORF31
Solyc01g007430.2	SL2.40ch01	0	1.23	0.8	0.8	2.75	0	0	345	ATCG00600	PETG
Solyc01g007440.1	SL2.40ch01	0	0	0	1.65	1.6	10.82	0	495	ATCG00630	PSAJ
Solyc01g007450.1	SL2.40ch01	0	0	0.7	0	0	0	0	201	ATCG00640	RPL33
Solyc01g007460.2	SL2.40ch01	6.52	3.73	6.92	6.7	14.93	10.28	4.07	308	ATCG00650	RPS18
Solyc01g007470.1	SL2.40ch01	13.25	21.58	15.58	15.08	19.25	6.32	0	387	ATCG00660	RPL20
Solyc01g007480.1	SL2.40ch01	11.86	7.43	3.05	6.51	12.57	6.53	4.14	243	ATCG00905	RPS12C
Solyc01g007490.2	SL2.40ch01	153.42	230.84	223.02	146.1	411.01	118.71	46.08	2143	ATCG00670	PCLPP
Solyc01g007500.2	SL2.40ch01	6.66	9.5	9.27	3.3	19.74	6.41	0.75	2019	ATCG00680	PSBB
Solyc01g007510.1	SL2.40ch01	2.9	0	0	0.25	0.83	1.56	0	132	ATCG00700	PSBN
Solyc01g007520.2	SL2.40ch01	3.87	1.41	1.74	0	0.83	0	3.94	711	ATCG00710	PSBH
Solyc01g007530.2	SL2.40ch01	1.46	2.47	3.51	0	1.88	2.35	1.32	1813	ATCG00720	PETB
Solyc01g007540.2	SL2.40ch01	0	1.01	0.55	0.07	0	2.19	0	683	ATCG00730	PETD
Solyc01g007550.1	SL2.40ch01	0	2.29	8.63	0	0.96	0	0	150	ATCG00740	RPOA
Solyc01g007560.2	SL2.40ch01	4.25	1.86	5.21	1.16	6.81	4.35	1.73	877	ATCG00740	RPOA
Solyc01g007570.2	SL2.40ch01	2.79	3.44	4.79	1.49	14.03	6.95	1.96	1682	ATCG00740	RPOA
Solyc01g007580.2	SL2.40ch01	2.93	0.64	1.46	0.6	8.73	3.94	2.11	1600	ATCG00770	RPS8
Solyc01g007590.2	SL2.40ch01	0.71	0	0.54	0	2.25	1.72	0	1072	ATCG00780	RPL14
Solyc01g007600.2	SL2.40ch01	2.76	0.4	4.41	1.46	5.1	4.39	3.19	935	ATCG00790	RPL16
Solyc01g007610.2	SL2.40ch01	4.32	5.22	43.67	3.88	17.49	15.89	2.45	1909	ATCG00800	--
Solyc01g007630.2	SL2.40ch01	206.02	144.34	432.61	47.49	79.06	59.79	25.19	2059	ATCG01310	RPL2.2
Solyc01g007640.2	SL2.40ch01	0.37	0.21	0.41	0.03	0.91	1.49	0.4	7322	ATCG01280	YCF2.2
Solyc01g007660.2	SL2.40ch01	0.73	4.07	0.88	1.18	1.15	0.71	0.17	2787	ATCG01250	NDHB.2
Solyc01g007670.2	SL2.40ch01	34.19	39.62	48.44	20.85	19.04	14.02	7.61	778	ATCG00900	RPS7.1
Solyc01g007680.1	SL2.40ch01	0	0	0	0	0	1.87	1.77	396	--	--
Solyc01g007690.2	SL2.40ch01	494.01	448.16	153.16	330.75	866.11	396.42	708.49	1162	--	--
Solyc01g007700.2	SL2.40ch01	10.46	22.62	6.22	9.27	6.59	19.02	14.14	944	--	--
Solyc01g007710.2	SL2.40ch01	20.16	19.05	11.37	13.27	58.23	28.19	90.14	543	--	--
Solyc01g007720.2	SL2.40ch01	22.16	10.95	1.99	3.79	32.27	20.43	47.73	935	--	--
Solyc01g007730.2	SL2.40ch01	120.39	79.76	64.24	324.9	292.89	120.41	219.14	298	--	--
Solyc01g007740.2	SL2.40ch01	48.58	42.95	44.48	26.3	68.95	43.39	23.83	4317	AT5G06290	2CPB
Solyc01g007750.2	SL2.40ch01	27.13	19.43	19.13	19.87	23.78	26.09	18.05	1345	AT2G36000	--
Solyc01g007760.2	SL2.40ch01	14.1	15.43	12.33	14.36	18.7	12.18	27.4	5104	AT2G36010	E2F3
Solyc01g007770.2	SL2.40ch01	5.68	2.59	6.4	11.27	3.35	0.68	17.83	727	AT5G06280	--
Solyc01g007780.2	SL2.40ch01	1.14	2.08	2.57	4.78	1.38	1.1	3.1	3915	AT5G42560	--
Solyc01g007790.2	SL2.40ch01	6.74	11.87	11.06	5.68	4.75	2.29	2.69	9468	AT3G11620	--
Solyc01g007800.2	SL2.40ch01	2.9	0	0	0.49	0	0	0	891	AT2G36026	--
Solyc01g007810.1	SL2.40ch01	8.63	0	0.52	0.76	0	0	0	897	AT2G36050	OFP15
Solyc01g007820.1	SL2.40ch01	13.77	16.66	2.07	8.04	0.75	6.63	4.67	3579	--	--
Solyc01g007830.1	SL2.40ch01	0	0	0	0	0	0	0	424	--	--
Solyc01g007840.2	SL2.40ch01	8.37	9.69	11.99	7.59	8.47	29.1	4.64	1047	AT3G44260	--
Solyc01g007850.2	SL2.40ch01	6.87	9.21	5.62	5.41	3.11	8.4	3.8	3138	AT4G13650	--
Solyc01g007860.2	SL2.40ch01	140.39	133.06	139.78	144.5	249.95	134.45	104.35	4188	AT3G52560	UEV1D-4
Solyc01g007870.2	SL2.40ch01	49.31	5.38	8.06	31.77	2.82	0	17.35	742	AT3G11600	--
Solyc01g007880.2	SL2.40ch01	12.29	13.09	7.72	7.16	5.44	9.32	3.28	13586	AT1G75010	ARC3
Solyc01g007890.1	SL2.40ch01	10.77	8.61	14.58	3.51	1.17	0.44	1.08	1570	--	--
Solyc01g007900.2	SL2.40ch01	15.67	11.09	7.81	7.45	20.67	24.79	28.18	6860	AT1G14530	THH1
Solyc01g007910.2	SL2.40ch01	31.59	30.67	21.37	25.95	20.57	22.52	25.9	7769	AT5G23250	--
Solyc01g007920.2	SL2.40ch01	7.58	18.23	44.42	28.74	49.89	32.15	39.56	3304	AT5G23230	NIC2
Solyc01g007930.2	SL2.40ch01	1.87	6.91	10.61	11.22	6.94	12.06	8.89	2771	AT1G70590	--
Solyc01g007940.2	SL2.40ch01	0	3.16	14.09	4.3	2.32	0.35	2.05	5070	AT1G70580	GGT2
Solyc01g007950.2	SL2.40ch01	2.12	1.9	1.47	1.44	0.35	0	0.11	8348	AT1G10740	--
Solyc01g007960.2	SL2.40ch01	0	0	0	4.3	0	1.24	1.93	2678	AT1G70520	CRK2
Solyc01g007970.1	SL2.40ch01	0	0	0	0	0	0	0	3469	AT1G70520	CRK2
Solyc01g007980.2	SL2.40ch01	12.39	18.23	19.19	35.47	4.89	1.42	11.97	2798	AT1G70520	CRK2
Solyc01g007990.2	SL2.40ch01	10.89	10.07	6.03	20.28	4.93	9.12	15.62	3007	AT1G70520	CRK2
Solyc01g008000.2	SL2.40ch01	175.56	282.85	424.46	432.04	519.69	356.08	382.73	4086	AT5G14670	ATARFA1B
Solyc01g008010.2	SL2.40ch01	19.86	13.3	10.03	7.7	10.91	4.98	7.97	4644	AT1G70480	--
Solyc01g008020.2	SL2.40ch01	18.67	14.61	10.63	5.83	1.3	0	1.04	4198	AT1G70330	ENT1,AT
Solyc01g008030.2	SL2.40ch01	0	0	0	0	0	0	0	1969	--	--
Solyc01g008040.1	SL2.40ch01	0	0	0.82	0	0.78	0.44	0	1298	AT3G06240	--
Solyc01g008050.2	SL2.40ch01	0	0	0	0	0.61	0.69	0	2134	AT1G70230	TBL27
Solyc01g008060.2	SL2.40ch01	26.59	22.24	20.69	15.37	10.06	10.6	16.45	8294	AT1G24090	--
Solyc01g008070.2	SL2.40ch01	8.76	17.18	20.57	30.62	49.81	72.79	31.9	7020	AT5G47860	--
Solyc01g008080.2	SL2.40ch01	548.5	558.77	780.25	641.85	807.72	360.63	565.27	4470	AT3G61110	RS27A
Solyc01g008090.2	SL2.40ch01	169.68	64.37	61.76	48.08	99.23	64.54	107.99	2171	AT3G61110	RS27A
Solyc01g008100.2	SL2.40ch01	53.13	31.88	16.83	12.19	28.6	10.85	17.37	4235	AT4G14100	--
Solyc01g008110.2	SL2.40ch01	522.73	145.75	106.58	83.14	91.7	113.13	135.52	2552	AT1G11680	EMB1738
Solyc01g008120.2	SL2.40ch01	11.48	10.66	10.01	11.01	3.57	6.06	7.1	16664	AT1G79000	PCAT2
Solyc01g008130.2	SL2.40ch01	2.17	9.55	13.47	23.98	7.2	5.75	10.7	9358	AT3G11920	--
Solyc01g008140.2	SL2.40ch01	4.32	9.12	5.24	7.42	5.46	7.75	9.1	3600	AT2G02220	PSKR1
Solyc01g008150.1	SL2.40ch01	0	0	0	0.53	0	0	0	150	--	--
Solyc01g008160.2	SL2.40ch01	60.12	45.3	32.75	27.97	64.41	59.72	17.13	1493	AT3G18420	--
Solyc01g008170.2	SL2.40ch01	30.5	33.25	29.24	31.22	19.87	23.63	35.62	4159	AT2G02160	--
Solyc01g008180.2	SL2.40ch01	16.96	12.35	12.28	17.87	2.14	1.49	14.11	6530	AT2G02170	--
Solyc01g008190.2	SL2.40ch01	9.71	5.42	7.38	9.89	10.87	22.3	18.77	1760	AT2G31600	--
Solyc01g008200.2	SL2.40ch01	21.8	10.8	15.73	19	18.67	20.17	31.37	1079	AT2G31600	--
Solyc01g008210.2	SL2.40ch01	4.62	4.33	5.36	12.8	4.81	6.36	1.34	782	--	--
Solyc01g008220.2	SL2.40ch01	10.9	11.34	20.13	13.93	2.33	0.75	4.23	3191	AT5G11680	--
Solyc01g008230.2	SL2.40ch01	55.09	76.08	88.57	53.58	110.35	126.41	49.37	1297	AT5G23280	--
Solyc01g008250.2	SL2.40ch01	27.23	23.94	20.79	11.77	23.1	24.26	7.67	2794	AT1G50320	THX
Solyc01g008260.2	SL2.40ch01	13.86	7.21	16.07	22.73	37.41	51.45	19.28	3739	AT5G08320	--
Solyc01g008270.2	SL2.40ch01	121.29	82.15	91.02	90.58	54.19	86.17	56.54	14159	AT5G23290	PFD5
Solyc01g008290.2	SL2.40ch01	6	6.56	4.59	1.97	1.93	3.76	3.66	8120	AT5G23300	PYRD
Solyc01g008300.1	SL2.40ch01	5.76	3.95	4.5	4.98	3.2	1.21	12.7	1934	AT3G26040	--
Solyc01g008310.2	SL2.40ch01	31.03	38.45	38.46	31.38	18.05	32.62	31.1	13330	AT1G72550	--
Solyc01g008320.2	SL2.40ch01	16.38	31.07	29.41	31.3	21.52	29.93	35.01	18155	AT1G31480	SGR2
Solyc01g008330.2	SL2.40ch01	83.91	97.05	62.41	22.63	17.3	10.82	10.37	9877	AT5G35360	CAC2
Solyc01g008340.2	SL2.40ch01	21.66	20.02	12.08	13.88	13.49	14.04	11.76	7601	AT4G11630	--
Solyc01g008350.2	SL2.40ch01	87.76	43.9	51.8	70.64	132.83	179.92	100.92	3680	AT5G12190	--
Solyc01g008360.2	SL2.40ch01	6.84	1.49	2.47	0.9	6.15	10.17	6.96	1936	AT5G12190	--
Solyc01g008370.2	SL2.40ch01	52.99	40.94	45.3	36.41	60	53.31	50.37	5958	AT5G05780	RPN8A
Solyc01g008380.1	SL2.40ch01	11.22	5.9	1.09	5.53	1.55	6.96	3.27	742	AT1G10330	--
Solyc01g008390.1	SL2.40ch01	0	0	0	0	0	0	0	2528	AT3G05660	RLP33
Solyc01g008400.2	SL2.40ch01	0	39.57	24.51	0	0	0	0	6306	--	--
Solyc01g008420.2	SL2.40ch01	0	0	1.74	0.36	0.12	0	0.37	7735	AT1G51340	--
Solyc01g008430.1	SL2.40ch01	0	0.69	2.83	0	0	0	0	2413	--	--
Solyc01g008440.2	SL2.40ch01	18.01	31.2	23.96	30.49	14.29	13.53	1.57	5789	AT5G19450	CPK8
Solyc01g008450.1	SL2.40ch01	0	0	0	0.82	0	0	0	834	--	--
Solyc01g008460.2	SL2.40ch01	3.98	3.93	7.16	6.76	8.01	12.51	12.05	5037	AT4G05450	MFDX1
Solyc01g008470.2	SL2.40ch01	12.32	4.08	6.05	2.63	2.96	5.4	2.28	6177	AT3G20920	--
Solyc01g008480.2	SL2.40ch01	1.41	4.91	5.8	3.83	0.6	4.05	1.89	3431	AT2G01390	--
Solyc01g008490.2	SL2.40ch01	0.78	6.28	6.71	8.5	11.66	10.18	12.5	5065	AT5G12840	NF-YA1
Solyc01g008500.2	SL2.40ch01	0.73	1.06	0	18.26	2.51	5.98	3.23	5695	AT1G66910	--
Solyc01g008510.2	SL2.40ch01	2.46	3.02	10.42	41.19	171.1	129.85	100.98	623	AT1G51400	--
Solyc01g008520.2	SL2.40ch01	1.49	2.17	2.24	1.67	0.43	2.87	1.01	8916	AT5G64520	XRCC2
Solyc01g008530.2	SL2.40ch01	9.72	2.55	4.56	3.25	4.09	1.12	0	11008	AT1G51410	--
Solyc01g008540.2	SL2.40ch01	0.41	1.78	0	0.72	1.22	0	0	5517	AT5G19440	--
Solyc01g008550.2	SL2.40ch01	117.38	41.7	23.83	15.44	12.63	1.11	14.88	3721	AT5G19440	--
Solyc01g008560.2	SL2.40ch01	10.27	13.38	19.17	29.06	11.46	21.57	24.58	7815	AT3G21070	NADK1
Solyc01g008600.2	SL2.40ch01	39.36	12.62	10.4	4.3	1.97	3.82	6.28	3838	AT3G21100	--
Solyc01g008620.2	SL2.40ch01	0	0	0	5.89	0.36	0	0	1736	AT4G16260	--
Solyc01g008650.2	SL2.40ch01	0	0	0	0	0	0	0	2442	AT5G25130	CYP71B12
Solyc01g008660.2	SL2.40ch01	10.64	7.28	12.2	15.38	9.14	20.18	16.16	1250	AT4G12560	CPR30
Solyc01g008670.2	SL2.40ch01	0	0.22	0	0.54	0	0	0	3145	AT3G26310	CYP71B35
Solyc01g008680.2	SL2.40ch01	3.52	0	0.79	1.39	15.8	0.85	5.36	5359	AT5G12240	--
Solyc01g008690.2	SL2.40ch01	0	0	0.43	0	0	0	0	4047	AT2G13650	GONST1
Solyc01g008700.2	SL2.40ch01	14.08	6.13	7.23	4.99	30.69	1.82	3.06	4938	AT2G26840	--
Solyc01g008710.2	SL2.40ch01	0	0.26	0	0.47	450.58	5.85	0.24	3051	AT5G66460	--
Solyc01g008720.1	SL2.40ch01	0.86	2.49	0.39	0	0.08	0	0.29	3297	AT5G66460	--
Solyc01g008730.2	SL2.40ch01	9.51	11.62	18.71	18.37	8.78	11.25	14.64	9503	AT5G06950	TGA2
Solyc01g008740.1	SL2.40ch01	0	0	0	0.56	0	0	0	5316	AT5G12180	CPK17
Solyc01g008760.2	SL2.40ch01	3.2	3.11	3.34	2.59	4.8	6.68	3.62	4162	AT5G64680	--
Solyc01g008770.2	SL2.40ch01	25.8	23.26	15.16	9.54	3.79	3.06	3.65	18265	AT5G19390	--
Solyc01g008780.2	SL2.40ch01	6.71	6.84	17.68	14.4	28.38	12.92	4.88	1267	AT4G29070	--
Solyc01g008790.2	SL2.40ch01	55.56	80.41	48.46	12.93	2.54	0.86	0	4663	AT2G26870	NPC2
Solyc01g008800.1	SL2.40ch01	3.48	1.41	1.62	5.06	0.33	1.49	2.25	5153	AT5G17680	--
Solyc01g008810.2	SL2.40ch01	20.65	16.35	11.34	15.83	15.38	16.01	17.37	3420	AT5G19430	--
Solyc01g008820.2	SL2.40ch01	52.99	35.46	26.91	48.27	46.09	28.32	46.27	6005	AT2G03120	SPP
Solyc01g008830.1	SL2.40ch01	0	0	0.27	0	0.26	0	0	8228	AT5G21105	--
Solyc01g008840.2	SL2.40ch01	44.36	36.84	47.96	48.81	29.19	32.68	50.75	7793	AT2G26990	FUS12
Solyc01g008850.2	SL2.40ch01	75.2	92.45	92.23	150.31	132.36	177.98	143.46	6110	AT2G26980	SnRK3.17
Solyc01g008870.1	SL2.40ch01	0	0	0	0	0	0	7.81	2944	AT2G02800	APK2B
Solyc01g008880.1	SL2.40ch01	0	3.76	3.57	0.76	1.11	0	0	600	AT2G46310	CRF5
Solyc01g008890.2	SL2.40ch01	37.82	23.57	19.18	31.27	16.23	60.51	25.73	1561	AT5G53290	CRF3
Solyc01g008900.2	SL2.40ch01	6.07	5.12	2.97	3.1	1.5	0.62	3.8	5412	AT3G26115	--
Solyc01g008910.2	SL2.40ch01	20.37	9.35	7.53	8.64	12.9	16.17	23.82	1892	AT1G50420	SCL3
Solyc01g008920.2	SL2.40ch01	1.81	5.53	7.12	4.4	3.87	5.2	0.98	5995	AT4G31530	--
Solyc01g008930.2	SL2.40ch01	29.25	10.07	10.46	5.22	8.85	8.17	1.14	7317	AT3G09150	HY2
Solyc01g008940.2	SL2.40ch01	0	0	7.41	2.43	1.77	0	0	375	--	--
Solyc01g008950.2	SL2.40ch01	271.85	154.62	172.04	171.19	187.61	134.94	173.4	3146	AT3G43810	CAM7
Solyc01g008960.2	SL2.40ch01	124.27	114.34	117.98	74.86	23.07	34.17	19.08	8590	AT2G27040	OCP11
Solyc01g008970.2	SL2.40ch01	406.07	413.45	226.34	288.64	91.26	249.33	377.59	1807	AT3G56860	UBA2A
Solyc01g008980.2	SL2.40ch01	7.09	9.77	17.65	16.18	14.16	14.08	16.56	4215	AT3G56850	DPBF3
Solyc01g008990.2	SL2.40ch01	42.87	28.55	26.35	26.55	29.79	56.73	43.51	4373	AT3G02950	THO7
Solyc01g009000.2	SL2.40ch01	41.56	64	51.86	45.76	84.42	86.19	125.09	1331	AT2G40830	RHC1A
Solyc01g009010.2	SL2.40ch01	26.24	7.59	9.72	5.97	12.52	3.26	2.09	6290	AT2G26930	PDE277
Solyc01g009020.2	SL2.40ch01	60.05	79.56	142.66	85.26	89.93	17.33	18.68	2434	AT3G12490	CYSB
Solyc01g009030.2	SL2.40ch01	14.85	16.82	14.65	12.1	7.93	7.95	9.17	13072	AT5G12290	DGS1
Solyc01g009040.2	SL2.40ch01	31.99	4.32	5.36	0.26	0	0	0	3005	AT5G06150	CYCB1;2
Solyc01g009050.2	SL2.40ch01	9.56	12.9	10.76	12.93	7.07	21.75	8.55	19275	AT5G20990	SIR4
Solyc01g009060.2	SL2.40ch01	25.61	24.25	22.59	29.8	22.37	38.05	27.04	6927	AT3G03740	BPM4
Solyc01g009070.2	SL2.40ch01	9.32	12.07	5.57	10.68	1	3.35	1.4	4481	AT3G11440	MYB65
Solyc01g009080.2	SL2.40ch01	15.95	25.34	15.69	3.83	12.42	0	0	2927	AT2G21530	--
Solyc01g009090.2	SL2.40ch01	37.07	28.65	34.93	35.42	34.45	63.13	40.98	13181	AT2G27100	SE
Solyc01g009100.2	SL2.40ch01	59.14	24.26	20.98	17.45	20.8	4.63	21.55	3247	AT1G36240	--
Solyc01g009110.2	SL2.40ch01	2.4	6.28	7.35	4.01	5.67	4.62	11.71	2498	AT4G33470	hda14
Solyc01g009120.2	SL2.40ch01	0	2.83	2.8	3.77	0.45	3.75	4.75	7722	AT4G33470	hda14
Solyc01g009150.2	SL2.40ch01	7.31	6.34	4.32	3.26	4.85	3.96	0.88	4510	AT5G21070	--
Solyc01g009160.2	SL2.40ch01	1.35	0.98	57.33	65.16	67.63	128.84	402.84	1150	AT2G27080	--
Solyc01g009170.2	SL2.40ch01	12.87	38.67	46.97	96.39	49.12	28.25	30.71	2494	AT3G20770	EIN3
Solyc01g009180.2	SL2.40ch01	12.01	7.62	8.72	9.04	4.23	8.22	6.44	5802	AT5G17920	ATMS1
Solyc01g009200.2	SL2.40ch01	4.25	2.72	0.96	0.47	0.91	0.52	0.36	1363	AT2G27140	--
Solyc01g009210.1	SL2.40ch01	0	0	0	0	0	0	0	466	--	--
Solyc01g009220.2	SL2.40ch01	0	0	0	0	0.27	0	0	1677	AT5G20970	--
Solyc01g009230.2	SL2.40ch01	6.74	7.31	5.38	3.65	1.11	0.8	0.4	8209	AT2G27150	AtAAO3
Solyc01g009240.2	SL2.40ch01	0	0	0	0	0.1	0	0	4440	AT5G20950	--
Solyc01g009250.2	SL2.40ch01	0	0.52	2.37	1.55	1.21	5.47	0.96	728	AT2G27180	--
Solyc01g009270.1	SL2.40ch01	0	0	0	0	0	0	0	1422	AT5G22090	--
Solyc01g009280.2	SL2.40ch01	16.36	15.03	17.67	15.21	9.34	10.46	7.91	17653	AT2G27210	BSL3
Solyc01g009290.2	SL2.40ch01	12.13	7.47	7.33	7.62	7	10.01	8.62	12041	AT3G04680	CLPS3
Solyc01g009300.2	SL2.40ch01	11.36	12.56	12.61	9.9	2.74	0.29	1.31	7477	AT3G44200	NEK6
Solyc01g009310.2	SL2.40ch01	48.83	48.18	38.44	60.06	26.22	28.02	37.07	9329	AT1G50430	ST7R
Solyc01g009320.1	SL2.40ch01	0	0	0	0	0	0	0.56	1511	AT2G35930	PUB23
Solyc01g009340.2	SL2.40ch01	6.36	0.82	0.68	1.33	0.16	0	0.26	4122	AT1G01110	IQD18
Solyc01g009350.2	SL2.40ch01	0	0	0	0	0	0	0	1033	AT3G44260	--
Solyc01g009360.1	SL2.40ch01	0.62	0	0	0	0	0	0	828	AT3G44260	--
Solyc01g009370.1	SL2.40ch01	0	0	0	0.15	0.58	0	0	6434	AT2G40890	CYP98A3
Solyc01g009380.2	SL2.40ch01	9.66	4.92	4.17	6.75	4.64	5.59	4.06	19208	AT3G44330	--
Solyc01g009390.2	SL2.40ch01	7.37	6.41	7.51	8.56	5.15	7.4	6.64	6406	AT1G08370	DCP1
Solyc01g009400.2	SL2.40ch01	0.5	0.73	0	0	0.43	2.41	4.08	2754	AT5G22410	RHS18
Solyc01g009410.2	SL2.40ch01	0	0	0	0	0	0	0	3508	AT5G22410	RHS18
Solyc01g009420.2	SL2.40ch01	76.78	84.03	79.18	87.89	53.89	54.24	35.66	4924	AT1G08200	AXS2
Solyc01g009430.2	SL2.40ch01	7.08	30.77	38.67	50.86	57.42	8.19	9.15	1671	AT2G27830	--
Solyc01g009450.2	SL2.40ch01	29.02	39.73	69.06	65.97	51.42	64.42	39.81	5301	AT3G03420	--
Solyc01g009470.1	SL2.40ch01	0	0	0.57	7	2.38	2.62	0.71	4062	AT5G22470	--
Solyc01g009480.2	SL2.40ch01	0.39	0	0	0	0	0.75	0	3495	AT3G44510	--
Solyc01g009500.2	SL2.40ch01	2.6	2.84	0.88	3.15	1.11	1.25	2.21	3977	AT3G44510	--
Solyc01g009510.1	SL2.40ch01	0	19.03	59.59	19.85	0	0	0	2468	--	--
Solyc01g009520.2	SL2.40ch01	187.41	203.87	149.04	158.97	162.07	81.92	84.91	3330	AT2G27530	PGY1
Solyc01g009530.1	SL2.40ch01	0	0	0	0	0.34	0	0	1257	AT5G43400	--
Solyc01g009540.1	SL2.40ch01	0	0	0	0	0	0	0	288	AT5G13210	--
Solyc01g009550.1	SL2.40ch01	0	0	0	0	0	1.88	0	264	ATCG01130	YCF1.2
Solyc01g009570.2	SL2.40ch01	3.65	0	0	0	0	0	0	566	--	--
Solyc01g009580.1	SL2.40ch01	0	0	0	0	0	0.74	0.52	1784	AT2G27550	ATC
Solyc01g009600.2	SL2.40ch01	0	0	0	0	0	0	0	4456	AT4G00750	--
Solyc01g009610.2	SL2.40ch01	59.79	42.76	34.87	23.98	19.66	13.43	28.79	4347	AT5G52200	--
Solyc01g009620.2	SL2.40ch01	16.53	13.95	13.44	6.1	10.58	14.02	9.37	9751	AT4G25550	--
Solyc01g009630.2	SL2.40ch01	17.74	15.84	8.5	7.32	11	13.56	11.04	8894	AT4G25550	--
Solyc01g009660.1	SL2.40ch01	0	0	0	12.18	20.53	18.05	18.65	2470	AT5G52300	RD29B
Solyc01g009670.2	SL2.40ch01	2.5	1.36	1.97	0.55	0.27	0	0	6308	AT5G23690	--
Solyc01g009690.1	SL2.40ch01	0	0	0.18	4.85	0.09	0	0.67	2598	AT3G11080	RLP35
Solyc01g009700.1	SL2.40ch01	0	0	1.13	2.51	0	0	0	2292	AT3G28890	RLP43
Solyc01g009710.1	SL2.40ch01	0	0	1.36	0	0	0	0	342	--	--
Solyc01g009720.1	SL2.40ch01	2.1	0	0	0	0	0	0	1337	AT5G13250	--
Solyc01g009740.1	SL2.40ch01	0	0	0	0	0	0	0.18	7965	--	--
Solyc01g009750.2	SL2.40ch01	30.43	29.27	68.36	58.2	129.83	83.02	54.86	4450	--	--
Solyc01g009760.2	SL2.40ch01	0	0.4	0.98	0.24	0.69	0	0	2411	AT5G13200	--
Solyc01g009770.2	SL2.40ch01	10.89	0.83	5.17	1.51	7.61	1.1	13.61	3114	AT2G33510	--
Solyc01g009780.2	SL2.40ch01	3.09	11.99	46.23	34	32.84	46.14	82.44	3661	AT5G13190	--
Solyc01g009810.2	SL2.40ch01	0	0	0	27.8	0	0	15.02	3102	AT1G34210	SERK2
Solyc01g009820.2	SL2.40ch01	4.73	7.45	10.36	15.57	7.95	15.25	41.44	6617	AT2G33490	--
Solyc01g009830.2	SL2.40ch01	0	0.64	2	2.65	0.38	0	0.3	4319	AT4G32272	--
Solyc01g009850.2	SL2.40ch01	57.29	29.75	23.39	19.74	31.29	37.11	12.27	6523	AT1G27435	--
Solyc01g009860.2	SL2.40ch01	24.48	24.38	36.39	99.5	66.56	48.17	56.64	2013	AT5G13180	VNI2
Solyc01g009870.2	SL2.40ch01	7.78	22.37	52.11	29.14	10.58	12.78	70.55	4233	AT5G43300	--
Solyc01g009930.1	SL2.40ch01	0	0	0	2.76	0	0	0.4	2300	AT2G25440	RLP20
Solyc01g009970.2	SL2.40ch01	14.63	15.29	11.72	7.24	12.11	5.96	1.73	3962	AT2G35450	--
Solyc01g009990.2	SL2.40ch01	246.8	128.89	102.16	46.07	158	100.26	53.99	3967	AT5G13120	CYP20-2
Solyc01g010000.2	SL2.40ch01	3.53	5.39	6.59	8.6	2.53	2.31	3.71	3611	AT1G69040	ACR4
Solyc01g010010.1	SL2.40ch01	0	0	0	0	0	0	0	830	AT1G64255	--
Solyc01g010020.2	SL2.40ch01	0	1.08	3.12	3.71	5.27	1.91	6.04	1043	AT3G25600	--
Solyc01g010030.2	SL2.40ch01	20.05	9.99	4.76	3.77	1.65	1.03	3.64	10716	AT1G26150	PERK10
Solyc01g010040.2	SL2.40ch01	62.35	79.91	110.17	72.51	126.98	115.05	130.33	3680	AT3G25570	--
Solyc01g010060.2	SL2.40ch01	0.74	0	11.94	16.11	12.89	19.14	7.99	702	--	--
Solyc01g010080.2	SL2.40ch01	0.24	0.35	1.5	1.99	0.1	0	0	10520	AT4G32650	KC1
Solyc01g010100.1	SL2.40ch01	0	0	0.41	0	0	0	0	1477	--	--
Solyc01g010110.1	SL2.40ch01	0	0	0	0	0	0	0	1561	--	--
Solyc01g010130.2	SL2.40ch01	7.52	2.18	3.1	1.31	0.78	1.1	0.31	3215	AT1G68920	--
Solyc01g010140.1	SL2.40ch01	0	0	0.31	0	0	0	0	1782	AT2G03810	--
Solyc01g010150.2	SL2.40ch01	1.99	4.52	3.31	9.09	4.23	5.47	6.53	3739	AT1G69040	ACR4
Solyc01g010160.2	SL2.40ch01	0	0	0	0	0	0	2.36	534	AT1G26560	BGLU40
Solyc01g010180.2	SL2.40ch01	16.1	18.52	19.45	35.71	7.95	3.7	0	1173	--	--
Solyc01g010190.2	SL2.40ch01	42.13	54.21	19.76	58.36	43.54	22.2	55.26	919	AT5G48050	--
Solyc01g010200.2	SL2.40ch01	228.87	312.73	272.32	192.06	79.06	48.35	63.98	1043	AT5G48050	--
Solyc01g010220.2	SL2.40ch01	16.73	14.44	8.38	13.93	5.57	2.39	2.1	833	AT5G48050	--
Solyc01g010230.2	SL2.40ch01	41.32	22.46	38.05	52.31	35.16	40.95	57.35	663	--	--
Solyc01g010250.2	SL2.40ch01	3.59	2.61	4.45	22.5	33.18	30.62	32.53	3368	AT1G13700	PGL1
Solyc01g010270.2	SL2.40ch01	14.32	50.08	53.68	31.88	30.14	22.77	27.61	2969	AT1G26355	SP1L1
Solyc01g010290.2	SL2.40ch01	10.5	18.93	13.69	14.35	5.32	3.59	1.27	4504	AT2G03530	UPS2
Solyc01g010310.2	SL2.40ch01	22.97	27.32	13.69	5.89	1.32	1.86	0.44	3696	AT1G18650	PDCB3
Solyc01g010340.1	SL2.40ch01	0.36	0	0	0	0.15	0	0	2345	AT1G48120	--
Solyc01g010350.2	SL2.40ch01	0	1.62	0.67	0.56	0.16	0.36	0	4118	AT5G46110	TPT
Solyc01g010360.2	SL2.40ch01	0	1.52	3.75	1.35	0.44	0	0	3163	AT1G26480	GRF12
Solyc01g010370.2	SL2.40ch01	7.07	3.98	2.13	1.56	0.91	0.23	0	4612	AT2G03480	QUL2
Solyc01g010380.2	SL2.40ch01	0	0	0	0	0	0	0	356	--	--
Solyc01g010390.2	SL2.40ch01	13.78	9.97	13.82	6.07	1.51	0.29	0.62	6821	AT1G26560	BGLU40
Solyc01g010410.2	SL2.40ch01	2.17	1.91	3.74	5.62	2.25	4.64	1.25	2361	AT1G26610	--
Solyc01g010420.2	SL2.40ch01	0	2.03	0	1.23	0.3	0.67	0	869	AT1G59710	--
Solyc01g010430.2	SL2.40ch01	15.42	21.67	90	134.13	30.76	151.24	223.34	3391	AT3G28630	--
Solyc01g010440.2	SL2.40ch01	109.65	102.27	95.24	144.05	106.62	310.49	155.44	5775	AT1G27090	--
Solyc01g010460.2	SL2.40ch01	7.21	7.1	6.95	4.16	2.02	2.45	3.43	2354	AT1G27070	--
Solyc01g010470.2	SL2.40ch01	6.11	2.13	5.8	2.08	2	1.69	2.78	2940	AT1G27070	--
Solyc01g010480.2	SL2.40ch01	2.48	14.24	35.81	17.59	7.8	4.52	3.93	3457	AT2G02710	PLPC
Solyc01g010490.2	SL2.40ch01	0.84	0.82	12.25	14.01	22.58	25.66	4.76	1951	AT4G31500	SUR2
Solyc01g010500.1	SL2.40ch01	0	0	0	0.18	0	0	0	4022	AT5G25350	EBF2
Solyc01g010510.2	SL2.40ch01	2.57	1.25	2.74	2.53	0.98	0.28	3.31	1799	AT1G26900	--
Solyc01g010520.2	SL2.40ch01	9.16	8.4	6.9	1.37	0	0	0	3727	AT2G46420	--
Solyc01g010530.1	SL2.40ch01	0	0	0	0	0	0	0	1470	AT5G26250	--
Solyc01g010540.2	SL2.40ch01	51.16	26.69	23.87	31.82	34.67	33.66	37.85	3190	AT5G39850	--
Solyc01g010570.2	SL2.40ch01	29.2	36.45	38.93	60.15	53.39	96.5	96.35	4805	AT2G02880	--
Solyc01g010580.2	SL2.40ch01	65.19	71.97	81.55	91.35	120.95	69.42	100.61	2925	AT5G39850	--
Solyc01g010590.2	SL2.40ch01	37.67	28.83	25.79	33.22	31.87	29.34	20.75	5785	AT1G26940	--
Solyc01g010600.2	SL2.40ch01	0	0	0	0	0	0	0	4154	AT1G69780	ATHB13
Solyc01g010640.2	SL2.40ch01	5.96	8.28	9.28	4.06	16.67	9.4	15.44	953	AT1G14345	--
Solyc01g010650.2	SL2.40ch01	11.22	20.84	31.38	33.34	32.41	45.68	22.34	5612	AT1G14360	UTR3
Solyc01g010660.2	SL2.40ch01	5.01	5.73	9.38	10.44	9.27	28.95	19.67	6630	AT2G02800	APK2B
Solyc01g010700.2	SL2.40ch01	9.43	9.36	11.04	7.14	5.84	4.59	9.02	2544	AT1G69800	--
Solyc01g010710.2	SL2.40ch01	0.58	0.84	1.04	0.38	0	0	0	5816	AT1G28110	SCPL45
Solyc01g010740.2	SL2.40ch01	0	0	0	0	0	0	0	3971	AT1G14420	AT59
Solyc01g010750.2	SL2.40ch01	148.17	293.32	243.43	217.96	273.94	283.62	159.84	5165	AT2G39050	--
Solyc01g010760.2	SL2.40ch01	47.5	18.35	11.92	15.29	27.43	31.45	68.57	4097	AT3G01280	VDAC1
Solyc01g010770.2	SL2.40ch01	0	0	1.39	3.22	3.17	0	0	3137	AT5G62740	HIR1
Solyc01g010780.2	SL2.40ch01	20.16	26.26	26.7	18.42	14.48	15.65	15.68	5575	AT5G15080	--
Solyc01g010790.1	SL2.40ch01	0	0	0	0	0	0	0	1065	AT3G10240	--
Solyc01g010800.1	SL2.40ch01	0	0	0	0	0	0	0	845	--	--
Solyc01g010810.2	SL2.40ch01	8.65	9.31	10.56	7.85	10.71	12.32	8.16	4562	AT1G69680	--
Solyc01g010820.2	SL2.40ch01	37.06	36.42	24.37	33.59	17.14	23.68	15.51	8025	AT1G26830	CUL3A
Solyc01g010830.2	SL2.40ch01	13.18	5.09	9.71	6.01	7.79	3.51	8.64	8344	AT1G14310	--
Solyc01g010850.1	SL2.40ch01	0	2.69	0	0	0	0	0	279	--	--
Solyc01g010860.2	SL2.40ch01	6.86	15.49	8.97	9.26	10.87	15.18	17.69	4276	AT1G69640	SBH1
Solyc01g010870.2	SL2.40ch01	23.91	33.21	27.97	63.27	67.02	42	74.26	7054	AT1G26850	--
Solyc01g010880.2	SL2.40ch01	5.11	5.32	16.13	13.17	7.19	9.45	18.53	5186	AT2G02960	--
Solyc01g010920.1	SL2.40ch01	4.45	1.72	3.63	1.34	2.15	0.97	0	592	AT1G14020	--
Solyc01g010930.2	SL2.40ch01	1.8	2.62	3.61	1.32	1.28	0	0	10075	AT1G14020	--
Solyc01g010940.2	SL2.40ch01	18.38	13.39	17.04	18.23	22.95	4.43	13.17	5629	AT1G26690	--
Solyc01g010950.2	SL2.40ch01	4.28	5.51	6.54	10.01	5.07	10.47	9.17	12160	AT1G14000	VIK
Solyc01g010960.1	SL2.40ch01	26.01	14.19	19.39	10.31	10.4	1.61	0.66	360	AT5G02610	--
Solyc01g010970.2	SL2.40ch01	0.33	0.24	0	0.14	0.07	0.63	0	4018	AT1G69440	ZIP
Solyc01g010990.2	SL2.40ch01	4.72	10.24	10.48	7.27	5.34	4.55	2.29	1531	AT1G69430	--
Solyc01g011000.2	SL2.40ch01	140.86	84.81	92.53	105.5	179.43	125.61	135.1	3158	AT1G13950	ELF5A-1
Solyc01g011010.2	SL2.40ch01	0	4.38	2.11	5.83	1.04	5.33	7.4	6354	--	--
Solyc01g011030.2	SL2.40ch01	8.73	8.5	11.64	11.3	8.56	17.07	5.92	1238	AT1G69330	--
Solyc01g011040.2	SL2.40ch01	36.37	25.59	21.02	17.03	24.68	15.76	14.93	6933	AT5G61240	--
Solyc01g011080.2	SL2.40ch01	0.95	4.06	1.17	1.69	0.41	1.84	2.1	541	--	--
Solyc01g011090.2	SL2.40ch01	10.23	16.15	15.88	16.22	3.9	25.49	19.56	16484	AT1G59820	ALA3
Solyc01g011100.2	SL2.40ch01	14.06	12.88	15.01	12.2	7.92	14.65	14.25	15584	AT1G59820	ALA3
Solyc01g011180.1	SL2.40ch01	1.77	0	2.63	0	0	8.67	0	192	AT2G42700	--
Solyc01g011200.2	SL2.40ch01	0	0	0.63	0	0	0	0	1193	AT2G36670	--
Solyc01g011220.1	SL2.40ch01	0	0.57	0.7	0.34	0	0	0	2071	AT2G36670	--
Solyc01g011230.2	SL2.40ch01	0	1.28	0.96	0.77	0	0	0	1767	AT2G36670	--
Solyc01g011310.1	SL2.40ch01	0	0	0.57	0	0	0	0	5529	AT2G36670	--
Solyc01g011340.2	SL2.40ch01	24.81	36.84	30.91	29.83	22.27	25.32	31.55	6239	AT1G10430	PP2A-2
Solyc01g011350.2	SL2.40ch01	41.27	170.85	163.11	101.67	29.31	57.78	30.86	10027	AT1G60670	--
Solyc01g011410.1	SL2.40ch01	4.65	5.08	8.39	0	9.96	11.21	0	222	ATCG01110	NDHH
Solyc01g011420.1	SL2.40ch01	0	8.01	0	3.43	0	0	0	369	--	--
Solyc01g011430.2	SL2.40ch01	0.3	0	0.53	2.6	5.57	1.42	1.4	2432	AT3G49190	--
Solyc01g011450.1	SL2.40ch01	14.98	32.6	39.27	29.62	33.16	31.79	44.15	1093	--	--
Solyc01g011460.1	SL2.40ch01	0	0	0	0	0	0	0	1648	--	--
Solyc01g011490.1	SL2.40ch01	0	1.74	0	0	0	0	0	889	AT5G16350	--
Solyc01g011510.2	SL2.40ch01	6.85	7.02	6.17	3.15	1.73	3.43	5.91	14133	AT4G36250	ALDH3F1
Solyc01g012590.1	SL2.40ch01	0	0	0	0	0.79	0	0	1742	AT3G03300	DCL2
Solyc01g013960.1	SL2.40ch01	0	0	0	0	0	0	0	982	AT2G33060	RLP27
Solyc01g014000.1	SL2.40ch01	0	0	0	0	0	0	0	511	AT3G04260	PTAC3
Solyc01g014090.1	SL2.40ch01	4.71	6.47	4.25	9.35	0.5	0	2.4	1002	AT1G05500	SYTE
Solyc01g014100.2	SL2.40ch01	7.57	0.92	3.42	0	0	0	0	676	--	--
Solyc01g014110.2	SL2.40ch01	12.91	5.1	1.28	1.25	3.05	0	0	405	AT5G12900	--
Solyc01g014120.2	SL2.40ch01	7.18	8.71	2.17	3.7	1.2	1.16	0	2642	AT5G12900	--
Solyc01g014140.2	SL2.40ch01	0	0	0	0.52	0	0	0	519	AT2G15080	RLP19
Solyc01g014180.2	SL2.40ch01	118.08	195.46	286.21	445.68	513.73	469.33	410.37	978	AT1G51200	--
Solyc01g014200.1	SL2.40ch01	0	0	0	0	0	0	0	174	--	--
Solyc01g014220.1	SL2.40ch01	0	1.02	0	0	0	0	0	3022	AT1G28240	--
Solyc01g014230.2	SL2.40ch01	8.31	8.03	5.91	11.96	5.21	7.66	20.37	3301	AT2G23140	--
Solyc01g014250.2	SL2.40ch01	1.83	14.7	18.72	28.38	13.27	12.66	11.81	564	--	--
Solyc01g014270.2	SL2.40ch01	16.14	30.73	34.77	37.78	38.25	19.66	11.93	4513	--	--
Solyc01g014280.2	SL2.40ch01	0.16	0	0	0	0	0	0	1822	--	--
Solyc01g014290.1	SL2.40ch01	0	0	0	0	0	0	0	438	--	--
Solyc01g014320.2	SL2.40ch01	0	0	0.82	0	0	0	0	1096	AT1G68040	--
Solyc01g014340.1	SL2.40ch01	1.68	0	0	0	0	0	0	2490	--	--
Solyc01g014370.1	SL2.40ch01	0	2.81	1.16	0	0	0	0.87	1018	AT1G05500	SYTE
Solyc01g014380.2	SL2.40ch01	2.67	4.99	1.03	0.34	0	0.37	0.78	2393	AT5G12900	--
Solyc01g014390.2	SL2.40ch01	0	0	0	0	0	0	0	2340	--	--
Solyc01g014460.1	SL2.40ch01	1.01	0	0	0	0	0	0	1217	AT3G03300	DCL2
Solyc01g014470.1	SL2.40ch01	1.2	0.87	0	1.2	2.3	0	0	432	--	--
Solyc01g014480.2	SL2.40ch01	10.76	8.59	10.78	12	4.56	7.63	13.86	2752	AT1G73730	SLIM1
Solyc01g014490.2	SL2.40ch01	21.63	19.16	22.69	18.67	14.2	6.48	14.33	15982	AT3G20780	TOP6B
Solyc01g014530.2	SL2.40ch01	0	0	0	0.23	0	0.5	0	1293	AT5G60900	RLK1
Solyc01g014560.2	SL2.40ch01	0	0	0	0.18	3.44	0.39	0	1337	AT5G60900	RLK1
Solyc01g014570.1	SL2.40ch01	0	0	0	0	0	0	0	871	--	--
Solyc01g014610.1	SL2.40ch01	0	0	0	0	0	0	0	210	--	--
Solyc01g014620.1	SL2.40ch01	0	0	0	0	0.59	0	0	375	--	--
Solyc01g014630.1	SL2.40ch01	0	0	0	0	0.59	0	0	973	--	--
Solyc01g014670.1	SL2.40ch01	0	0	0	0	1.16	0	0	2673	--	--
Solyc01g014700.2	SL2.40ch01	0	0.68	0	0.21	0.2	0	0	1100	AT5G60900	RLK1
Solyc01g014720.1	SL2.40ch01	0	0	0.89	0	0	2.83	0	525	AT4G27950	CRF4
Solyc01g014830.1	SL2.40ch01	0	0	0.58	0	0	0	0	510	AT1G26240	--
Solyc01g014840.2	SL2.40ch01	1.52	1.47	3.98	8.79	1.66	6.45	2.58	5690	AT5G17680	--
Solyc01g014850.2	SL2.40ch01	59.72	43.14	35.7	53.52	44.83	26.91	89.71	10944	AT5G06770	--
Solyc01g014910.1	SL2.40ch01	0	3.97	2.46	0	0	0	0	2573	AT1G49770	ZOU
Solyc01g014950.1	SL2.40ch01	1.32	0.91	10.69	1.75	1.7	2.55	4.49	1484	--	--
Solyc01g014980.2	SL2.40ch01	0	1.53	0.95	0	0.76	0	0	978	--	--
Solyc01g014990.1	SL2.40ch01	0	0	0	0	0	0	0	704	--	--
Solyc01g015000.2	SL2.40ch01	0	0	0.54	0.27	0	0	0	3732	AT4G01900	PII
Solyc01g015010.1	SL2.40ch01	0	0	0.89	0	0	0	0	174	--	--
Solyc01g015020.2	SL2.40ch01	97.63	128.05	142.6	180.94	90.43	160.44	117.12	2342	AT5G19900	--
Solyc01g015050.1	SL2.40ch01	0	0	1.63	0	0	0	0	285	--	--
Solyc01g015070.2	SL2.40ch01	0	0.97	0	0.59	0	0	1.81	563	--	--
Solyc01g015140.1	SL2.40ch01	0	0	0	0	0	0	0	319	ATMG00220	COB
Solyc01g015200.1	SL2.40ch01	0	2.07	0	0	0	0	0	922	AT3G04260	PTAC3
Solyc01g015210.1	SL2.40ch01	0	0	0	0	0	0	0	1328	AT4G31640	--
Solyc01g015270.1	SL2.40ch01	0	0	0	0	0	1.93	0	1524	--	--
Solyc01g016310.1	SL2.40ch01	0	0	0	0	0	0	0	918	--	--
Solyc01g016390.2	SL2.40ch01	0	0	0	0	0	0	0	3202	AT5G06700	TBR
Solyc01g016400.1	SL2.40ch01	0	0	0	0.94	0	2.05	0	2018	--	--
Solyc01g016410.2	SL2.40ch01	7.28	7.65	14.28	18.31	33.71	28.67	17.76	973	AT5G59550	--
Solyc01g016460.2	SL2.40ch01	27.04	24.67	26.81	15.63	11.42	20.66	6.15	1313	--	--
Solyc01g016470.2	SL2.40ch01	45.62	31.56	24.69	32.16	28.33	20.52	25.56	952	AT5G24510	--
Solyc01g016530.1	SL2.40ch01	0	0	0	0	0	0	0	712	AT1G17830	--
Solyc01g016540.1	SL2.40ch01	0	0	0	0	0	0	0	904	AT4G03420	--
Solyc01g016550.1	SL2.40ch01	0	0	3.18	0	0	0	0	328	--	--
Solyc01g016560.1	SL2.40ch01	9.78	3.99	6.21	7.09	3.41	7.51	8.28	447	--	--
Solyc01g016570.1	SL2.40ch01	8.12	10.26	4.8	7.5	4.71	2.62	5.17	567	ATMG00810	ORF240B
Solyc01g016630.1	SL2.40ch01	1.09	0	0.98	0	0	1.05	0.74	600	--	--
Solyc01g016650.1	SL2.40ch01	0	0	0	0	0	0	0	261	--	--
Solyc01g016670.1	SL2.40ch01	0	0	0	0	1.57	0	0	282	--	--
Solyc01g016720.2	SL2.40ch01	0	0	0	0	0	0	0	279	--	--
Solyc01g016780.1	SL2.40ch01	0	0	0	0	0	0	0	192	--	--
Solyc01g016800.1	SL2.40ch01	0	0	0	0	0	0	0	1910	--	--
Solyc01g016810.1	SL2.40ch01	0	0	0	0	0	0	0	1486	--	--
Solyc01g016820.1	SL2.40ch01	0	0	0	0	0	0	0	1868	--	--
Solyc01g016940.1	SL2.40ch01	0	0	0	0	0	0	0	222	--	--
Solyc01g016970.1	SL2.40ch01	0	0	0	3.83	6.26	0.76	8.13	387	--	--
Solyc01g017050.1	SL2.40ch01	1.62	0	0	0	4.17	0	0	318	--	--
Solyc01g017090.2	SL2.40ch01	0	0.56	0	0	0.66	0.58	0	668	ATCG01010	NDHF
Solyc01g017100.1	SL2.40ch01	0	0	0	0.62	0	0	0.95	503	ATCG01010	NDHF
Solyc01g017110.1	SL2.40ch01	0	0.64	0	0.39	0.38	0	0	2304	ATCG01280	YCF2.2
Solyc01g017140.1	SL2.40ch01	0	0	0	0	0	0	0	2112	ATCG01280	YCF2.2
Solyc01g017170.1	SL2.40ch01	0	0	1.12	0	0.53	0	0	1028	ATCG01250	NDHB.2
Solyc01g017220.1	SL2.40ch01	7.1	0	1.39	0	4.56	0	0	291	ATCG00470	ATPE
Solyc01g017230.1	SL2.40ch01	0	0	0	0	0.35	0	0	861	ATCG01010	NDHF
Solyc01g017240.1	SL2.40ch01	0	0	0.17	0	0	0	0	357	ATCG01000	YCF1.1
Solyc01g017300.1	SL2.40ch01	0.62	0.9	0	0	0.79	0	0	1620	ATCG00350	PSAA
Solyc01g017310.1	SL2.40ch01	0	0	0	0	0.18	0	0	225	ATCG00350	PSAA
Solyc01g017320.1	SL2.40ch01	2.49	3.6	0	0	2.14	2.4	0	207	ATCG00350	PSAA
Solyc01g017330.1	SL2.40ch01	0	0	0	0	0.53	0	0	507	ATCG00350	PSAA
Solyc01g017340.1	SL2.40ch01	0	0	0	0	0	0	0	1088	ATCG01040	YCF5
Solyc01g017350.1	SL2.40ch01	0	0	0	0.52	0.5	0	0	530	ATCG00170	RPOC2
Solyc01g017370.1	SL2.40ch01	0	0	0.93	0	0	1	1.41	1331	ATCG00180	RPOC1
Solyc01g017380.1	SL2.40ch01	0	0	1.8	0	0.86	0	0	258	ATCG00180	RPOC1
Solyc01g017400.1	SL2.40ch01	0	0	1.42	0	0	0	0.54	1233	ATCG00900	RPS7.1
Solyc01g017410.1	SL2.40ch01	0	0	0	0.16	0	0	0	1275	ATCG01280	YCF2.2
Solyc01g017420.1	SL2.40ch01	0	0	0	0	0.46	0	0	1999	ATCG00170	RPOC2
Solyc01g017460.1	SL2.40ch01	0	0	0	0	0	0.66	0	156	ATCG00180	RPOC1
Solyc01g017490.1	SL2.40ch01	3.44	0	0	0	2.21	0	0	300	--	--
Solyc01g017520.1	SL2.40ch01	0	1.51	0	0	0.89	2	0	486	ATCG00150	ATPI
Solyc01g017530.1	SL2.40ch01	2.57	0	0	0	0	0	0	661	ATCG00160	RPS2
Solyc01g017550.1	SL2.40ch01	0	0	0	0.32	0	0	0	1387	--	--
Solyc01g017560.1	SL2.40ch01	0	0	0	0.53	0	0	0	501	--	--
Solyc01g017570.1	SL2.40ch01	0	0	0	0	0	0	0.1	207	--	--
Solyc01g017590.1	SL2.40ch01	11.47	0	0	0	0	0	0	218	--	--
Solyc01g017600.2	SL2.40ch01	2.74	5.67	16.94	1.38	0	0	0	2019	AT1G55230	--
Solyc01g017660.1	SL2.40ch01	0	0	0	0	0.54	0	0	2067	--	--
Solyc01g017670.1	SL2.40ch01	5.93	0	0	0	2.54	0	0	1714	--	--
Solyc01g017710.1	SL2.40ch01	0	0	0.73	0.45	0	0	0	156	--	--
Solyc01g017720.1	SL2.40ch01	0	0	0	0	0	0	0	1048	--	--
Solyc01g017730.1	SL2.40ch01	0	0	0	0	0	0	0	3807	--	--
Solyc01g017740.1	SL2.40ch01	0	2.56	1.58	0	3.76	0	0	294	ATCG00720	PETB
Solyc01g017860.2	SL2.40ch01	2.19	0	0	3.86	6.52	0	4.45	870	--	--
Solyc01g017920.1	SL2.40ch01	0	0	0	0	0	0	0	198	--	--
Solyc01g018010.1	SL2.40ch01	0.18	0	2.18	3.87	0	0	0	299	--	--
Solyc01g018020.1	SL2.40ch01	0.22	0	0	2.6	4.66	2.53	1.19	6021	AT3G60750	--
Solyc01g018090.1	SL2.40ch01	0	0	0	0	0	0	0	1064	ATCG00350	PSAA
Solyc01g020110.1	SL2.40ch01	0	0	0	0	0	1.1	0	1195	AT2G30580	DRIP2
Solyc01g020130.2	SL2.40ch01	0	0	0.61	0.3	0	0	0	1079	AT5G67230	IRX14-L
Solyc01g020140.2	SL2.40ch01	0.96	0	0.45	0	0.82	0	0	686	AT5G67230	IRX14-L
Solyc01g020150.2	SL2.40ch01	0	0	0.22	0	0	0	0	656	AT4G36890	IRX14
Solyc01g020160.1	SL2.40ch01	0	0	0	0	0	0	0	2633	--	--
Solyc01g020170.1	SL2.40ch01	0.56	0	0.45	0	0	0	0	1956	AT1G49770	ZOU
Solyc01g020190.2	SL2.40ch01	0	0	0	0.73	0.8	0	0	542	AT4G34100	--
Solyc01g020200.1	SL2.40ch01	0	2.41	11.94	1.94	1.42	4.25	2.25	592	ATCG01130	YCF1.2
Solyc01g020220.1	SL2.40ch01	3.98	7.82	3.93	4.33	2.19	2.74	5.36	9082	AT5G27740	RFC3
Solyc01g020230.2	SL2.40ch01	1.79	0	1.62	0	0.77	3.46	0	962	--	--
Solyc01g020240.2	SL2.40ch01	34	22.37	23.47	17.77	26.36	63.08	27.38	10277	AT1G09290	--
Solyc01g020290.1	SL2.40ch01	0	0	0	0	0	0	0	165	AT3G62870	--
Solyc01g020320.2	SL2.40ch01	2.86	4.16	9.45	5.45	18.36	4.59	6.14	629	AT2G20480	--
Solyc01g020330.2	SL2.40ch01	0	0	0	0	0.86	2.82	0	1747	--	--
Solyc01g020340.1	SL2.40ch01	0.76	0.7	1.48	1.33	0.54	0.37	0	3860	AT4G21065	--
Solyc01g020370.1	SL2.40ch01	0	0	0	0	0	0	0	10890	--	--
Solyc01g020440.2	SL2.40ch01	30.2	26.15	27.65	14.12	12.97	18.08	9.6	13776	AT5G27740	RFC3
Solyc01g020460.1	SL2.40ch01	0.65	0.95	0	0	0	0	1.33	3377	--	--
Solyc01g020470.1	SL2.40ch01	0	0	0	0	0.66	0	0	431	ATMG00070	NAD9
Solyc01g020500.1	SL2.40ch01	29.76	37.63	33.54	9.06	16.02	0	7.62	1463	--	--
Solyc01g020520.2	SL2.40ch01	1.98	2.28	2.13	1.21	0.17	0	0.54	7619	AT4G20310	--
Solyc01g020550.1	SL2.40ch01	0	0	0	0.41	0	0	0	1830	--	--
Solyc01g020590.1	SL2.40ch01	0	0	0	0	0	0	0	195	--	--
Solyc01g020600.1	SL2.40ch01	0	0	0	0	0.24	0	1.14	1418	--	--
Solyc01g021600.2	SL2.40ch01	3.35	1.46	0.6	0.87	0	0	0	770	AT1G58170	--
Solyc01g021640.2	SL2.40ch01	10.7	8.77	9.7	8.69	9.65	8.55	18.65	26481	AT5G17370	--
Solyc01g021670.2	SL2.40ch01	21.26	30.61	86.12	44.91	36.89	19.14	19.05	2690	AT5G19860	--
Solyc01g021680.1	SL2.40ch01	0	0	0	1.15	0	0	0	198	AT4G09660	--
Solyc01g021720.1	SL2.40ch01	0	0	0	0	0	1.62	0	261	--	--
Solyc01g021730.2	SL2.40ch01	0	0	1.75	8.54	12.03	44.34	41.74	1066	AT5G04410	NAC2
Solyc01g021740.1	SL2.40ch01	61.25	83.9	30.25	28.92	24.98	18.27	3.96	354	AT5G19760	--
Solyc01g022740.2	SL2.40ch01	6.44	4.72	4.67	4.57	3.51	4.16	3.72	4997	AT1G55270	--
Solyc01g022750.2	SL2.40ch01	392.12	275.15	192.7	175.63	286.64	168.18	145.54	6675	AT3G12260	--
Solyc01g022760.1	SL2.40ch01	0	1.28	0	0	0	0	0	791	--	--
Solyc01g022770.1	SL2.40ch01	0	0	4.31	4.21	37.51	4.61	61.64	9153	--	--
Solyc01g022780.1	SL2.40ch01	1.93	0	0	0	5.07	0	0	729	--	--
Solyc01g028800.1	SL2.40ch01	0.92	2.09	1.46	0.61	0	0	0	3706	AT5G56510	PUM12
Solyc01g028810.2	SL2.40ch01	959.04	709.36	438.35	307.46	397.1	1048.24	350.22	5120	AT3G13470	--
Solyc01g028830.2	SL2.40ch01	15.68	18.31	14.08	9.09	2.62	7.12	4.81	3823	AT5G56460	--
Solyc01g028850.1	SL2.40ch01	0	0	0	0.31	0	0	0	941	--	--
Solyc01g028860.2	SL2.40ch01	117.87	166.7	174.36	197.54	169.33	365.13	312.09	4143	AT3G13460	ECT2
Solyc01g028870.2	SL2.40ch01	38.6	44.24	34.47	28.83	45.15	73.99	29.85	8509	AT4G26370	--
Solyc01g028900.2	SL2.40ch01	42.69	47.5	81.87	82.14	107.79	96.15	78.89	9817	AT3G13450	DIN4
Solyc01g028930.2	SL2.40ch01	9.22	10.74	11.22	13	11.64	9.33	14.08	11070	AT1G55520	TBP2
Solyc01g033980.2	SL2.40ch01	0	2.25	3.72	3.21	4.41	2.25	10.9	501	--	--
Solyc01g034010.1	SL2.40ch01	0	0	0.59	0	0	0	0	2713	AT1G48120	--
Solyc01g034020.2	SL2.40ch01	30.57	30.19	30.37	26.56	24.27	44.04	15.4	11636	AT3G58500	PP2A-4
Solyc01g034040.1	SL2.40ch01	0	0	0	0.11	0	0	0	4383	AT1G40087	--
Solyc01g034080.1	SL2.40ch01	3.29	3.72	1.98	0.97	0	0	0	1413	AT3G13620	--
Solyc01g034100.1	SL2.40ch01	0	0	0	0	0	0.35	0	3393	--	--
Solyc01g034150.2	SL2.40ch01	7.26	8.62	6.55	9.49	4.95	3.53	4.66	17626	AT5G44740	POLH
Solyc01g038220.1	SL2.40ch01	0	0	0	0	0	0	0	1298	--	--
Solyc01g044240.2	SL2.40ch01	17.54	171.49	254.15	337.64	196.85	40.7	85.41	4802	--	--
Solyc01g044250.1	SL2.40ch01	0	0	0	0	0	0	0	681	ATCG00280	PSBC
Solyc01g044270.2	SL2.40ch01	11.15	15.39	19.12	21.23	11.55	22.7	10.95	3115	AT2G25560	--
Solyc01g044340.2	SL2.40ch01	50.29	112.16	106.03	116.14	66.25	147.05	86.94	5100	AT1G65430	ATARI8
Solyc01g044360.2	SL2.40ch01	40.32	45.62	51.13	52.41	45.15	91.94	60.6	11716	AT5G19820	emb2734
Solyc01g044370.1	SL2.40ch01	0.78	1.13	2.11	2.06	0	0	0	2018	AT1G30910	--
Solyc01g044380.1	SL2.40ch01	0	3.64	0.9	0.44	0	0	0	1821	--	--
Solyc01g044420.2	SL2.40ch01	0	0.6	0	0.73	0	0	1.12	2698	AT3G13600	--
Solyc01g044480.2	SL2.40ch01	1127.4	885.33	711.54	875.59	1055.37	1432.33	1035.38	23667	AT4G23160	CRK8
Solyc01g044490.2	SL2.40ch01	8.15	9.28	3.83	7.09	18.3	9.35	15.24	24493	AT4G26310	--
Solyc01g044520.1	SL2.40ch01	0	0	0.9	0	0	0	0	1983	AT1G07900	LBD1
Solyc01g044540.1	SL2.40ch01	0	0	1.67	2.35	0	0	0	153	--	--
Solyc01g047590.1	SL2.40ch01	0	0	0	0	0	0	0.87	2785	AT1G67680	--
Solyc01g048590.1	SL2.40ch01	0	21.52	0	7.19	5.19	11.74	6.5	372	ATCG00020	PSBA
Solyc01g048610.1	SL2.40ch01	0	0	0	0	0	0	0	2213	--	--
Solyc01g049650.2	SL2.40ch01	39.63	49.75	45.87	28.21	11.73	16.94	6.45	2245	AT5G56350	--
Solyc01g049660.1	SL2.40ch01	0	0	0	0	0.23	1.55	0	1086	AT3G06240	--
Solyc01g049680.2	SL2.40ch01	57.77	41.84	45.06	45.85	54.27	32.16	74.13	1674	AT2G32080	PUR ALPHA-1
Solyc01g049690.2	SL2.40ch01	33.98	38.16	62.66	33.58	19.99	36.25	48.11	1264	AT2G32080	PUR ALPHA-1
Solyc01g049710.1	SL2.40ch01	0	0	0	0	0	0	0	1524	AT1G64255	--
Solyc01g049770.2	SL2.40ch01	5.1	3.08	8.05	7.71	10.79	16.2	29.65	489	--	--
Solyc01g049810.2	SL2.40ch01	2.47	0	0.7	0.72	0.35	0.53	0.56	1882	AT5G56310	--
Solyc01g049820.2	SL2.40ch01	0.82	1.19	0.37	0	0	0	0	4635	AT1G55550	--
Solyc01g049840.1	SL2.40ch01	0	0	0.7	0	0	0	0	1277	AT1G55550	--
Solyc01g049860.1	SL2.40ch01	0	0	0	0	0	0	0	1391	--	--
Solyc01g049880.2	SL2.40ch01	19.1	17.06	13.52	10.15	3.4	0	0	2246	--	--
Solyc01g049890.2	SL2.40ch01	93.12	127.88	108.48	133.8	170.82	138.43	90.84	2695	AT3G13410	--
Solyc01g049900.2	SL2.40ch01	0.74	1.62	1.34	2.45	0.32	1.07	3.77	10336	AT4G20310	--
Solyc01g049910.2	SL2.40ch01	0	0	3.21	0	0	0	0	232	--	--
Solyc01g049920.1	SL2.40ch01	13.06	5.08	4.29	4.9	0	0.91	0	222	--	--
Solyc01g049930.2	SL2.40ch01	1.45	0	0	4.81	0	5.37	7.85	357	--	--
Solyc01g049950.1	SL2.40ch01	0	0	0	0	0	0	0	180	ATMG00210	RPL5
Solyc01g049960.2	SL2.40ch01	26.37	16.4	20.79	14.36	22.44	28.91	13.78	1711	AT4G26410	--
Solyc01g049970.1	SL2.40ch01	0.24	0	0	0	0	0	0	3823	--	--
Solyc01g049990.1	SL2.40ch01	0	0	1.75	0	0	0	7.59	162	--	--
Solyc01g050000.2	SL2.40ch01	7.29	6.95	7.45	7.49	3.58	4.97	4.94	988	AT3G42170	--
Solyc01g050010.2	SL2.40ch01	11.2	8.93	13.24	13.91	7.77	9.15	5.6	1004	AT3G42170	--
Solyc01g050040.2	SL2.40ch01	5.04	5.47	7.55	7.75	8.93	5.67	11.98	1438	AT5G56340	ATCRT1
Solyc01g050050.1	SL2.40ch01	0	0	0	0	1.04	0	0	213	--	--
Solyc01g050060.1	SL2.40ch01	0	0	0	0	0	0.38	0	285	--	--
Solyc01g050070.2	SL2.40ch01	177.2	326.23	189.82	220.73	89.65	348.45	84.14	22657	AT1G55535	--
Solyc01g055170.1	SL2.40ch01	1.7	0	0	0	0	0	0	1614	--	--
Solyc01g056260.1	SL2.40ch01	2.42	5.8	2.78	1.07	0	0	0	213	--	--
Solyc01g056270.2	SL2.40ch01	5.6	3.75	1.98	3.17	0	0	0	701	--	--
Solyc01g056320.1	SL2.40ch01	0	4.4	0	0	2.59	0.94	5.46	171	--	--
Solyc01g056330.1	SL2.40ch01	0	0	0	0.59	0	0	0	507	ATCG00170	RPOC2
Solyc01g056340.2	SL2.40ch01	5.34	5.58	4.04	3.76	3.75	6.9	1.82	20531	AT4G10180	FUS2
Solyc01g056350.1	SL2.40ch01	1.27	13.38	9.15	17.03	9.8	1.38	0	165	--	--
Solyc01g056370.2	SL2.40ch01	0	0.93	3.44	0	1.63	0	0.86	2400	--	--
Solyc01g056450.1	SL2.40ch01	0	1.02	0	0	0	0	0	2952	AT3G53180	--
Solyc01g056470.1	SL2.40ch01	0	0	0	0	0	0	0	769	ATCG00280	PSBC
Solyc01g056480.2	SL2.40ch01	0	0	0	0	0	2.55	0.6	583	--	--
Solyc01g056520.2	SL2.40ch01	7.61	11.62	7.2	8.01	6.54	7.7	8.79	37630	AT5G06120	--
Solyc01g056570.2	SL2.40ch01	15.32	16.18	11.43	10.66	6.39	5.45	7.99	8616	AT3G03790	--
Solyc01g056580.2	SL2.40ch01	0	0.29	0	0	0	0	0	3795	AT5G14760	AO
Solyc01g056590.1	SL2.40ch01	0	0	0	0	0.09	0	0	1286	AT5G65540	--
Solyc01g056600.2	SL2.40ch01	12.56	18.57	2.28	5.54	2.01	11.33	7.18	755	AT2G28380	DRB2
Solyc01g056610.1	SL2.40ch01	0	4.95	0	0	1.94	0	0	228	--	--
Solyc01g056620.2	SL2.40ch01	7.46	11.85	11.09	12.13	4.68	17.68	5.36	7816	AT3G62800	DRB4
Solyc01g056640.1	SL2.40ch01	32.47	0	0	1.43	6.95	21.91	0	337	--	--
Solyc01g056670.1	SL2.40ch01	0	0	0	0	0	8.12	0	171	ATMG00650	NAD4L
Solyc01g056690.2	SL2.40ch01	5.61	4.77	6.08	4.93	2.59	4.06	3.33	15242	AT2G40860	--
Solyc01g056720.2	SL2.40ch01	14.15	15.96	17.47	14.15	10.67	12.72	4.86	10045	AT3G56950	SIP2;1
Solyc01g056730.1	SL2.40ch01	4.3	5.14	3.82	3.37	0	0	9.58	844	--	--
Solyc01g056740.1	SL2.40ch01	0	0	0	1.08	0	0.47	0	1212	AT3G22220	--
Solyc01g056750.1	SL2.40ch01	3.36	7.71	4.1	5.13	1.05	2.36	0.55	2243	AT3G43590	--
Solyc01g056760.2	SL2.40ch01	6.01	5	5.57	4.73	2.06	1.22	1.4	6129	AT3G43590	--
Solyc01g056770.1	SL2.40ch01	7.26	3.63	5.48	4.4	0.3	18.26	11.85	207	--	--
Solyc01g056780.2	SL2.40ch01	65.74	41.95	23.98	10.74	18.03	10.68	7.52	1224	AT1G29070	--
Solyc01g056790.2	SL2.40ch01	1.45	1.05	3.92	2.55	0	0	0	2351	AT4G38040	--
Solyc01g056800.1	SL2.40ch01	2.1	0	2.02	0.92	0	1.01	0	492	AT4G38040	--
Solyc01g056810.2	SL2.40ch01	24.34	6.67	12.5	12.53	2.8	2.14	3.55	10068	AT5G08080	SYP132
Solyc01g056830.2	SL2.40ch01	9.9	9.24	5.72	4.12	0.54	1.22	0.86	2713	--	--
Solyc01g056840.1	SL2.40ch01	0	0	0	0	0	0	0	276	ATCG00170	RPOC2
Solyc01g056850.2	SL2.40ch01	4.49	13.57	31.75	11.64	3.26	2.81	1.07	6550	AT3G12670	emb2742
Solyc01g056880.1	SL2.40ch01	0	0	0	0	3.11	0	0	747	AT3G10130	--
Solyc01g056890.1	SL2.40ch01	0	0	0	0	0	0	0	516	AT3G03380	DegP7
Solyc01g056930.1	SL2.40ch01	0	1.41	13.77	0	0	0	1.22	267	ATCG01130	YCF1.2
Solyc01g056940.2	SL2.40ch01	802.92	396.58	248.68	290.78	229.89	130.22	235.32	756	AT2G47110	UBQ6
Solyc01g056980.2	SL2.40ch01	26.24	55.43	48.82	74.93	83.75	61.08	58.24	3245	--	--
Solyc01g056990.2	SL2.40ch01	4.94	4.58	2.43	0.59	0.38	0.43	1.22	13001	AT5G06590	--
Solyc01g057000.2	SL2.40ch01	3.37	57.18	202.75	181.74	392.59	207.58	74.91	2402	AT3G11930	--
Solyc01g057010.1	SL2.40ch01	0.44	0	0	0.39	0	0	0	1173	AT4G12560	CPR30
Solyc01g057020.2	SL2.40ch01	4.86	4.7	0.99	3.71	2.95	9.11	2.2	1137	AT3G06960	TGD4
Solyc01g057040.2	SL2.40ch01	10.96	8.29	8.25	4.59	10.3	4.87	7.69	4908	AT3G06960	TGD4
Solyc01g057090.2	SL2.40ch01	9.19	7.51	13.83	11.26	10.64	15.33	13.45	22477	AT1G28760	--
Solyc01g057150.1	SL2.40ch01	0	0	0	0	0	0	0	279	--	--
Solyc01g057160.1	SL2.40ch01	0	0	2.32	1.13	0	0	0	201	--	--
Solyc01g057170.2	SL2.40ch01	3.42	0	6.17	26.55	2.93	6.59	0	816	--	--
Solyc01g057200.2	SL2.40ch01	16.22	6.46	8.76	5.79	3.27	16.53	3.53	2077	AT3G06430	EMB2750
Solyc01g057210.2	SL2.40ch01	25.66	30.69	27.65	23.77	17.3	13.93	10.82	3808	AT3G06483	PDK
Solyc01g057250.1	SL2.40ch01	0	0	0	0	0	0	0	674	AT3G17465	RPL3P
Solyc01g057260.2	SL2.40ch01	0.09	0	0	0.46	0	0	0	2778	AT3G50140	--
Solyc01g057270.2	SL2.40ch01	3.65	2.55	2.25	1.53	0.5	0.64	0.23	10644	AT5G09410	EICBP.B
Solyc01g057280.1	SL2.40ch01	0.82	0	0.74	1.08	0.7	3.93	5.53	673	AT5G57950	--
Solyc01g057300.1	SL2.40ch01	0	0.81	2.47	0	0	0	0	2725	AT1G49770	ZOU
Solyc01g057310.2	SL2.40ch01	11.41	5.78	3.32	1.88	0.49	0.11	0.82	7488	AT3G17360	POK1
Solyc01g057320.1	SL2.40ch01	6.68	4.43	0.64	0.48	0.7	0	0	7791	AT3G17360	POK1
Solyc01g057340.2	SL2.40ch01	11.16	19.22	28.52	10.44	9.34	4.03	6.63	1320	--	--
Solyc01g057350.1	SL2.40ch01	0	0	0.6	0	0.78	0.88	0	2792	--	--
Solyc01g057370.1	SL2.40ch01	0	0	0	0	0	0	0	1339	AT1G32230	RCD1
Solyc01g057390.2	SL2.40ch01	0	0	0	0	0	0	5.5	1437	--	--
Solyc01g057430.2	SL2.40ch01	0	4.29	5.31	0.86	1.68	0	1.33	552	AT2G38040	CAC3
Solyc01g057440.2	SL2.40ch01	0	0	2.21	0	1.05	0	1.66	1446	--	--
Solyc01g057460.2	SL2.40ch01	17.14	12.02	26.68	35.32	20.84	5.52	20.72	2287	AT1G15780	--
Solyc01g057480.1	SL2.40ch01	0	1.18	0	0	0.17	0	0.27	3613	AT5G28780	--
Solyc01g057490.2	SL2.40ch01	1.17	0.85	3.15	7.53	9.44	1.12	2.77	443	--	--
Solyc01g057510.1	SL2.40ch01	0	1.08	0	0	0	0	0	2234	AT5G47120	BI1
Solyc01g057520.2	SL2.40ch01	19.6	19.8	12	11.82	7.87	8.06	3.94	10914	AT3G17340	--
Solyc01g057530.1	SL2.40ch01	0	0	0	0.73	0	0	0	312	--	--
Solyc01g057570.2	SL2.40ch01	10.43	13.14	14.83	8.48	8.41	2.71	6.26	7415	AT4G20350	--
Solyc01g057580.1	SL2.40ch01	2.45	1.79	0.88	0.65	0.42	0.47	0.67	3096	AT4G02010	--
Solyc01g057600.2	SL2.40ch01	2.42	0.88	0	0.53	0	0	0	1852	--	--
Solyc01g057640.1	SL2.40ch01	0	0	0	0.64	0	0	0	171	--	--
Solyc01g057650.1	SL2.40ch01	0	0	0	0	0	0	0	570	AT5G18750	--
Solyc01g057680.2	SL2.40ch01	0	0	0.99	3.86	6.1	2.11	2.23	7242	AT4G08850	--
Solyc01g057690.1	SL2.40ch01	0	0	0	0	0	0	0	2638	--	--
Solyc01g057730.1	SL2.40ch01	0	6.39	0	11.09	18.75	7.23	5.43	383	--	--
Solyc01g057760.2	SL2.40ch01	36.72	37.65	26.61	30.47	22.13	26.06	35.32	8569	AT3G06480	--
Solyc01g057770.2	SL2.40ch01	21.89	9.78	110.16	92.54	30.6	43.08	34.71	3782	AT2G47160	BOR1
Solyc01g057780.2	SL2.40ch01	23.51	18.39	20.93	19.96	11.57	24.9	15.64	5970	AT5G17790	VAR3
Solyc01g057830.2	SL2.40ch01	127.84	89.54	54.19	26.59	66.11	42.19	7.24	4837	AT5G30510	RPS1
Solyc01g057840.2	SL2.40ch01	31.07	30.26	36.91	30.96	25.03	27.28	39.06	6313	AT5G49930	emb1441
Solyc01g057850.2	SL2.40ch01	13.12	11.58	15.07	11.23	3.6	10.16	13.61	13135	AT5G49930	emb1441
Solyc01g057880.1	SL2.40ch01	0	0	0	0	0	0	0	7013	--	--
Solyc01g057890.1	SL2.40ch01	0	0	0	0.15	0	0	0	2455	AT1G64260	--
Solyc01g057900.2	SL2.40ch01	13.76	18.39	16.95	14	9.24	6.38	9.62	37148	AT3G17205	UPL6
Solyc01g057910.2	SL2.40ch01	1.16	1.15	2.14	4.16	3	0.76	4.02	1702	AT5G49620	MYB78
Solyc01g057940.1	SL2.40ch01	0	0.54	0.67	0.33	0	0	0	1300	--	--
Solyc01g058010.2	SL2.40ch01	6.46	6.63	16.51	15.42	3.62	6.78	8.17	5300	AT3G06500	--
Solyc01g058020.2	SL2.40ch01	1.12	2.05	1.52	2.48	3.13	4.33	4.96	1204	AT1G56560	--
Solyc01g058030.1	SL2.40ch01	0	0	0	0	0.34	0	2.68	1231	AT1G02400	GA2OX6
Solyc01g058060.1	SL2.40ch01	45.93	46.46	90.47	52.58	36.47	31.24	18.98	213	AT5G09490	--
Solyc01g058070.1	SL2.40ch01	0	1.46	0	1.76	0	0	0	258	--	--
Solyc01g058140.2	SL2.40ch01	27.23	27.79	28.1	23.86	13.83	18.25	27.16	12440	AT3G06510	SFR2
Solyc01g058160.2	SL2.40ch01	13.01	12.59	13.06	4.88	4	5.3	0	2547	AT3G06520	--
Solyc01g058170.2	SL2.40ch01	10.51	4.67	4.54	1.61	3.12	0.88	0	1764	AT3G06520	--
Solyc01g058190.2	SL2.40ch01	61.24	37.77	37.43	32	103.03	117.61	77.65	2737	AT3G17170	RFC3
Solyc01g058210.1	SL2.40ch01	0	0	0	0	0	0	0	1892	AT3G57410	VLN3
Solyc01g058230.1	SL2.40ch01	0	0	0	0	1.04	0	0	213	--	--
Solyc01g058260.2	SL2.40ch01	20.6	28.21	57.35	38.47	18.25	25.31	27.93	4679	AT3G06560	PAPS3
Solyc01g058270.2	SL2.40ch01	5.93	9.13	5.68	2.59	0.21	0.16	0.56	6748	AT3G06550	--
Solyc01g058280.2	SL2.40ch01	32.2	24.19	33.64	26.84	25.46	28.47	25.06	3753	AT5G49540	--
Solyc01g058320.2	SL2.40ch01	20.28	48.32	71.67	21.1	22.07	25.34	11.83	2104	AT3G17120	--
Solyc01g058350.1	SL2.40ch01	0	0	1.46	1.31	0	3.25	0	282	--	--
Solyc01g058360.1	SL2.40ch01	0	0	0	0	0	0	0.34	4660	AT5G13750	ZIFL1
Solyc01g058380.1	SL2.40ch01	0	0	0	0	0	0	0	1613	AT4G34450	--
Solyc01g058390.2	SL2.40ch01	4.53	7	11.96	6.46	4.91	1.54	8.13	5918	AT3G06580	GALK
Solyc01g058400.1	SL2.40ch01	0	0	0	0	0	0	0	3775	--	--
Solyc01g058410.1	SL2.40ch01	0	0.58	0	0	1.03	0.77	1.09	2739	--	--
Solyc01g058450.2	SL2.40ch01	9.18	9.08	9.83	8.16	7.56	7.59	4.56	18207	AT4G16280	FCA
Solyc01g058470.1	SL2.40ch01	5.3	0.68	6.38	10.1	0	12.76	0.4	195	--	--
Solyc01g058490.1	SL2.40ch01	79.82	45.61	48.29	54.64	265.77	95.89	364.09	174	--	--
Solyc01g058500.2	SL2.40ch01	38	21.75	27.96	30.06	367.6	25.99	127.82	516	--	--
Solyc01g058510.1	SL2.40ch01	0	0	1.76	0	0	0	9.29	264	--	--
Solyc01g058520.2	SL2.40ch01	0.59	0.86	1.06	0.78	1.01	0	0.4	1645	AT4G16270	--
Solyc01g058530.2	SL2.40ch01	0.58	1.65	4.71	1.79	2.43	0.56	0	1652	AT1G07210	--
Solyc01g058540.2	SL2.40ch01	0	0.67	4.53	2.24	0	0	0	1534	AT5G49520	WRKY48
Solyc01g058560.1	SL2.40ch01	0	0	0	0	0	0	0	641	--	--
Solyc01g058640.1	SL2.40ch01	0	0	1.15	0.52	0	0	0	1103	--	--
Solyc01g058660.1	SL2.40ch01	0	0	0	0	0	0	0	428	--	--
Solyc01g058670.2	SL2.40ch01	31.91	50.33	39.98	19.9	16.52	18.58	15.97	1505	AT3G17100	--
Solyc01g058710.1	SL2.40ch01	0	0	0	0	0	0	0	1645	--	--
Solyc01g058720.2	SL2.40ch01	40.46	5.68	12.07	98.33	0.91	0.68	25.73	831	AT5G49480	CP1
Solyc01g058730.2	SL2.40ch01	25.37	41.2	40.86	41.89	17.04	27.02	15.67	9223	AT4G16180	--
Solyc01g058740.2	SL2.40ch01	0	0	0	0	0	0	2.16	8835	--	--
Solyc01g059760.1	SL2.40ch01	0	0.5	0.62	0.1	0	0	0	5514	AT5G45570	--
Solyc01g059830.2	SL2.40ch01	15.95	32.07	27.95	28.45	56.58	41.79	39.96	3899	AT4G16210	ECHIA
Solyc01g059840.1	SL2.40ch01	0	0.7	0	0	0	0	0	1392	AT2G23540	--
Solyc01g059860.2	SL2.40ch01	19.09	25.72	23.69	24.16	9.92	1.18	3.69	8263	AT5G49470	--
Solyc01g059870.2	SL2.40ch01	26.13	27.88	13.87	6.52	2.19	1.33	1.32	6939	AT2G18790	PHYB
Solyc01g059880.2	SL2.40ch01	23.76	19.16	13.54	6.51	4.16	3.11	5.66	5973	AT5G49460	ACLB-2
Solyc01g059900.2	SL2.40ch01	0	0	0	0	0	0	0	597	AT1G22900	--
Solyc01g059920.2	SL2.40ch01	3.28	3.44	2.77	2.4	1.39	0.91	2.05	10198	AT3G17030	--
Solyc01g059930.2	SL2.40ch01	147.5	152.83	210.3	203.47	102.67	80.15	116.21	2654	AT3G17020	--
Solyc01g059940.2	SL2.40ch01	0	0	0	0	0	0	1.26	1069	AT3G36659	--
Solyc01g059950.1	SL2.40ch01	4.26	1.34	3.31	1.07	0.26	0.59	1.66	3077	AT2G01570	RGA1
Solyc01g059970.1	SL2.40ch01	0	0	0	0	0	0	0	2435	AT1G49920	--
Solyc01g059980.2	SL2.40ch01	0	0	0.42	0	0.2	0	1.87	24373	AT4G16260	--
Solyc01g060030.2	SL2.40ch01	152.6	172.31	172.71	331.24	379.65	755.56	458.3	1795	AT5G49400	--
Solyc01g060040.2	SL2.40ch01	7.42	8.22	10.51	6.75	4.81	7.42	11.62	5114	AT5G49430	--
Solyc01g060050.1	SL2.40ch01	2.26	2.26	1.27	1.87	0.61	2.18	1.15	5934	AT5G49430	--
Solyc01g060070.2	SL2.40ch01	6.57	6.08	4.84	11.83	8.69	1.73	3.24	3001	AT4G16160	ATOEP16-S
Solyc01g060080.2	SL2.40ch01	12.14	11.82	10.62	13.57	16.04	8.55	16.89	19242	AT3G06670	--
Solyc01g060090.1	SL2.40ch01	6.22	3.7	4.31	3.36	2.76	9.55	7.35	2203	AT3G06670	--
Solyc01g060100.2	SL2.40ch01	20.64	18.45	13.46	36.61	6.39	41.25	8.1	2247	--	--
Solyc01g060130.2	SL2.40ch01	28.09	40.14	48.07	64.55	20.59	50.58	33.09	2065	AT3G62560	--
Solyc01g060140.2	SL2.40ch01	44.93	60.35	50.02	54.95	37.29	43.25	40.92	3984	AT4G16150	--
Solyc01g060150.2	SL2.40ch01	26.06	19.08	12.29	27.64	7.64	11.85	15.28	13550	AT3G24255	--
Solyc01g060170.2	SL2.40ch01	10.65	14.14	13	12.42	2.68	5.43	8.08	5644	AT4G16150	--
Solyc01g060180.2	SL2.40ch01	6.63	9.33	8.62	6.07	2	3.79	4.84	4225	AT3G16910	ACN1
Solyc01g060200.1	SL2.40ch01	0	0	0.6	0	0	0	0	5889	AT2G25910	--
Solyc01g060210.2	SL2.40ch01	15.2	10.43	12.9	12.26	8.15	6.11	2.91	1512	AT4G01180	--
Solyc01g060220.1	SL2.40ch01	0	0	0	0	0	0	0	285	--	--
Solyc01g060240.2	SL2.40ch01	9.28	11.48	7.41	1.36	3.02	0.99	11.86	2480	AT4G16146	--
Solyc01g060250.2	SL2.40ch01	10.03	30.09	15.72	12.13	11.69	17.96	3.64	2219	--	--
Solyc01g060260.2	SL2.40ch01	0	0	0	0	0	0	0	1486	AT5G49350	--
Solyc01g060270.1	SL2.40ch01	0	0	0.67	0	0	0	0	1802	AT5G49340	TBL4
Solyc01g060280.2	SL2.40ch01	3.73	5.43	8.23	6.13	3.29	5.39	5.74	12647	AT4G16144	AMSH3
Solyc01g060290.1	SL2.40ch01	0	0	2.28	0	0	0	0	204	--	--
Solyc01g060300.1	SL2.40ch01	0	0	0	0	0	0	0	3658	AT5G60440	AGL62
Solyc01g060320.1	SL2.40ch01	0	0	0	0	0	0	0	204	--	--
Solyc01g060330.1	SL2.40ch01	0	0	0.36	0	0	0	0	5260	--	--
Solyc01g060350.1	SL2.40ch01	0	0	0	0.79	0	0	0	288	--	--
Solyc01g060380.1	SL2.40ch01	0	0	0	0	0	0	0.71	1688	AT2G16920	UBC23
Solyc01g060390.1	SL2.40ch01	0	0	0.19	1.79	0	0	0	381	--	--
Solyc01g060410.2	SL2.40ch01	15.08	3.27	3.42	0.54	0.07	0	0	3736	AT3G58650	--
Solyc01g060450.2	SL2.40ch01	0	0.39	0	0	0	0	0	1635	AT5G49320	--
Solyc01g060460.1	SL2.40ch01	0	0.66	0	0.79	1.41	1.09	0.31	4098	AT1G05490	chr31
Solyc01g060470.2	SL2.40ch01	95.26	116.22	108.96	107.29	181.84	149.65	118.25	5321	AT4G16143	IMPA-2
Solyc01g060490.2	SL2.40ch01	2.12	4.49	2.55	1.87	0	0	0	913	AT3G06740	GATA15
Solyc01g065490.2	SL2.40ch01	22.28	14.76	25.88	24.67	12.88	20.71	16.09	3338	AT1G60690	--
Solyc01g065500.2	SL2.40ch01	3.14	12.18	4.91	8.19	0.52	3.5	0.92	3414	AT5G17980	--
Solyc01g065510.2	SL2.40ch01	100.53	23.93	6.92	6.75	0.47	1.06	0	942	--	--
Solyc01g065520.1	SL2.40ch01	0.56	0	0	0	0	0	0	3562	--	--
Solyc01g065530.2	SL2.40ch01	27.95	11.11	121.59	123.69	150.79	621.87	510.87	3119	AT4G16120	SEB1
Solyc01g065540.2	SL2.40ch01	12.8	18.32	9.48	9.52	4.93	9.83	3.33	4180	AT3G16857	RR1
Solyc01g065550.2	SL2.40ch01	11.62	11.73	30.38	23.44	17.3	14.53	8.63	5385	AT3G06760	--
Solyc01g065560.2	SL2.40ch01	5.27	5.66	6.03	6.63	5.22	4.58	2.25	3841	AT4G16100	--
Solyc01g065580.2	SL2.40ch01	22.21	19.93	16.18	21.85	10.18	13.58	25.09	5082	AT3G16810	PUM24
Solyc01g065590.1	SL2.40ch01	0	0.98	0	0.59	0	0	0	567	--	--
Solyc01g065600.1	SL2.40ch01	0	0	0	0	0	0	0	2861	ATCG01050	NDHD
Solyc01g065610.1	SL2.40ch01	0	0	0	0.7	0	0	0	327	ATCG01050	NDHD
Solyc01g065620.1	SL2.40ch01	0	0	0	0	0	0	0	366	ATCG01050	NDHD
Solyc01g065630.1	SL2.40ch01	0	0	0	0	0.2	0	0	189	ATCG01050	NDHD
Solyc01g065640.1	SL2.40ch01	0	0	0	0	0	0	0	228	ATCG01050	NDHD
Solyc01g065680.2	SL2.40ch01	20.22	2.87	3.23	6.58	0	0	0	453	--	--
Solyc01g065690.2	SL2.40ch01	15.07	19.26	9.29	19.58	3.15	4.61	2.75	1596	AT4G39700	--
Solyc01g065700.2	SL2.40ch01	0	0	0	0	0	0	0	3879	AT5G27930	--
Solyc01g065710.2	SL2.40ch01	12.61	5.33	6.67	3.87	1.88	3.53	2.48	2806	AT1G56260	--
Solyc01g065720.2	SL2.40ch01	10.46	13.44	14.82	16.95	10.97	19.84	23.99	19514	AT3G16785	PLDZETA1
Solyc01g065740.2	SL2.40ch01	1.42	2.86	1.11	1.47	1.1	4	0.19	4137	AT3G18150	--
Solyc01g065750.2	SL2.40ch01	3.09	5.24	11.26	10.6	8.26	0	0.26	478	--	--
Solyc01g065770.1	SL2.40ch01	0	0	0	0	0	1.31	0	460	ATMG00510	NAD7
Solyc01g065780.1	SL2.40ch01	0	0	0	2.3	0	5.03	0	198	ATMG00510	NAD7
Solyc01g065800.1	SL2.40ch01	0	0	0	0	0	1.8	0	743	ATMG00510	NAD7
Solyc01g065810.1	SL2.40ch01	0	0	0	0	0	0	0	489	ATMG00510	NAD7
Solyc01g065840.2	SL2.40ch01	11.87	11.37	14.3	11.89	6.52	8.28	9.5	3502	AT3G18150	--
Solyc01g065890.1	SL2.40ch01	0	0	0	0	0	0	0	407	AT2G33550	--
Solyc01g065900.1	SL2.40ch01	0	0	0.54	0	0	0	0	927	AT2G33550	--
Solyc01g065910.1	SL2.40ch01	0	0	0	0	0	0	0.51	2836	AT4G22485	--
Solyc01g065930.1	SL2.40ch01	0	0	0	0.96	0.62	1.39	0.49	3919	--	--
Solyc01g065940.1	SL2.40ch01	0	0	0	0	0	0	0	664	--	--
Solyc01g065950.1	SL2.40ch01	0	0	0	1.05	0	0	0	662	--	--
Solyc01g065960.1	SL2.40ch01	0	6.21	0	0.37	0	0	0	424	--	--
Solyc01g065980.2	SL2.40ch01	275.69	433.4	448.95	369.71	835.89	503.22	453.78	2456	AT3G16770	RAP2.3
Solyc01g065990.1	SL2.40ch01	0	0	0	0	0	0	0	324	--	--
Solyc01g066000.1	SL2.40ch01	0	0	0	0	1.36	1.14	0	660	AT1G72510	--
Solyc01g066010.1	SL2.40ch01	0	0	0	0.41	0	0	0	1519	AT3G51950	--
Solyc01g066020.1	SL2.40ch01	0.62	0.3	0.38	0.18	0	0	0	3447	AT5G17680	--
Solyc01g066050.2	SL2.40ch01	29.44	32.65	36.88	34.41	38.2	31.25	26.82	4144	AT3G16760	--
Solyc01g066060.2	SL2.40ch01	34.75	19.16	13.15	20.17	19.86	29.81	23.89	4369	AT3G06790	--
Solyc01g066080.1	SL2.40ch01	1.02	0.75	0	0	0	0	0	792	AT4G14090	--
Solyc01g066100.1	SL2.40ch01	0	0.52	0.64	0	0.15	0	0	1434	AT4G14090	--
Solyc01g066110.1	SL2.40ch01	0	0	0.78	0	0	0.84	0	1434	AT4G14090	--
Solyc01g066120.1	SL2.40ch01	0	1.52	0	0	0	0	0	790	AT1G05530	UGT75B2
Solyc01g066150.1	SL2.40ch01	0	0	0	0	0	1.26	1.77	511	AT1G05560	UGT75B1
Solyc01g066190.1	SL2.40ch01	0	0	0	2.17	0	0	0	315	--	--
Solyc01g066200.1	SL2.40ch01	0	0	0.42	0	0	0	0	270	--	--
Solyc01g066230.1	SL2.40ch01	0	0	0.87	0	0	0	0	2284	--	--
Solyc01g066270.2	SL2.40ch01	0	0	0	0.38	0.32	0	0	549	--	--
Solyc01g066290.2	SL2.40ch01	0	0	0	0	0.73	0	0	606	--	--
Solyc01g066310.2	SL2.40ch01	11.63	18	23.75	18.84	8.18	9.47	7.89	8528	AT3G06810	IBR3
Solyc01g066340.2	SL2.40ch01	1.51	2.62	1.63	6.17	3.56	3.06	8.74	302	--	--
Solyc01g066360.2	SL2.40ch01	0	0	0	0	0	0	0	2450	AT5G27870	--
Solyc01g066410.1	SL2.40ch01	0	0	0	0	0	0	0	1290	AT5G49180	--
Solyc01g066430.2	SL2.40ch01	2.38	1.44	101.95	78.64	50.9	95.17	71.66	1302	AT3G16720	TL2
Solyc01g066440.2	SL2.40ch01	5.19	9.45	9.36	0.91	1.11	0	0	1153	AT3G06840	--
Solyc01g066450.2	SL2.40ch01	2.08	0	1.15	0.72	0	0	0	2720	AT4G15960	--
Solyc01g066460.2	SL2.40ch01	12.67	36.9	35.99	34.33	3.53	0	0	924	AT4G02340	--
Solyc01g066470.2	SL2.40ch01	0	4.99	2.81	0.82	0	0	0	930	AT4G02340	--
Solyc01g066480.2	SL2.40ch01	17.21	15.66	11.57	8.71	9.36	6.63	7.59	7036	AT4G15940	--
Solyc01g066490.2	SL2.40ch01	2.38	5.67	0	6.52	0.41	0	0.49	403	--	--
Solyc01g066500.1	SL2.40ch01	0	0	0	0	0	0	0	930	AT5G60440	AGL62
Solyc01g066510.1	SL2.40ch01	0.46	1.01	0.42	0.34	0.07	0	0.21	9314	AT5G49150	GEX2
Solyc01g066520.2	SL2.40ch01	27.37	25.11	20.92	36.57	26.64	78.2	42.69	6327	AT3G06850	LTA1
Solyc01g066560.2	SL2.40ch01	3.57	4.59	1.88	3.62	0.38	3.71	0.4	4306	AT5G49130	--
Solyc01g066570.2	SL2.40ch01	36.85	72.16	134.93	48.68	80.12	23.52	41.14	1031	AT5G49120	--
Solyc01g066590.2	SL2.40ch01	22.29	13.43	23.39	20.07	16.03	33.8	10.92	3556	AT4G15930	--
Solyc01g066600.2	SL2.40ch01	50.64	28.52	0	8.33	23.88	16.23	11.42	786	--	--
Solyc01g066610.2	SL2.40ch01	5.92	2.33	1.65	1.11	0.24	0.44	0.31	7123	AT5G49110	--
Solyc01g066620.2	SL2.40ch01	1.86	1.53	1.26	0.51	0	0	0.16	5625	AT3G06860	MFP2
Solyc01g066640.2	SL2.40ch01	16.57	11.97	13.19	4.49	0.57	0	0.45	1551	AT5G49100	--
Solyc01g066680.2	SL2.40ch01	0	0	0	0	0	0	1.36	1157	AT3G16660	--
Solyc01g066690.2	SL2.40ch01	73.31	72	49.75	56.91	73.84	70.5	85.83	9996	AT1G04170	EIF2 GAMMA
Solyc01g066700.2	SL2.40ch01	0	1.2	4.43	3.64	1.33	0	5.61	2003	AT2G47650	UXS4
Solyc01g066710.2	SL2.40ch01	0.93	0.67	0.84	2.44	3.76	3.57	5.66	632	AT2G47650	UXS4
Solyc01g066720.2	SL2.40ch01	150.17	105.46	173.4	547.52	1782.15	1414.28	1929.44	2358	AT3G05550	--
Solyc01g066730.2	SL2.40ch01	3.12	4.49	1.87	1.26	0.72	0	1.05	1339	AT1G17310	--
Solyc01g066740.2	SL2.40ch01	25.62	42.4	24.45	13.22	1.14	0.44	0.48	8314	AT3G06880	--
Solyc01g066760.2	SL2.40ch01	17.97	0.69	0.86	0	0	0	0	544	AT3G06890	--
Solyc01g066770.2	SL2.40ch01	23.76	36.17	28.05	28.54	10.67	17.52	15.74	3517	AT5G49060	--
Solyc01g066790.1	SL2.40ch01	0	0	0	0	3.4	0	0	195	--	--
Solyc01g066810.2	SL2.40ch01	0	0	0	0	0	0	0	2050	AT2G47710	--
Solyc01g066820.2	SL2.40ch01	1.66	2.12	3	1.37	0.97	0.4	1.27	8193	AT3G16630	KINESIN-13A
Solyc01g066830.2	SL2.40ch01	16.35	10.94	14.75	10.25	3.07	12.94	5.99	13634	AT4G15880	ESD4
Solyc01g066840.2	SL2.40ch01	227.39	60.7	72.21	58.36	98.37	37.61	74.57	1854	AT5G27700	--
Solyc01g066850.2	SL2.40ch01	0	0	0	0	0	0	0.26	2307	AT3G30340	--
Solyc01g066860.2	SL2.40ch01	13.75	16.14	6.34	1.97	2.46	0	0	806	AT1G63310	--
Solyc01g066870.2	SL2.40ch01	5.3	3.34	3.18	3.73	3.02	1.36	3.36	2136	AT3G16560	--
Solyc01g066880.2	SL2.40ch01	0.92	3.68	7.12	3.44	4.25	4.87	4.36	1376	AT5G27690	--
Solyc01g066900.2	SL2.40ch01	24.11	5.61	6.02	3.17	0.88	0	1.05	3625	AT4G15790	--
Solyc01g066910.2	SL2.40ch01	32.82	1.9	0	0	0	0	0	594	AT5G48485	DIR1
Solyc01g066940.2	SL2.40ch01	14.3	17.3	22.25	38.86	43.34	50.54	104.31	5382	AT4G15780	VAMP724
Solyc01g066970.2	SL2.40ch01	0	4.81	3.07	1.43	3.56	1.48	1.73	606	AT5G24860	FPF1
Solyc01g066980.2	SL2.40ch01	8.99	2.38	2.95	2.16	13.64	3.94	1.66	632	AT5G24860	FPF1
Solyc01g066990.1	SL2.40ch01	2.2	0	6.65	0	0	4.81	0	207	--	--
Solyc01g067000.2	SL2.40ch01	10.03	14.26	23.8	56.06	57.39	33.94	155.94	1231	AT3G16510	--
Solyc01g067010.2	SL2.40ch01	2.8	7.4	37	43.31	55.54	122.06	168.96	1474	AT4G12560	CPR30
Solyc01g067020.2	SL2.40ch01	0	0	0.91	24.34	7.71	5.58	23.72	4451	AT1G48480	RKL1
Solyc01g067030.2	SL2.40ch01	2.12	3.79	3.81	1.87	1.21	3.61	1.68	1463	AT3G23880	--
Solyc01g067040.1	SL2.40ch01	1.41	0.54	0.23	0.11	0	0	0.17	3555	AT3G05430	--
Solyc01g067070.2	SL2.40ch01	6.6	5.64	9.25	12.93	13.97	14.58	12.57	6363	AT5G48970	--
Solyc01g067080.2	SL2.40ch01	14.09	15.66	14.1	16.04	60.99	69.25	39.73	1595	AT3G21400	--
Solyc01g067090.2	SL2.40ch01	11.83	11.82	15.28	8.64	4.26	31.74	51.89	3421	AT2G47820	--
Solyc01g067100.2	SL2.40ch01	38.8	61.13	77.67	81.32	65.45	105.54	97.61	9019	AT4G02570	CUL1
Solyc01g067120.2	SL2.40ch01	0.66	1.91	4.73	13.95	6.16	0	1.33	2788	AT4G02570	CUL1
Solyc01g067130.2	SL2.40ch01	0	1.6	1.99	13.05	1.89	0	5.23	469	AT2G47810	NF-YB5
Solyc01g067140.1	SL2.40ch01	0	0	0	0	0	0	0	2181	AT4G02570	CUL1
Solyc01g067160.2	SL2.40ch01	13.61	6.03	6.07	5.48	1.55	4.49	0	6585	--	--
Solyc01g067180.2	SL2.40ch01	0.82	0.6	3.14	2.89	4.54	0	0	1130	AT4G02570	CUL1
Solyc01g067190.1	SL2.40ch01	0	2.07	0	0	0	0	0	659	--	--
Solyc01g067200.1	SL2.40ch01	0.89	0	0.8	0.39	0	0	0	1397	AT4G02570	CUL1
Solyc01g067210.2	SL2.40ch01	3.15	1.67	0.78	1.64	0.37	0.83	0	5136	AT4G02570	CUL1
Solyc01g067220.1	SL2.40ch01	8.95	6.32	0	0	0	0	1.6	1615	--	--
Solyc01g067230.2	SL2.40ch01	0	0	1.15	1.78	0	0	0	1742	AT4G02570	CUL1
Solyc01g067240.2	SL2.40ch01	12.59	12.23	7.57	4.62	5.39	0	0	1527	AT4G02570	CUL1
Solyc01g067250.2	SL2.40ch01	0	0	0	0	0	0.43	0	1004	AT4G02570	CUL1
Solyc01g067260.2	SL2.40ch01	7.42	10.8	12.91	9.81	5.75	7.15	0	7140	AT4G02570	CUL1
Solyc01g067270.2	SL2.40ch01	3.29	3.07	5.05	3.68	2.16	0.91	1.54	9124	AT4G02570	CUL1
Solyc01g067280.2	SL2.40ch01	5.91	14.86	29.2	24.68	10.75	16.15	18.44	2544	AT4G15563	--
Solyc01g067290.2	SL2.40ch01	93.52	71.28	40.08	13.04	9.9	5.26	0.22	1608	AT5G18660	PCB2
Solyc01g067300.2	SL2.40ch01	0.57	6.24	11.34	43.73	21.41	12.09	5.04	4420	AT4G15610	--
Solyc01g067330.2	SL2.40ch01	0	5.12	10.13	0.78	0.51	0	2.01	2468	AT4G15630	--
Solyc01g067340.1	SL2.40ch01	0	0	2.13	0	0	0	0	782	AT4G29930	--
Solyc01g067350.2	SL2.40ch01	0	0	0	0	0	0	0	1411	AT5G65550	--
Solyc01g067360.2	SL2.40ch01	2.67	3.19	0.4	1.76	0.67	0	0.3	4438	AT5G18650	--
Solyc01g067370.2	SL2.40ch01	1.31	0	2.37	0	0	0	0	1664	--	--
Solyc01g067380.2	SL2.40ch01	3.82	14.82	21.76	17.48	21.22	27.29	22.44	6432	AT5G18640	--
Solyc01g067390.2	SL2.40ch01	72.45	78.67	73.97	97.76	50.72	99.65	95.22	10923	AT3G06400	CHR11
Solyc01g067400.2	SL2.40ch01	25.22	31.43	31.97	24.31	24.49	21.05	17.03	9562	AT5G18610	--
Solyc01g067410.1	SL2.40ch01	2.12	2.06	0.64	0	0	0	0	1008	AT3G05620	--
Solyc01g067420.2	SL2.40ch01	1.94	1.06	0	0	0	0	0	1065	AT3G27980	--
Solyc01g067440.2	SL2.40ch01	0	0.59	2.94	0.36	0	0	4.38	634	AT3G21460	--
Solyc01g067460.1	SL2.40ch01	0	0	2.5	0	0	0	0	309	AT4G15700	--
Solyc01g067480.2	SL2.40ch01	13.46	12.61	10.07	4.82	1.03	0.2	0	12381	AT5G18590	--
Solyc01g067490.2	SL2.40ch01	10.93	12.35	10.96	7.14	6.14	6.09	4.95	15570	AT2G39090	--
Solyc01g067500.2	SL2.40ch01	34.07	34.33	29.82	28.38	25.94	16.07	18.36	10357	AT5G18580	TON2
Solyc01g067510.2	SL2.40ch01	25.65	10.1	1.18	0	0	0	0	2683	AT3G26700	--
Solyc01g067520.2	SL2.40ch01	0	0	0	0	0	0.58	0	3911	AT4G38190	CSLD4
Solyc01g067530.2	SL2.40ch01	34.87	42.94	31.19	33.5	36.99	83.49	32.06	10897	AT5G18570	EMB269
Solyc01g067550.2	SL2.40ch01	16.67	15.16	18.08	14.45	6.85	9.39	0.6	6461	AT5G18550	--
Solyc01g067560.2	SL2.40ch01	18.4	19.54	17.05	20.62	9.75	14.79	14.82	19960	AT3G21430	ATALY3
Solyc01g067570.2	SL2.40ch01	6.66	10.48	9.41	7.72	5.14	2.58	10.96	2201	--	--
Solyc01g067580.2	SL2.40ch01	19.93	7.9	8.14	7.4	13.84	19.76	13.39	3041	AT5G18540	--
Solyc01g067590.2	SL2.40ch01	18.21	21.98	15.52	15.4	8.78	7.38	15.24	12076	AT1G09020	SNF4
Solyc01g067600.2	SL2.40ch01	16.03	23.29	17.4	22.87	4.31	8.58	9.1	8742	AT3G62900	--
Solyc01g067610.2	SL2.40ch01	19.38	22.09	15.13	27.8	16.63	17.51	19.65	748	--	--
Solyc01g067620.2	SL2.40ch01	5.2	13.53	9.41	14.73	5.57	0.36	3.13	1927	AT3G21420	--
Solyc01g067630.2	SL2.40ch01	25.18	15.93	13.58	4.47	2.76	4.55	3.89	2631	AT2G39080	--
Solyc01g067640.2	SL2.40ch01	41.29	34.68	17.96	15.51	3.34	2.74	4	5640	AT1G54610	--
Solyc01g067650.1	SL2.40ch01	0	0	0	3.72	5.13	13.83	2.29	1186	--	--
Solyc01g067660.2	SL2.40ch01	11.73	60.66	93.11	107.51	180.41	198.45	125.49	3172	AT5G18670	BMY3
Solyc01g067670.2	SL2.40ch01	16	52.95	86.87	99.11	234.3	121.92	33.96	1607	AT2G47900	TLP3
Solyc01g067680.2	SL2.40ch01	13.29	37.24	67.26	101.9	64.35	88.71	37.17	3208	AT1G25280	TLP10
Solyc01g067690.2	SL2.40ch01	3.69	2.74	2.06	2.89	4.74	3.69	0.51	1608	--	--
Solyc01g067700.2	SL2.40ch01	7.19	5.87	2.42	3.07	2.3	0.37	0	15512	--	--
Solyc01g067710.2	SL2.40ch01	10.37	6.88	8.93	5.67	10.75	15.1	10.16	4868	AT3G05030	NHX2
Solyc01g067720.2	SL2.40ch01	9.32	13.4	14.84	16.67	5.65	4.35	5.42	5149	AT1G08820	VAP27-2
Solyc01g067730.2	SL2.40ch01	518.64	445.93	415.4	223.16	520.2	282.21	330.16	2354	AT4G25050	ACP4
Solyc01g067740.2	SL2.40ch01	159.4	95.94	157.24	103.39	371.21	245.31	260.98	4929	AT1G08830	CSD1
Solyc01g067750.2	SL2.40ch01	24.64	22.29	11.86	8.17	8.86	7.25	14.2	14389	AT3G06350	MEE32
Solyc01g067780.1	SL2.40ch01	0.95	6.86	6.69	1.85	0.41	0.73	1.03	2712	AT5G18750	--
Solyc01g067790.2	SL2.40ch01	10.03	7.21	3.43	2.13	0.25	0.14	3.49	5822	AT3G21480	--
Solyc01g067800.2	SL2.40ch01	27.63	27.19	36.44	22.81	6.58	7.99	7.96	7734	AT3G06330	--
Solyc01g067820.2	SL2.40ch01	7.88	7.38	12.41	6.09	8.22	2.81	6.66	2050	AT3G62450	--
Solyc01g067830.2	SL2.40ch01	6.5	8.11	4.19	6.96	7.56	4.03	7.21	4337	AT4G03120	--
Solyc01g067840.2	SL2.40ch01	0	3.34	0	0	0	0	0	535	--	--
Solyc01g067860.2	SL2.40ch01	0	0.29	0	0	0	0.77	0.27	1599	AT2G39040	--
Solyc01g067890.2	SL2.40ch01	41.58	46.06	28.5	21.38	19.78	23.86	12.48	4292	AT4G15560	DXS
Solyc01g067900.2	SL2.40ch01	43.02	23.25	26.74	11.73	36.72	10.24	7.22	873	AT3G05490	RALFL22
Solyc01g067910.2	SL2.40ch01	0.79	0	0	2.76	6.84	3.02	0	406	--	--
Solyc01g067930.2	SL2.40ch01	189.13	214.12	334.96	207.34	160	306.1	266.53	1400	AT4G02500	XXT2
Solyc01g067940.2	SL2.40ch01	45.52	27.41	48.46	27.5	36.1	46.44	51.75	998	AT4G02500	XXT2
Solyc01g067960.1	SL2.40ch01	0	0	0	0.77	0	0	0	297	--	--
Solyc01g067980.1	SL2.40ch01	0	0	0	0	0	0	0	3945	AT3G62260	--
Solyc01g068000.2	SL2.40ch01	9.16	17.75	40.15	32.6	26.76	32.09	52.69	5009	AT3G62260	--
Solyc01g068020.2	SL2.40ch01	12.23	5.48	5.53	4.56	1.67	2.27	1.57	2797	AT1G02475	--
Solyc01g068030.2	SL2.40ch01	2.05	4.11	6.91	3.61	3.94	0.49	0.27	2601	AT1G02475	--
Solyc01g068040.1	SL2.40ch01	0	0	0	0	0	0	0	837	AT5G48350	--
Solyc01g068050.2	SL2.40ch01	10.07	9.75	9.58	6.4	5.94	6.09	7.56	4420	AT4G01880	--
Solyc01g068060.2	SL2.40ch01	38.91	38.35	36.97	41.07	95.01	86.51	35.88	6086	AT3G15580	ATG8I
Solyc01g068070.2	SL2.40ch01	3.19	3.49	4.52	4.48	2.14	4.18	4.95	18184	AT4G01860	--
Solyc01g068080.2	SL2.40ch01	13.52	9.58	5.15	11.98	4.58	4.19	1.44	3292	AT1G68540	--
Solyc01g068100.2	SL2.40ch01	97.19	106.64	122.82	116.72	44.85	110.38	80.95	7170	AT2G47070	SPL1
Solyc01g068120.2	SL2.40ch01	0	0	0	0	0	0	0	888	AT2G47040	VGD1
Solyc01g068130.2	SL2.40ch01	19.64	35.49	23.84	14.71	2.33	8.7	5.81	3564	AT2G47010	--
Solyc01g068140.2	SL2.40ch01	0.06	0.23	0	0.31	0.02	0	0.04	2322	AT3G62160	--
Solyc01g068150.2	SL2.40ch01	16.55	6.93	8.06	8.33	5.39	10.7	9.68	6008	AT3G62140	--
Solyc01g068160.2	SL2.40ch01	13.22	17.86	16.13	11.21	14	26.04	10.12	5757	AT3G62130	--
Solyc01g068170.2	SL2.40ch01	11.18	20.76	12.1	17.91	9.52	7.15	5.86	5293	AT3G51940	--
Solyc01g068180.2	SL2.40ch01	4.63	2.67	3.15	4.26	2.1	2.23	5.16	4289	AT4G20740	--
Solyc01g068190.2	SL2.40ch01	7.41	9.88	2.45	3.23	8.44	5.24	2.31	3248	AT4G31560	HCF153
Solyc01g068200.2	SL2.40ch01	42.37	53.62	29.45	26.67	36.78	34.08	21.95	6641	AT3G08550	KOB1
Solyc01g068210.2	SL2.40ch01	24.51	20.97	26.13	23.87	13.16	20.94	17.51	10002	AT1G51720	--
Solyc01g068240.2	SL2.40ch01	9.21	11.98	11.08	7.81	6.58	8.25	4.47	10041	AT4G30890	UBP24
Solyc01g068250.2	SL2.40ch01	13.08	0.27	3.08	1.13	1.29	0	0	1374	AT3G51930	--
Solyc01g068260.2	SL2.40ch01	6.43	5.36	4.12	3.82	2.73	5.67	6.43	13239	AT1G77320	MEI1
Solyc01g068270.2	SL2.40ch01	25.84	38.61	22.34	17.06	6.37	7.83	3.67	4402	AT5G63940	--
Solyc01g068280.2	SL2.40ch01	36.67	16.48	10.84	11.5	4.79	1.84	2.13	13925	AT5G63950	CHR24
Solyc01g068290.2	SL2.40ch01	5.63	5.16	5.45	4.87	5.36	5.82	5.59	12123	AT2G13440	--
Solyc01g068320.1	SL2.40ch01	3.86	2.81	1.39	0	0	0	0	3083	AT1G05490	chr31
Solyc01g068330.2	SL2.40ch01	13.17	13.13	12.6	17.25	8.41	18.17	26.02	6007	AT3G01610	emb1354
Solyc01g068340.2	SL2.40ch01	3.93	3.08	3.55	1.47	0	4.08	1.23	9417	AT4G30870	MUS81
Solyc01g068350.2	SL2.40ch01	6.07	2.01	2.49	0.73	0.71	0	1.5	2336	AT4G30870	MUS81
Solyc01g068360.2	SL2.40ch01	1.99	0.56	0.72	0.7	0.09	0.19	0	4533	AT3G03770	--
Solyc01g068370.2	SL2.40ch01	1.97	4.6	2.22	2.16	2.73	3.19	6.46	4241	AT3G03750	SUVR3
Solyc01g068380.2	SL2.40ch01	0	0.19	0.23	0.67	5.69	0.25	0.17	9921	AT5G50400	PAP27
Solyc01g068390.2	SL2.40ch01	14.54	20.58	18.27	22.59	22.26	56.51	39.38	5283	AT3G62240	--
Solyc01g068400.2	SL2.40ch01	112.21	120.4	131.88	157.39	196.36	200.27	190.98	8515	AT2G30410	TFCA
Solyc01g068410.2	SL2.40ch01	10.05	7.8	34.05	20.82	1.11	0	0	3003	AT5G16530	PIN5
Solyc01g068430.1	SL2.40ch01	12.76	43.17	70.31	9.75	1.05	0	0	3215	AT1G29050	TBL38
Solyc01g068440.1	SL2.40ch01	0	0	0	0.19	0.38	0	0.89	3755	AT2G42570	TBL39
Solyc01g068450.2	SL2.40ch01	4.99	6.03	11.91	16.89	19.18	22.87	22.22	1541	AT1G34570	--
Solyc01g068460.2	SL2.40ch01	31.9	96.72	74.32	80.73	13.54	9.31	7.15	3032	AT2G38800	--
Solyc01g068470.2	SL2.40ch01	5.32	5.05	6.36	1.79	0.78	2.05	1.44	9738	AT2G38780	--
Solyc01g068480.2	SL2.40ch01	26.12	28.16	26.09	26.42	10.07	31.22	15.51	13876	AT2G38770	EMB2765
Solyc01g068490.2	SL2.40ch01	0.59	0.72	0.72	7.5	2.03	1.34	1.48	2759	AT1G20780	SAUL1
Solyc01g068500.2	SL2.40ch01	2.08	1.36	2.32	1.52	1.4	2.92	3.97	10511	AT3G54510	--
Solyc01g068510.1	SL2.40ch01	1.98	0	1.8	0.44	0	0.6	6.77	513	AT1G44224	--
Solyc01g068520.1	SL2.40ch01	0	0	0	0	0	0	0	201	--	--
Solyc01g068530.2	SL2.40ch01	127.67	64.04	91.63	65.61	83.99	109.84	82.47	720	AT2G09990	--
Solyc01g068540.2	SL2.40ch01	15.93	9.66	2.01	3.45	0.82	0.61	1.51	6016	AT3G53440	--
Solyc01g068550.2	SL2.40ch01	0.48	0.7	0	0	0.41	0	0	1149	AT4G35160	--
Solyc01g068560.2	SL2.40ch01	11.38	9.95	0	2.85	2.07	0	2.94	815	--	--
Solyc01g068580.2	SL2.40ch01	53.45	31.53	36.1	43.74	42.36	57.6	49.53	9083	AT1G02330	--
Solyc01g068590.2	SL2.40ch01	59.38	63.26	29.79	44.67	14.71	59.22	49.75	5199	AT3G62010	--
Solyc01g068600.2	SL2.40ch01	2.35	2.35	2.22	3.21	0.72	0.54	5.71	6156	AT3G62010	--
Solyc01g068610.2	SL2.40ch01	14.59	18.84	17.1	20.54	11.87	23.75	24.97	17320	AT3G62010	--
Solyc01g068620.2	SL2.40ch01	8.42	12.91	8.01	7.73	6.66	3.84	5.99	3363	AT4G01650	--
Solyc01g068630.2	SL2.40ch01	2.39	6.12	5.8	1.96	0.85	0	0	3436	AT3G62040	--
Solyc01g068640.2	SL2.40ch01	7.28	4.99	5.17	4.38	2.27	1.06	2.4	10984	AT4G01660	ATATH10
Solyc01g073640.2	SL2.40ch01	2323.55	577.45	97.6	8.72	5.98	4.86	5.53	1468	AT2G47140	--
Solyc01g073650.2	SL2.40ch01	61.91	72.5	77.04	56.86	39.2	45.4	60.8	7867	AT2G42500	PP2A-3
Solyc01g073660.2	SL2.40ch01	0.53	0.58	4.24	2.51	1.44	1.32	15.5	8364	AT2G44280	--
Solyc01g073670.2	SL2.40ch01	0.29	0	0	0	0	0	0.2	3318	AT2G44280	--
Solyc01g073680.2	SL2.40ch01	4.94	2.4	7.92	5.08	0.94	0	0	1600	AT2G44300	--
Solyc01g073690.2	SL2.40ch01	219.57	209.96	140.64	103.7	209.87	135.89	127.38	1083	AT3G58730	--
Solyc01g073700.2	SL2.40ch01	8.74	4.75	0.86	0.28	0	0	0.85	1783	AT4G30250	--
Solyc01g073710.2	SL2.40ch01	0	2.97	1.15	1.81	2.63	2.63	8.38	744	AT2G44310	--
Solyc01g073720.2	SL2.40ch01	0.94	1.35	2.54	0.41	0	0	7.37	551	AT1G05575	--
Solyc01g073730.2	SL2.40ch01	11.34	20.04	13.58	12.89	10.04	5.31	10.72	4927	AT2G31955	CNX2
Solyc01g073740.2	SL2.40ch01	36.85	25.87	21.5	23.33	12.29	11.86	36.16	8786	AT2G44350	CSY4
Solyc01g073750.2	SL2.40ch01	22.72	46.71	30.29	28.09	5.55	9.64	8.33	27743	AT2G31960	GSL03
Solyc01g073760.2	SL2.40ch01	15.06	20.94	44.46	20.52	36.94	9.24	21.37	514	AT2G31960	GSL03
Solyc01g073770.2	SL2.40ch01	45.09	30.44	31.79	72.36	108.66	40.39	58.74	1084	AT5G19900	--
Solyc01g073780.2	SL2.40ch01	0.38	0	0	0	0	0	0	1356	AT2G44380	--
Solyc01g073800.2	SL2.40ch01	0	0	0	0	0.24	0	0	917	AT2G44380	--
Solyc01g073810.2	SL2.40ch01	0	0	0	0	0	0	0.88	797	AT2G17740	--
Solyc01g073820.2	SL2.40ch01	0	0	0.98	0.96	0	0	5.18	947	AT2G44380	--
Solyc01g073830.1	SL2.40ch01	0	0	0	0.73	0.47	0	1.13	933	AT2G44380	--
Solyc01g073840.1	SL2.40ch01	0	0	0.34	0.66	0	0	0	1380	AT2G44380	--
Solyc01g073860.2	SL2.40ch01	0	0	0.61	0	0.58	0	0.91	768	AT2G28270	--
Solyc01g073870.2	SL2.40ch01	50.93	60.48	52.39	56.7	34.47	98.71	99.5	11467	AT1G40087	--
Solyc01g073880.2	SL2.40ch01	0	0	0	0.75	0	0	3.86	609	AT2G28270	--
Solyc01g073890.2	SL2.40ch01	0	0	0.34	3.49	0.92	0	11.6	1493	AT2G27660	--
Solyc01g073900.2	SL2.40ch01	28.84	40.16	39.95	44.16	22.49	24.62	31.68	2139	AT2G44410	--
Solyc01g073910.2	SL2.40ch01	0.9	0.66	0.81	5.31	1.16	3.48	4.29	1884	AT5G06710	HAT14
Solyc01g073920.2	SL2.40ch01	13.65	4.99	5.73	7.69	5.68	11.61	7.64	10004	AT2G32840	--
Solyc01g073930.2	SL2.40ch01	6.17	5.02	6.45	3.45	4.25	0	4.09	6338	AT2G44420	--
Solyc01g073940.2	SL2.40ch01	10.95	10.6	11.28	7.62	12.95	6.56	12.23	3801	AT3G12130	--
Solyc01g073950.2	SL2.40ch01	56.16	47.87	41.53	88.29	60.51	78.45	96.05	4479	AT2G44430	--
Solyc01g073960.2	SL2.40ch01	24.96	23.39	25.36	25.99	27	16.04	16.56	6337	AT2G44440	--
Solyc01g073970.2	SL2.40ch01	1.8	1.31	0.81	0.79	0	0.87	0.61	575	AT4G40030	--
Solyc01g073980.1	SL2.40ch01	0	0	0	0	0	0	0	1020	--	--
Solyc01g073990.2	SL2.40ch01	0	0	0	0.86	0	0	0	793	--	--
Solyc01g074000.2	SL2.40ch01	171.89	35.47	45.49	7.4	9.63	0	11.44	643	AT4G40030	--
Solyc01g074010.2	SL2.40ch01	46.92	50.1	33.82	32.76	39.09	20.99	41.06	4108	AT2G32850	--
Solyc01g074020.2	SL2.40ch01	3.42	3.18	3.71	3.32	3.91	2.97	3.32	6257	AT1G04945	--
Solyc01g074030.2	SL2.40ch01	412.55	112.84	42.95	15.39	1.67	0	0	6971	AT2G44480	BGLU17
Solyc01g074050.1	SL2.40ch01	1.69	0	0	0	0	0	0	888	AT2G44480	BGLU17
Solyc01g079060.2	SL2.40ch01	6.88	5.47	8.47	3.31	2.55	6.63	3.82	4747	AT3G62080	--
Solyc01g079070.2	SL2.40ch01	6.23	9.07	9.36	6.4	3.78	10.42	8.39	1998	AT3G62080	--
Solyc01g079080.2	SL2.40ch01	4.16	1.46	1.81	1.33	0.43	0.58	0	5674	AT2G46980	--
Solyc01g079090.2	SL2.40ch01	46.73	37.35	30.29	25.35	26.09	43.91	16.43	5456	AT4G01690	PPOX
Solyc01g079100.2	SL2.40ch01	18.09	1.68	2.16	0	0	0	0	3447	AT4G01730	--
Solyc01g079110.2	SL2.40ch01	228.77	59.48	48.97	10.23	6.34	1.6	9	621	AT5G65360	--
Solyc01g079130.1	SL2.40ch01	0.36	0	0	0	0	0	0	2695	AT1G02460	--
Solyc01g079140.2	SL2.40ch01	0	0	0	3.19	0.77	0	0.61	571	--	--
Solyc01g079150.2	SL2.40ch01	17.99	8.94	3.1	2.28	0.58	0	0.13	3891	AT2G47160	BOR1
Solyc01g079160.2	SL2.40ch01	0	0	1.12	0	0	0	0	3786	AT1G56670	--
Solyc01g079170.2	SL2.40ch01	0	0.48	3.57	18.06	3.1	0	3.13	2514	AT2G47180	GolS1
Solyc01g079180.2	SL2.40ch01	0.34	0	0	0	0	0	0	2604	AT5G19730	--
Solyc01g079200.2	SL2.40ch01	0	0	0	0.39	0	0	0.3	3111	AT1G02400	GA2OX6
Solyc01g079210.2	SL2.40ch01	7.78	8.22	6.78	3.52	2.65	1.24	0.52	7442	AT2G47210	--
Solyc01g079220.2	SL2.40ch01	10.6	14.58	17.21	8.17	13.84	14.3	11.15	5359	AT4G01940	NFU1
Solyc01g079230.2	SL2.40ch01	72.73	66.38	57.8	69.08	48.46	62.81	75.51	6853	AT1G26540	--
Solyc01g079240.2	SL2.40ch01	37.5	22.33	20.6	3.56	1.39	0.86	0	5475	AT2G47240	LACS1
Solyc01g079250.2	SL2.40ch01	79.81	115.24	98.74	114.78	36.16	48.08	75.75	5834	AT3G62310	--
Solyc01g079260.2	SL2.40ch01	1.66	0.91	5.98	19.72	60.83	69.34	61.96	2457	AT2G47260	WRKY23
Solyc01g079290.1	SL2.40ch01	0	0	0	0.27	0	0	0.82	855	AT2G33770	UBC24
Solyc01g079300.2	SL2.40ch01	0	0	0.17	1.01	0.08	0	0	3146	AT4G01970	STS
Solyc01g079310.2	SL2.40ch01	6.74	9.85	5.74	2.82	0.96	0.36	2.03	5814	AT3G62370	--
Solyc01g079320.2	SL2.40ch01	9.03	13.15	9.01	11.01	8.84	14.91	9.85	2340	AT1G02370	--
Solyc01g079330.2	SL2.40ch01	20.66	20.32	20.78	18.19	15.32	27.06	16.75	9325	AT2G47330	--
Solyc01g079340.2	SL2.40ch01	13.26	14.86	9.35	8.52	6.39	7.63	4.37	7481	AT4G02010	--
Solyc01g079350.2	SL2.40ch01	30.4	38.17	45.88	64.25	32.59	42.04	45.36	2819	AT1G56460	--
Solyc01g079360.2	SL2.40ch01	9.74	9.87	4.21	3.15	4.18	0.8	0.87	1666	AT2G34830	WRKY35
Solyc01g079370.2	SL2.40ch01	0	0	0.36	0	0	0	0	3747	AT3G03450	RGL2
Solyc01g079380.1	SL2.40ch01	0	0	0	0.15	0	1	0.71	1488	AT3G03450	RGL2
Solyc01g079390.2	SL2.40ch01	17.7	31.09	30.79	33.48	12.88	29.25	20.33	15513	AT4G02020	SWN
Solyc01g079400.2	SL2.40ch01	11.57	9.19	12.33	8.57	2.7	5.57	2.68	2975	AT3G62390	TBL6
Solyc01g079410.2	SL2.40ch01	100.02	30.96	23.37	11.84	3.93	0	0.54	5788	AT2G16760	--
Solyc01g079420.2	SL2.40ch01	101.43	78.82	77.49	69.47	138.48	110.1	69.34	3253	AT2G47380	--
Solyc01g079430.2	SL2.40ch01	8.09	3.94	5.66	4	3.69	5.56	3.01	1428	AT5G21970	--
Solyc01g079440.1	SL2.40ch01	10.57	14	2.28	1.91	6.5	17.07	9.12	204	--	--
Solyc01g079450.2	SL2.40ch01	56.5	70.93	44.57	49.41	41.26	47.46	35.77	10113	AT2G47390	--
Solyc01g079460.2	SL2.40ch01	1.26	0.92	0	0	0	1.22	12.85	1017	AT1G56423	--
Solyc01g079470.2	SL2.40ch01	111	115.92	90.22	20.92	9.69	0	0	707	AT2G47400	CP12-1
Solyc01g079480.2	SL2.40ch01	27.45	41.29	97.69	63.47	56.38	80.83	184.21	1163	AT3G62420	BZIP53
Solyc01g079490.2	SL2.40ch01	6.11	8.56	3.98	4.02	5.11	5.59	6.24	17813	AT4G02030	--
Solyc01g079500.2	SL2.40ch01	35.67	10.41	8.65	3.51	2.19	1.18	5.96	6090	AT4G02060	PRL
Solyc01g079510.2	SL2.40ch01	12.42	17.5	14.98	14.94	5.6	6.4	6.6	21130	AT5G49430	--
Solyc01g079520.2	SL2.40ch01	14.68	5.36	3.5	1.81	1.43	2.75	4.33	10016	AT4G02070	MSH6-1
Solyc01g079530.2	SL2.40ch01	4.59	0	13.74	19.51	10.94	7.04	17.58	2598	AT1G02610	--
Solyc01g079540.2	SL2.40ch01	175.93	120.39	123.18	109.72	241.23	186.44	161.42	9150	AT4G02080	SAR2
Solyc01g079560.2	SL2.40ch01	3.64	0	0	0	0	0	0	1889	AT3G18990	VRN1
Solyc01g079570.2	SL2.40ch01	39.23	7.3	0.18	0.44	0	0	0	5664	AT1G02640	BXL2
Solyc01g079580.2	SL2.40ch01	55.09	55.4	13.88	4.49	2.2	1.8	3.8	2586	AT2G47440	--
Solyc01g079590.2	SL2.40ch01	24.35	23.83	28.17	28.64	43.82	114.95	39.7	7542	AT3G62580	--
Solyc01g079600.2	SL2.40ch01	12.28	16.93	90.41	57.68	18.69	86.83	40.95	3758	AT1G02660	--
Solyc01g079610.2	SL2.40ch01	102.82	73.21	54.16	73.98	15.79	33.68	78.67	5979	AT3G62600	ERDJ3B
Solyc01g079620.2	SL2.40ch01	18.65	18.05	8.81	2.73	19.77	2.99	0.6	3283	AT2G47460	PFG1
Solyc01g079630.2	SL2.40ch01	1.34	2.45	3.04	1.63	0.48	1.93	0	4888	AT3G62620	--
Solyc01g079640.2	SL2.40ch01	3.12	4.83	7.25	6.16	3.21	1.53	0.61	4777	AT2G25920	--
Solyc01g079650.2	SL2.40ch01	9.27	9.8	9.84	6.46	6.62	4.61	12.18	10859	AT4G02120	--
Solyc01g079660.2	SL2.40ch01	0.55	0.4	41.74	43.46	74.67	87.09	205.83	937	AT5G38700	--
Solyc01g079670.2	SL2.40ch01	0	0	0.68	0.33	1.62	0	2.56	684	AT5G38700	--
Solyc01g079680.2	SL2.40ch01	37.28	19.73	10.54	10.39	6.39	4.07	6.41	2972	AT5G19320	RANGAP2
Solyc01g079690.2	SL2.40ch01	21.98	15.85	12.15	16.6	7.5	19.3	21.2	7085	AT3G06010	ATCHR12
Solyc01g079700.2	SL2.40ch01	3.42	3.73	3.06	5.77	0.73	4.13	5.19	1423	AT3G06010	ATCHR12
Solyc01g079710.2	SL2.40ch01	20.14	13.7	19.05	14.55	12.02	26.09	11.87	7781	AT5G19300	--
Solyc01g079720.2	SL2.40ch01	11.48	28.23	33.99	29.58	35.05	36.3	39.55	15105	AT5G19280	RAG1
Solyc01g079740.2	SL2.40ch01	2.81	5.06	0	1.24	1.19	0	2.88	1096	AT5G19260	--
Solyc01g079750.2	SL2.40ch01	13.78	5.02	5.46	3.49	1.31	0.4	0.14	7357	AT3G06030	NP3
Solyc01g079760.2	SL2.40ch01	23.9	15.7	19.39	17.64	18.17	17.48	15.94	8085	AT5G27520	PNC2
Solyc01g079770.2	SL2.40ch01	5.08	2.27	3.16	4.11	6	1.13	2.39	1322	AT1G21790	--
Solyc01g079780.2	SL2.40ch01	12.52	9.54	19.02	17.15	15.62	3.84	10.05	3396	AT5G19250	--
Solyc01g079790.2	SL2.40ch01	21.51	16.37	9.66	4.86	0.96	0	1.46	4243	AT5G19220	APL1
Solyc01g079800.2	SL2.40ch01	11.25	2.56	8.26	2.67	1.81	1.36	2.15	5780	AT5G19210	--
Solyc01g079810.2	SL2.40ch01	12.93	18.43	24.43	31.42	16.38	15.22	22.49	5820	AT4G14220	RHF1A
Solyc01g079820.2	SL2.40ch01	68.15	40.89	37.36	22.58	34.32	31.53	18.5	3816	AT3G06050	PRXIIF
Solyc01g079830.2	SL2.40ch01	2.14	0	0	0	0	0	0	1637	AT5G19190	--
Solyc01g079840.2	SL2.40ch01	45.09	48.79	43.59	39	41.91	77.51	51.73	11649	AT5G19180	ECR1
Solyc01g079850.2	SL2.40ch01	3.73	2.82	1.61	1.57	1.28	1.15	0	3588	AT5G19160	TBL11
Solyc01g079860.2	SL2.40ch01	32.49	32.58	26.6	29.73	46.26	32.79	25.27	10061	AT5G19150	--
Solyc01g079870.2	SL2.40ch01	49.08	67.53	79.44	99.76	81.52	83.9	108.02	1567	AT1G08970	NF-YC9
Solyc01g079880.2	SL2.40ch01	63.2	219.28	262.58	297.21	238.19	201.86	767.76	4145	AT5G19140	ATAILP1
Solyc01g079920.2	SL2.40ch01	0	0.22	4.82	0.26	0	0	0	3110	AT1G03220	--
Solyc01g079930.1	SL2.40ch01	0.4	0.29	0	0.35	0.34	0.76	0.27	2053	AT1G03220	--
Solyc01g079940.2	SL2.40ch01	0.33	0	0.59	1.86	0.42	0.31	78.57	2197	AT1G03220	--
Solyc01g079950.2	SL2.40ch01	0.36	0.26	1.29	2.99	1.06	1.72	18.87	1824	AT1G03230	--
Solyc01g079960.2	SL2.40ch01	0	0	0	0	0	0	6.63	1589	AT1G03220	--
Solyc01g079970.2	SL2.40ch01	0	0	0	0	0	0	1.71	1436	AT1G03220	--
Solyc01g079980.2	SL2.40ch01	6.97	0	0	0	0	0	0	1455	AT1G03220	--
Solyc01g080000.1	SL2.40ch01	0	1.68	12.56	8.66	0.7	0	0	1338	AT1G03220	--
Solyc01g080010.2	SL2.40ch01	2.69	12.44	16.06	16.54	5.89	5.49	326.99	1537	AT1G03220	--
Solyc01g080020.2	SL2.40ch01	18.19	24.61	55.31	23.32	17.99	4.85	20.99	1631	AT1G03230	--
Solyc01g080030.1	SL2.40ch01	0.64	0	0	0.87	3.93	1.86	3.09	1321	AT5G16990	--
Solyc01g080040.2	SL2.40ch01	22.06	17.32	22.01	14.77	11.18	5.45	3.47	7422	AT3G23610	DSPTP1
Solyc01g080070.2	SL2.40ch01	232.81	165.39	102.22	58.86	11.66	0.76	4.79	2676	AT3G06130	--
Solyc01g080080.2	SL2.40ch01	19.34	22.16	27.21	26.37	24.18	41.94	26.08	1080	AT3G06140	--
Solyc01g080090.2	SL2.40ch01	35.49	63.44	63.39	81.04	44.56	92.26	51.09	5089	AT3G06145	--
Solyc01g080110.2	SL2.40ch01	13	14.11	16.93	9.71	21.28	17.86	17.74	12151	AT5G19070	--
Solyc01g080120.2	SL2.40ch01	0	0.18	0	0.22	0	0	0	2067	AT3G06150	--
Solyc01g080130.2	SL2.40ch01	4.85	11.81	20.49	6.69	1.73	3.31	5.32	2550	AT3G06150	--
Solyc01g080140.2	SL2.40ch01	13.49	9.03	4.93	8.51	14.52	15.46	6.43	14522	AT5G19050	--
Solyc01g080150.2	SL2.40ch01	0	0	0.62	0.45	0.15	0	0	1754	AT5G19040	IPT5
Solyc01g080160.2	SL2.40ch01	10.71	9.39	17.26	10.43	6.98	4.71	9.16	8256	AT4G14240	--
Solyc01g080170.2	SL2.40ch01	13.9	12.54	14.76	10.22	8.9	6.99	12.3	9419	AT2G26800	--
Solyc01g080180.2	SL2.40ch01	4.57	5.66	6.6	5.63	11.35	7.04	12.07	6204	AT3G06180	--
Solyc01g080190.2	SL2.40ch01	9.67	9.8	7.69	4.98	7.89	6.23	2.19	2235	AT5G19020	MEF18
Solyc01g080200.2	SL2.40ch01	4.63	5.71	8.65	5.18	1.83	0.92	1.92	11648	AT3G23590	RFR1
Solyc01g080210.2	SL2.40ch01	2.05	0.75	2.14	3.8	5.7	8.56	1.16	5874	AT3G23580	RNR2A
Solyc01g080220.2	SL2.40ch01	1.63	1.59	4.88	9.47	23.13	14.62	34.62	1983	AT3G23600	--
Solyc01g080230.2	SL2.40ch01	0	0	0	0	0	0	0	2241	AT3G23600	--
Solyc01g080240.2	SL2.40ch01	33.93	29.49	27.44	24.47	8.77	7.95	10.56	7461	AT5G19010	MPK16
Solyc01g080250.2	SL2.40ch01	31.32	32.76	35.26	29.76	27.83	30.73	34.07	9041	AT3G06190	BPM2
Solyc01g080260.2	SL2.40ch01	2.64	1.79	2.55	10.35	3.15	3.09	0	2823	AT5G18980	--
Solyc01g080270.2	SL2.40ch01	21.44	31.46	38.77	41.79	36.12	42.46	44.38	19661	AT4G14290	--
Solyc01g080280.2	SL2.40ch01	104.47	61.13	23.45	9.07	4.73	0	0.21	5288	AT5G35630	GS2
Solyc01g080290.2	SL2.40ch01	2.75	4.39	0.62	0.61	1.18	1.33	0	1289	AT5G18970	--
Solyc01g080300.2	SL2.40ch01	7.86	12.65	6.92	5.66	6.58	2.85	1.28	4551	AT3G21580	--
Solyc01g080310.2	SL2.40ch01	11.62	14.28	7.28	8.61	2.41	5.4	2.58	5364	AT5G18950	--
Solyc01g080320.1	SL2.40ch01	3.94	8.61	11.69	9.99	0	0	0	551	--	--
Solyc01g080330.2	SL2.40ch01	26.75	50.3	63.92	48.55	65.82	75.03	50.94	2497	AT4G15470	--
Solyc01g080340.2	SL2.40ch01	24.46	33.01	29.93	41.53	45.9	51.05	66.82	1657	AT1G03350	--
Solyc01g080350.2	SL2.40ch01	4.86	8.17	11.13	5.28	4.97	3.97	2.27	7587	AT5G18940	--
Solyc01g080360.2	SL2.40ch01	10.86	19.01	17.58	21.19	18.24	30.09	9.16	17308	AT2G20790	--
Solyc01g080370.2	SL2.40ch01	4.26	1.77	1.37	2.93	4.92	4.01	7.63	2505	AT3G06260	GATL4
Solyc01g080380.2	SL2.40ch01	0.47	0	0	0.21	0	0	0	1100	AT5G18930	SAMDC4
Solyc01g080390.1	SL2.40ch01	0.28	0	0	0.12	0	0	0	3189	--	--
Solyc01g080400.2	SL2.40ch01	16.81	12.06	17.42	17.62	14.33	12.41	10.47	5455	AT3G06270	--
Solyc01g080410.2	SL2.40ch01	2.33	4.5	5.49	9.32	566	279.95	146.01	1079	AT4G04830	MSRB5
Solyc01g080420.1	SL2.40ch01	0	0	5.75	2.97	0	0	3.89	1106	--	--
Solyc01g080430.2	SL2.40ch01	37.76	92.89	72.33	91.12	51.98	78.92	89.82	5052	AT4G03000	--
Solyc01g080440.1	SL2.40ch01	1.29	0	0	0	0	1.25	0	890	AT3G19430	--
Solyc01g080450.2	SL2.40ch01	2.77	5.43	6.03	2.9	0.86	0.55	0.39	1795	AT1G16830	--
Solyc01g080460.2	SL2.40ch01	36.95	308.64	296.69	155.55	55.73	40.52	25.57	8413	AT4G15530	PPDK
Solyc01g080470.2	SL2.40ch01	15.22	9.38	17.94	17.81	22.35	50.72	39.83	3697	AT4G15520	--
Solyc01g080480.2	SL2.40ch01	0	0	0	0	0	0	0	2098	AT3G21530	--
Solyc01g080490.2	SL2.40ch01	0.62	2.69	2.77	4.06	3.9	1.19	0	837	AT3G21550	DMP2
Solyc01g080500.2	SL2.40ch01	88.92	79.15	326.54	345.23	213.15	349.82	434.54	1336	--	--
Solyc01g080510.2	SL2.40ch01	2.9	9.54	11.15	11.52	6.08	5.61	12.59	4611	AT4G15545	--
Solyc01g080520.2	SL2.40ch01	0	0	0.23	0	0	0	0	3551	AT5G18910	--
Solyc01g080530.2	SL2.40ch01	28.59	29.5	27.52	28.15	19.37	23.73	23.9	8510	AT5G18900	--
Solyc01g080540.2	SL2.40ch01	8.85	9.2	19.34	15.37	5.13	5.48	11.37	2261	AT3G21510	AHP1
Solyc01g080550.1	SL2.40ch01	0.43	0	0	0	0	0.41	0	1908	AT5G18860	--
Solyc01g080560.1	SL2.40ch01	0	0	0.34	0	0	0.36	1.79	5227	AT5G18860	--
Solyc01g080570.2	SL2.40ch01	0	0.13	0	0.65	0.08	0	2.69	6939	AT5G18860	--
Solyc01g080580.2	SL2.40ch01	0.19	0.57	0	0.17	0	0	0	4605	AT5G18860	--
Solyc01g080590.2	SL2.40ch01	14.43	17.51	27.47	19.08	51.39	36.31	13.06	1942	AT5G18850	--
Solyc01g080600.2	SL2.40ch01	184.64	23.55	31.82	6.38	7.64	9.67	5.26	675	AT5G65360	--
Solyc01g080610.2	SL2.40ch01	0	0	0	0	0	0	0	3375	AT5G10980	--
Solyc01g080620.2	SL2.40ch01	5.73	6.56	8.29	7.87	6.23	11.54	11.89	10014	AT4G15840	--
Solyc01g080640.2	SL2.40ch01	56.36	27.94	21.75	32.48	23.61	29.22	29.55	6620	AT3G62700	MRP10
Solyc01g080650.2	SL2.40ch01	10.59	13.31	21	4.59	7.56	7.47	18.81	2838	--	--
Solyc01g080660.2	SL2.40ch01	13.04	9.55	6.32	6.78	8.72	6.59	4.23	4340	AT5G18810	SCL28
Solyc01g080670.2	SL2.40ch01	15.16	20.73	27.44	30.88	12.17	17.47	18.08	8626	AT5G18830	SPL7
Solyc01g080680.2	SL2.40ch01	23.29	113.31	57.92	5.45	0.86	1.39	0.59	3689	AT5G18840	--
Solyc01g080690.2	SL2.40ch01	10.48	11.59	12.29	19.06	16.17	27.85	15.7	7119	AT4G03020	--
Solyc01g080700.2	SL2.40ch01	13.34	17.1	8.85	6.27	3.96	2.25	0.53	8843	AT5G18860	--
Solyc01g080720.2	SL2.40ch01	1.73	3.08	3.25	2.49	1.68	1.36	2.11	5171	AT3G06920	--
Solyc01g080740.1	SL2.40ch01	0	0.61	0	0	0	0	0	6965	--	--
Solyc01g080750.2	SL2.40ch01	38.4	1.03	3.81	0	0	0	0	1410	AT4G15830	--
Solyc01g080760.2	SL2.40ch01	35.89	31.81	18.52	19.28	15.37	23.58	40.78	7626	AT4G15820	--
Solyc01g080770.2	SL2.40ch01	17.05	9.31	4.03	4	1.71	1.08	0.54	3345	AT4G20270	BAM3
Solyc01g080780.2	SL2.40ch01	12.44	9.43	6.49	7.38	6.47	9.55	9.11	3462	AT4G02510	TOC86
Solyc01g080790.2	SL2.40ch01	0	0	0	0.28	0	0	0	1009	AT2G15220	--
Solyc01g080800.2	SL2.40ch01	0	0	0	0.41	0	0	0	1416	AT2G15220	--
Solyc01g080810.2	SL2.40ch01	13.51	14.53	11.61	6.84	5.98	6.62	4.64	22893	AT5G49030	OVA2
Solyc01g080830.2	SL2.40ch01	0.53	2.28	2.37	1.39	3.48	4.43	3.4	1778	AT4G01790	--
Solyc01g080840.2	SL2.40ch01	34.24	39.69	31.42	28.34	15.76	29.96	16.07	16565	AT4G01800	AtcpSecA
Solyc01g080850.2	SL2.40ch01	15.33	22.75	18.71	23.28	8.77	23.69	10.44	6168	AT4G01810	--
Solyc01g080860.2	SL2.40ch01	19.96	19.47	17.84	19.27	21.1	15.48	21.98	8789	AT2G44520	COX10
Solyc01g080870.2	SL2.40ch01	8.75	18.14	30.26	28.93	31.84	16.67	5.32	4133	AT1G32450	NRT1.5
Solyc01g080880.2	SL2.40ch01	30.78	20.93	18.83	17.41	15.22	30.97	20.94	7080	AT5G46570	BSK2
Solyc01g080890.2	SL2.40ch01	32.56	40.13	47.09	66.22	187.38	426.28	425.89	620	--	--
Solyc01g080900.2	SL2.40ch01	10.61	29.56	25.93	13.94	0.63	5.91	3.76	4263	AT2G32440	KAO2
Solyc01g080910.2	SL2.40ch01	273.71	316.35	375.31	231.15	173.31	146.6	68.03	1275	AT1G31130	--
Solyc01g080920.2	SL2.40ch01	0	0	0.29	0	0	0	0	1621	AT3G52450	PUB22
Solyc01g080930.2	SL2.40ch01	37.25	54.17	52.7	32.66	49.31	58.16	37.34	10023	AT5G65940	CHY1
Solyc01g080940.2	SL2.40ch01	19.89	21.22	16.54	16.32	14.15	15	17.71	3881	AT5G58220	TTL
Solyc01g080960.2	SL2.40ch01	0	0.36	0	0	0	0	0	1031	AT4G17800	--
Solyc01g080990.2	SL2.40ch01	0.83	0	0	0	0	0	0	1638	AT3G11480	BSMT1
Solyc01g081000.2	SL2.40ch01	8.8	5.77	6.33	8.23	4.73	5.35	7.39	1101	AT4G16580	--
Solyc01g081010.2	SL2.40ch01	418.76	631.45	575.33	578.76	290.32	451.61	433.22	3832	AT1G50920	--
Solyc01g081020.1	SL2.40ch01	0	0	0	0.12	0	0	0	1875	AT4G37380	--
Solyc01g081030.2	SL2.40ch01	14.77	15.43	19.37	19.84	14.84	18.47	8.93	10812	AT3G03570	--
Solyc01g081040.2	SL2.40ch01	0	1.36	0.42	0.62	0	0	0	1104	AT3G03550	--
Solyc01g081050.2	SL2.40ch01	4.47	8.04	13.12	11.26	4.76	4.84	7.84	23514	AT5G35930	--
Solyc01g081060.2	SL2.40ch01	7.18	52.81	151.46	462.81	1213.18	849.49	598.71	3233	AT1G32170	XTR4
Solyc01g081070.2	SL2.40ch01	15.74	16.76	14.85	19.2	18.98	20.22	18.81	21638	AT2G21630	--
Solyc01g081080.1	SL2.40ch01	0	0	0	0	0	0	0	3381	AT5G27740	RFC3
Solyc01g081090.1	SL2.40ch01	5.79	5.18	0	0	0	0	0	2069	AT2G31210	--
Solyc01g081100.1	SL2.40ch01	0	0	0	0.32	0	0	0	1593	AT2G31210	--
Solyc01g081110.2	SL2.40ch01	4.78	4.84	3.11	4.08	0.91	4.87	0.72	1940	AT1G08070	OTP82
Solyc01g081120.2	SL2.40ch01	15.82	9.13	12.99	2.22	7.18	0	0	2575	AT1G65032	--
Solyc01g081140.1	SL2.40ch01	0	0	0	0	0	0	0.2	1948	AT5G17580	--
Solyc01g081150.2	SL2.40ch01	28.34	25.28	29.47	28.98	29.96	20.04	25.15	2946	AT3G59600	NRPE8B
Solyc01g081160.2	SL2.40ch01	0	0.98	4.25	1.36	0	0	0	2029	AT1G02850	BGLU11
Solyc01g081170.1	SL2.40ch01	0	0.89	2.67	0.54	0	0	0	3791	AT1G02850	BGLU11
Solyc01g081190.2	SL2.40ch01	21.21	12.43	21.45	28.94	28.58	27.42	30.19	1759	AT1G64850	--
Solyc01g081200.2	SL2.40ch01	8.26	4.62	9.16	5.6	6.8	7.34	1.29	4109	AT5G17610	--
Solyc01g081210.2	SL2.40ch01	1.22	0	0.74	0.54	0	0.79	0	1733	AT1G31350	KUF1
Solyc01g081230.2	SL2.40ch01	11.18	16.06	15.1	21.19	11.78	6.59	3.09	754	--	--
Solyc01g081240.2	SL2.40ch01	5.13	7.54	5.75	5.32	0.99	2.17	2.44	2381	AT4G02750	--
Solyc01g081250.2	SL2.40ch01	3.17	46.85	69.91	11.54	7.25	10.91	2.83	854	AT3G09270	GSTU8
Solyc01g081270.2	SL2.40ch01	0	1.27	1.97	16.55	4.07	2.11	18.1	1342	AT3G09270	GSTU8
Solyc01g081280.2	SL2.40ch01	0	2.99	0	1.62	0.4	0	0	281	--	--
Solyc01g081290.2	SL2.40ch01	8.09	10.27	12.82	15.84	9.14	35.66	25.41	7286	AT3G03580	--
Solyc01g081300.2	SL2.40ch01	23.54	18.95	12.3	14.73	24.01	13.75	20.6	6991	AT3G21110	PURC
Solyc01g081310.2	SL2.40ch01	6.49	21.47	53.36	134.72	85.06	184.87	139.43	1531	AT2G29420	GSTU7
Solyc01g081320.2	SL2.40ch01	8.21	8.04	7.93	4.62	1.54	0	2.44	2201	AT5G27460	--
Solyc01g081330.2	SL2.40ch01	8.79	7.38	6.8	3.6	2	1.8	2.76	16599	AT1G28210	ATJ1
Solyc01g081340.2	SL2.40ch01	0	0	0.4	0	0.19	0	2.02	1714	AT5G04370	NAMT1
Solyc01g081350.1	SL2.40ch01	0	25.61	44.86	0	0	0	0	1302	AT1G64830	--
Solyc01g081370.2	SL2.40ch01	1.52	2.21	18.47	0	0	0	0	1360	AT1G64830	--
Solyc01g081380.2	SL2.40ch01	14.49	11.82	11.04	3.76	6.94	3.43	2.96	6428	AT5G17620	--
Solyc01g081390.2	SL2.40ch01	28.18	16.24	10.81	3.4	10.04	2.48	1.94	1806	AT5G17630	--
Solyc01g081400.2	SL2.40ch01	22	13.19	7.21	8.27	6.65	6.24	6.47	1222	AT4G33280	--
Solyc01g081410.2	SL2.40ch01	5.37	3.51	2.49	1.52	1.33	0	0.94	2559	AT5G45275	--
Solyc01g081420.1	SL2.40ch01	0	2.25	0	0.34	0	0	0	6833	--	--
Solyc01g081430.2	SL2.40ch01	11.61	11.63	14.73	15.45	11.5	10.23	11.16	20217	--	--
Solyc01g081440.2	SL2.40ch01	16.84	21.19	13.67	10.6	3.98	2.15	8.25	1844	AT5G17640	--
Solyc01g081450.2	SL2.40ch01	12.9	16.76	75.96	88.68	153.02	100.22	84.68	3297	--	--
Solyc01g081460.2	SL2.40ch01	3.43	8.08	1.33	3.03	2.89	3.31	2.98	4783	AT5G17660	--
Solyc01g081470.2	SL2.40ch01	25.01	11.36	12.83	12.79	7.93	9.15	5.39	7118	AT5G57300	--
Solyc01g081480.2	SL2.40ch01	1.23	0.2	2.22	1.63	0.18	0	0	3689	AT5G17670	--
Solyc01g081490.2	SL2.40ch01	26.76	25.1	12.69	8.73	10.44	6.05	7.62	5679	AT1G08540	SIGB
Solyc01g081500.2	SL2.40ch01	120.12	101.3	87.48	110.21	60.68	93.25	122.36	6019	AT5G17690	TFL2
Solyc01g081510.2	SL2.40ch01	23.86	30.47	27.89	35.2	33.31	102.4	18.46	1233	AT1G71170	--
Solyc01g081520.2	SL2.40ch01	26.8	35.12	23.63	24.15	17.67	9.51	21.75	10641	AT3G03250	UGP1
Solyc01g081530.1	SL2.40ch01	1.7	0	0	0	0	0	0	1978	AT2G38760	ANNAT3
Solyc01g081540.2	SL2.40ch01	17.15	44.48	21.94	21.17	9.8	7.21	8.15	12068	AT2G31900	XIF
Solyc01g081560.2	SL2.40ch01	2.46	3.23	1.62	1.45	0.99	1.11	0.11	3138	AT1G16480	--
Solyc01g081570.2	SL2.40ch01	93.21	64.27	47.97	35.68	29.31	17.55	17.84	2910	AT1G55360	--
Solyc01g081590.2	SL2.40ch01	0	0	0	0	0.59	0	7.4	1272	AT5G59320	LTP3
Solyc01g081600.2	SL2.40ch01	1.68	0.54	0	0.33	0	0.71	0.5	1314	AT2G18370	--
Solyc01g081610.2	SL2.40ch01	21.84	14.25	6.18	15.82	24.22	9.11	4.32	2809	AT1G05590	HEXO2
Solyc01g081620.2	SL2.40ch01	2.16	2.97	1.22	0.58	1.08	0	0	2218	AT2G44260	--
Solyc01g081630.2	SL2.40ch01	0	0	0	0	0	0	0	4646	AT1G05577	--
Solyc01g081640.2	SL2.40ch01	14.49	6.12	3.57	1.81	0	0	0	3900	AT2G31920	--
Solyc01g086640.2	SL2.40ch01	5.73	7.48	22.6	27.33	1.84	12.66	22.84	3827	AT2G44500	--
Solyc01g086650.2	SL2.40ch01	3.79	8.46	4.28	6.06	4.32	2.74	20.58	4068	AT5G40850	UPM1
Solyc01g086660.2	SL2.40ch01	0	0.81	8.97	28.25	1.42	0	61.98	467	--	--
Solyc01g086670.2	SL2.40ch01	0.84	0.61	12	51.6	11.95	0	2.81	613	--	--
Solyc01g086680.2	SL2.40ch01	0	0	0.98	32.36	0.47	0	38	1858	AT3G09270	GSTU8
Solyc01g086690.2	SL2.40ch01	5.89	1.46	1.41	0.98	0	0.22	0.3	6100	AT3G59550	SYN3
Solyc01g086700.2	SL2.40ch01	0.21	0.59	0	0	0	0	0	2474	AT1G51570	--
Solyc01g086710.2	SL2.40ch01	14.54	17.08	10.43	9.11	3.42	4.89	7.1	16323	AT1G29940	NRPA2
Solyc01g086720.2	SL2.40ch01	2.22	1.51	0.13	0.2	0	0	0.1	3490	AT5G48060	--
Solyc01g086730.2	SL2.40ch01	0	0	0.31	2.55	1.87	2.96	7.17	1515	AT3G26670	--
Solyc01g086740.2	SL2.40ch01	28.48	35.36	26.73	33.52	26.54	49.75	37.7	9569	AT5G48030	GFA2
Solyc01g086750.2	SL2.40ch01	49.96	49.26	29.87	36.57	12.57	24.28	17.13	16334	AT3G52140	--
Solyc01g086760.2	SL2.40ch01	1.08	1.27	7.62	0	0	0	0	479	AT4G40030	--
Solyc01g086780.1	SL2.40ch01	0	0	0	0	0	0	0	513	--	--
Solyc01g086800.2	SL2.40ch01	16.71	6.9	7.37	0.38	1.11	0	2.34	599	AT5G65360	--
Solyc01g086810.2	SL2.40ch01	0.97	7.91	9.93	9.08	2.29	3.6	2.81	3183	AT3G07040	RPS3
Solyc01g086820.2	SL2.40ch01	204.93	36.88	26.08	5.25	5.45	1.36	11.04	730	AT4G40030	--
Solyc01g086830.2	SL2.40ch01	0	0	0	0	0	0.71	0	1423	AT3G07450	--
Solyc01g086850.2	SL2.40ch01	2.16	11	24.56	22.29	20.73	35.42	22.29	4673	AT5G47960	SMG1
Solyc01g086860.2	SL2.40ch01	7.65	8.76	12.83	17.64	18.02	24.91	14.97	8580	AT4G25315	--
Solyc01g086870.2	SL2.40ch01	6.93	14.42	25.64	45.35	43.27	6.7	47.14	2327	AT2G42280	--
Solyc01g086890.2	SL2.40ch01	98.18	162.29	171.62	160.69	88.42	99.37	107.68	6601	AT3G52120	--
Solyc01g086900.2	SL2.40ch01	17.34	7.79	4.55	3.41	2.62	0.37	0.53	7302	AT5G26880	AGL26
Solyc01g086910.2	SL2.40ch01	550.8	973.6	305.95	44.63	0	0	0	715	AT5G12940	--
Solyc01g086920.2	SL2.40ch01	53.66	104.44	57.42	5.88	0	0	0	1431	AT3G20820	--
Solyc01g086930.2	SL2.40ch01	12.04	2.64	3.46	1.38	1.04	1.86	0.49	2449	AT3G52115	GR1
Solyc01g086940.2	SL2.40ch01	16.02	20.26	14.89	14.43	9.11	6.63	8	14798	AT5G08430	--
Solyc01g086950.2	SL2.40ch01	6.82	5.61	12.6	4.2	5.03	2.19	5.82	3475	AT5G08430	--
Solyc01g086960.2	SL2.40ch01	74.28	61.56	373.67	344.79	370.14	956.42	1447.55	1074	AT3G12630	--
Solyc01g086970.2	SL2.40ch01	58.46	103.25	300.7	340.06	687.33	1012.22	859.4	819	AT1G51200	--
Solyc01g086980.2	SL2.40ch01	17.9	17.75	18.19	16.04	12.56	26.48	14.9	10898	AT3G12640	--
Solyc01g086990.2	SL2.40ch01	51.29	59.36	47.54	53.32	26.78	92.03	57.54	8497	AT5G28740	--
Solyc01g087000.2	SL2.40ch01	8.35	7.3	7.26	12.48	6.42	3.22	0.81	1281	AT3G53010	--
Solyc01g087010.2	SL2.40ch01	0	0	0	0	0	0	0	1411	AT3G53010	--
Solyc01g087020.2	SL2.40ch01	5.81	6.65	42	48.79	46.34	12.73	15.77	622	--	--
Solyc01g087030.2	SL2.40ch01	19.14	27.62	44.14	71.38	91.3	120.29	83.64	7792	AT3G08505	--
Solyc01g087040.2	SL2.40ch01	47.74	55.83	26.32	20.48	26.58	10.97	13.14	969	AT3G63540	--
Solyc01g087050.2	SL2.40ch01	1.94	3.56	1.76	0.43	0.42	4.24	7.62	4182	AT3G57670	WIP2
Solyc01g087060.2	SL2.40ch01	0.9	0.33	1.61	0	0.19	0.44	0	4974	AT3G63530	BB2
Solyc01g087070.2	SL2.40ch01	2.27	3.86	3.04	4.11	1.78	0	7.7	2010	AT3G08580	AAC1
Solyc01g087080.2	SL2.40ch01	35.15	2.6	0.64	1.98	1.22	2.75	1.2	2443	AT3G52110	--
Solyc01g087090.2	SL2.40ch01	12.78	23.68	27.98	50.56	193.31	115.84	183.43	639	AT3G52105	--
Solyc01g087120.2	SL2.40ch01	186.03	186.91	130.99	79.74	89.38	68.5	99.68	5523	AT5G13450	ATP5
Solyc01g087130.2	SL2.40ch01	1.71	0	0.8	0	0	0	0	2319	AT5G12870	MYB46
Solyc01g087140.2	SL2.40ch01	2.35	0.28	2.12	0.17	0	0	0	4472	AT3G08490	--
Solyc01g087150.2	SL2.40ch01	0	1.04	2.32	1.01	0.37	0	0	2875	AT3G08040	MAN1
Solyc01g087160.2	SL2.40ch01	185.68	170.73	165.13	225.48	256.22	147.88	83.82	1904	AT2G41900	--
Solyc01g087170.2	SL2.40ch01	12.69	18.16	8.09	12.63	5.85	9	5.07	1422	AT2G41900	--
Solyc01g087180.2	SL2.40ch01	0	0.53	0	0.96	40.42	44.7	101.02	1689	AT1G07985	--
Solyc01g087190.2	SL2.40ch01	16.78	20.65	14.34	15.05	8.22	3.18	10.09	4447	AT5G19855	--
Solyc01g087200.2	SL2.40ch01	2.69	1.71	1.46	0.87	0.46	2.08	0.85	3237	AT1G50180	--
Solyc01g087210.2	SL2.40ch01	129.72	189.61	128.75	73.44	48.05	58.7	87.85	8554	AT5G05170	IXR1
Solyc01g087230.2	SL2.40ch01	4.88	7.06	2.76	5.78	4.83	3.83	6.06	1416	AT3G09180	--
Solyc01g087240.2	SL2.40ch01	16.95	38.39	36.89	21.86	15.93	7.74	28.94	6335	AT5G12840	NF-YA1
Solyc01g087250.2	SL2.40ch01	14.49	16.87	22.15	12.83	7.11	5.54	4.06	10635	AT3G63520	NCED1
Solyc01g087260.2	SL2.40ch01	33.17	84.04	111.71	109.46	93.3	87.63	36.44	12921	AT3G63520	NCED1
Solyc01g087280.1	SL2.40ch01	0	0	0	0	0	0	0	4310	AT3G07970	QRT2
Solyc01g087290.2	SL2.40ch01	37.81	40.7	34.66	21.3	14.47	8.25	8.53	7439	AT3G63510	--
Solyc01g087300.2	SL2.40ch01	8.46	7.65	5.5	10.9	9.28	7.18	7.36	11023	AT3G63510	--
Solyc01g087310.2	SL2.40ch01	4.8	8.87	8.16	9.72	3.54	3.77	9.82	21470	AT3G08020	--
Solyc01g087320.2	SL2.40ch01	3.09	0	3.12	3.81	1.29	0.73	6.55	39440	AT5G47970	--
Solyc01g087330.2	SL2.40ch01	5.87	0	0	2.6	1.26	19.59	0	1019	AT3G08020	--
Solyc01g087340.2	SL2.40ch01	16.26	16.82	29.19	18.48	8.15	37.84	11.58	3075	AT3G08020	--
Solyc01g087350.2	SL2.40ch01	5.47	3.32	0	2.22	0.65	0	2.06	2001	AT5G47970	--
Solyc01g087360.1	SL2.40ch01	0	0	0.86	0	0	0	1.94	1274	AT3G52100	--
Solyc01g087370.2	SL2.40ch01	5.72	14.45	20.1	17.83	7.23	6.82	8.13	17327	AT3G08020	--
Solyc01g087380.2	SL2.40ch01	0.52	0.87	0.93	2.05	0	1	0	9176	AT3G52100	--
Solyc01g087390.2	SL2.40ch01	0	2.85	5.01	6.52	2.42	1.26	3.54	6568	AT3G08020	--
Solyc01g087400.2	SL2.40ch01	14.25	26.6	33.75	24.62	12.49	13.18	22.85	6282	AT3G08020	--
Solyc01g087410.2	SL2.40ch01	3.4	6.42	2.3	6.06	0.44	5.24	2.31	11158	AT3G08020	--
Solyc01g087420.2	SL2.40ch01	13.19	16.38	19.28	13.37	3.6	7.78	13.88	7588	AT3G08020	--
Solyc01g087430.2	SL2.40ch01	16.43	13.8	12.99	19.41	8.39	14.55	25.01	11324	AT3G08020	--
Solyc01g087440.2	SL2.40ch01	0.68	0	0	0	0	0	0	10095	AT5G21080	--
Solyc01g087450.2	SL2.40ch01	0.88	1.16	0.32	0.08	0.45	0	0	7329	AT5G21080	--
Solyc01g087460.1	SL2.40ch01	0	0	0	2.3	8.3	3.55	1.57	2784	AT2G34740	--
Solyc01g087470.2	SL2.40ch01	42.16	33.47	39.07	36.95	26.28	56.22	73.03	7053	AT3G21640	UCU2
Solyc01g087490.2	SL2.40ch01	17.29	16.66	25.23	24.62	20.79	17.76	37.77	3482	AT3G63500	--
Solyc01g087500.2	SL2.40ch01	38.55	3.96	3.16	0.34	0	0	0	6797	AT3G23890	TOPII
Solyc01g087510.1	SL2.40ch01	0	0	0	0	0	0	0	3277	AT2G34930	--
Solyc01g087520.2	SL2.40ch01	36.05	28.79	45.76	25.22	38.65	30.14	21.62	875	AT5G23440	FTRA1
Solyc01g087530.2	SL2.40ch01	11.12	8.11	11.72	12.37	10.71	4.63	11.1	8630	AT3G08650	--
Solyc01g087540.2	SL2.40ch01	28.28	17.86	10.93	6.01	1.5	0.34	0.72	2374	AT3G08030	--
Solyc01g087550.2	SL2.40ch01	5.4	4.26	7.71	7.84	10.51	6.07	6.11	6934	AT5G09680	RLF
Solyc01g087560.2	SL2.40ch01	30.29	30.33	35.12	30.21	71.49	75.17	86.7	5980	AT5G13710	SMT1
Solyc01g087570.2	SL2.40ch01	70.66	10.98	13.59	14.11	12.47	10.9	7.67	548	AT3G57450	--
Solyc01g087580.2	SL2.40ch01	0	0	6.19	4.24	0.59	18.53	11.18	376	AT3G57450	--
Solyc01g087590.2	SL2.40ch01	1.67	0.41	8.26	6.3	2.15	10.95	7.01	5605	AT5G13700	PAO1
Solyc01g087600.2	SL2.40ch01	13.74	16.51	16.74	12.51	6.15	9.63	5.67	5236	AT2G41770	--
Solyc01g087610.2	SL2.40ch01	8.52	7.88	7.36	4.45	2.74	1.88	2.65	16948	AT5G13690	NAGLU
Solyc01g087620.2	SL2.40ch01	305.22	378.18	490.79	500.48	771.8	430.77	519.83	3869	AT5G42300	UBL5
Solyc01g087630.1	SL2.40ch01	0	0	2.28	0	0	1.22	7.21	1392	AT1G66800	--
Solyc01g087640.2	SL2.40ch01	19.36	21.61	24.2	32.29	36.06	16.2	11.01	4145	AT5G19440	--
Solyc01g087650.2	SL2.40ch01	20.61	16.01	9.61	9.77	10.62	15.88	15.19	7523	AT5G11980	--
Solyc01g087660.2	SL2.40ch01	5.36	3.84	8.7	6.3	5.35	0	4.85	289	--	--
Solyc01g087670.2	SL2.40ch01	20.31	23.35	18.62	18.68	8.4	22.89	17.4	6620	AT4G04940	--
Solyc01g087680.2	SL2.40ch01	6.1	17.07	13.97	8.47	9.21	3.61	8.28	4055	AT5G13720	--
Solyc01g087690.1	SL2.40ch01	1.63	0.89	0	0	0	0	0	2449	AT5G13730	SIGD
Solyc01g087700.1	SL2.40ch01	0	0	0	0	0.59	0	0	372	--	--
Solyc01g087710.2	SL2.40ch01	0	0	0	0	0	0	0	1588	AT5G13720	--
Solyc01g087720.2	SL2.40ch01	38.41	41.55	37.36	54.8	23.19	51.81	34.42	30588	AT5G15920	SMC5
Solyc01g087730.2	SL2.40ch01	149.79	106.23	85.27	59.91	86.66	103.41	48.3	5097	AT3G63490	--
Solyc01g087740.1	SL2.40ch01	3.13	0.16	0.2	0	0	0	0	2310	AT5G67090	--
Solyc01g087750.2	SL2.40ch01	1.83	0	1.01	0	0	0	0	4582	AT5G12470	--
Solyc01g087760.2	SL2.40ch01	0	0	1.96	0	0	0	0	238	AT5G51750	SBT1.3
Solyc01g087770.2	SL2.40ch01	2.8	2.05	0.95	0.16	0	0	0	1589	AT5G67090	--
Solyc01g087780.2	SL2.40ch01	3.99	0.9	0	0.92	0	0	0	2830	AT5G67090	--
Solyc01g087790.2	SL2.40ch01	4.28	5.65	4.17	3.53	1.08	0	0	2656	AT5G67090	--
Solyc01g087800.2	SL2.40ch01	0.22	0.32	1.37	5.47	0.28	0	0	2364	AT5G67090	--
Solyc01g087810.2	SL2.40ch01	0.2	0.15	0	2.31	0.77	0	0	2539	AT5G67090	--
Solyc01g087820.2	SL2.40ch01	0.79	3.74	8.56	14.54	3.47	0.76	0.13	2611	AT5G67090	--
Solyc01g087830.1	SL2.40ch01	0	0	0	0	0	0	0	965	AT5G51750	SBT1.3
Solyc01g087840.2	SL2.40ch01	0.96	2.3	1.25	1.04	0.59	0	0.93	2658	AT5G67090	--
Solyc01g087850.2	SL2.40ch01	8.14	24.21	15.82	5.85	2.49	0	11.61	3108	AT5G67090	--
Solyc01g087860.2	SL2.40ch01	1.2	3.48	0	1.32	4.61	1.73	8.92	864	--	--
Solyc01g087870.2	SL2.40ch01	9.85	7.32	1.89	5.63	0.72	1.62	5.95	14062	AT3G24090	--
Solyc01g087880.2	SL2.40ch01	8.7	7.01	8.68	4.95	11.65	4.64	5.98	2812	AT3G52040	--
Solyc01g087890.2	SL2.40ch01	13.53	11.26	18.66	14.03	10.04	5.41	11.38	3558	AT5G13760	--
Solyc01g087900.2	SL2.40ch01	209.67	190.09	163.75	232.13	316.12	290.44	244.14	3700	AT5G13780	--
Solyc01g087910.2	SL2.40ch01	6.44	8.24	11.29	8.91	9	3.49	11.07	9924	AT3G52030	--
Solyc01g087920.1	SL2.40ch01	6.29	6.02	5.66	0	0.85	0	0	2098	AT3G63470	scpl40
Solyc01g087940.1	SL2.40ch01	1.05	0	0	0	0.15	0	0	2367	AT3G63470	scpl40
Solyc01g087950.2	SL2.40ch01	18.86	11.33	3.07	20.31	63.97	9.4	6.9	2557	AT3G63470	scpl40
Solyc01g087970.2	SL2.40ch01	26.91	13.27	2.53	0.62	2.4	0	1.71	6137	AT3G63470	scpl40
Solyc01g087980.2	SL2.40ch01	9.15	12.02	76.19	113.78	339.48	690.22	1064.89	1250	--	--
Solyc01g087990.2	SL2.40ch01	16.34	13.94	26.93	41.21	28.53	24.1	22.17	6207	AT5G13790	AGL15
Solyc01g088000.2	SL2.40ch01	20.75	20.5	22.91	21.92	14.86	21.91	10.45	7058	AT3G60910	--
Solyc01g088010.1	SL2.40ch01	0	0	0.66	5.22	5.6	0.7	6.43	780	AT2G28420	--
Solyc01g088020.2	SL2.40ch01	244.2	219.16	185.88	173.21	140.88	101.61	128.3	13587	AT3G63460	--
Solyc01g088030.2	SL2.40ch01	2.09	0.3	2.26	4.79	13.11	4.44	3.14	3370	AT5G43210	--
Solyc01g088040.2	SL2.40ch01	13.6	10.67	10.91	9.27	13.75	8.9	6.47	13312	--	--
Solyc01g088050.2	SL2.40ch01	2.43	1.18	2.68	1.78	3	3.9	1.92	1912	AT3G51990	--
Solyc01g088060.2	SL2.40ch01	0.94	1.57	1.86	1.12	0.79	2.17	1.09	5840	AT3G14470	--
Solyc01g088070.2	SL2.40ch01	3.57	0	2.42	3.54	0.38	1.72	0	578	AT3G14470	--
Solyc01g088080.2	SL2.40ch01	94.76	69.55	63.76	47.23	41.81	66.95	60.03	8812	AT3G03960	--
Solyc01g088090.2	SL2.40ch01	13.36	24.87	20.06	12.36	45.06	44.15	7.64	3342	AT5G13800	PPH
Solyc01g088100.2	SL2.40ch01	31.69	24.34	33.32	27.95	11.81	28.98	17.39	4236	AT3G51950	--
Solyc01g088110.1	SL2.40ch01	0	0	0	0	0	0	0	198	--	--
Solyc01g088130.2	SL2.40ch01	0.69	0	1.87	2.44	3.26	7.33	0	747	AT1G07130	STN1
Solyc01g088140.2	SL2.40ch01	33.1	34.94	24.87	34.51	38.5	32.96	36.68	3087	AT5G13470	--
Solyc01g088150.2	SL2.40ch01	42.7	31.48	20.54	37.89	7.19	12.51	20.9	4345	AT2G41540	GPDHC1
Solyc01g088160.2	SL2.40ch01	0.27	0.2	0	0.48	0	0	0	2288	AT3G63440	CKX6
Solyc01g088170.2	SL2.40ch01	19.8	18.35	12.03	13.95	4.95	8.46	7.99	9898	AT2G27150	AtAAO3
Solyc01g088180.1	SL2.40ch01	0	0	0	0	1.13	0	0	195	AT1G04580	ATAO2
Solyc01g088240.2	SL2.40ch01	19.44	23.48	33.61	29.32	30.25	18.78	18.76	5462	AT4G08980	FBW2
Solyc01g088250.2	SL2.40ch01	21.46	43.76	40.5	31.1	6.76	5.19	9.21	2738	AT5G13460	IQD11
Solyc01g088300.2	SL2.40ch01	0	0	0	0	0	0	0	1103	AT5G39120	--
Solyc01g088310.2	SL2.40ch01	74.65	61.33	37.3	24.81	39.36	15.87	17.64	1594	AT1G74470	--
Solyc01g088320.1	SL2.40ch01	0	0	2.82	0	2.68	0	0	806	AT5G06970	--
Solyc01g088330.1	SL2.40ch01	0	2.41	0	0.47	0	0	0	675	--	--
Solyc01g088340.1	SL2.40ch01	0	0	0	0	0	8.97	0	531	--	--
Solyc01g088350.2	SL2.40ch01	14.66	11.8	13.22	8.77	13.45	22.71	13.9	6708	AT2G44525	--
Solyc01g088360.2	SL2.40ch01	1.51	1.76	1.09	5.38	2.06	0.58	0	1713	AT2G16570	ATASE1
Solyc01g088370.2	SL2.40ch01	200.42	192.67	126.79	236.08	136.16	253.82	198.27	5477	AT5G27640	TIF3B1
Solyc01g088380.1	SL2.40ch01	6.75	1.95	1.34	0.42	0.52	0	0.33	18666	AT1G08840	emb2411
Solyc01g088390.2	SL2.40ch01	14.33	7.37	5.53	5.54	4.46	4.73	6.24	1869	AT2G44580	--
Solyc01g088400.2	SL2.40ch01	73.81	10.28	3.09	0.79	343.17	252.66	155.09	4460	AT1G02205	CER1
Solyc01g088410.2	SL2.40ch01	0.52	0	0	0.23	0	0	0	3283	AT1G02205	CER1
Solyc01g088420.2	SL2.40ch01	0	0	4.91	3.62	1.17	0	0.93	796	AT1G02205	CER1
Solyc01g088430.2	SL2.40ch01	0.22	0.47	0	0	0	0.63	0	3527	AT1G02205	CER1
Solyc01g088440.2	SL2.40ch01	2.38	2.31	5.73	3.85	6.05	2.26	24.3	650	AT4G30400	--
Solyc01g088450.2	SL2.40ch01	3.74	2.18	13.42	5.28	5.29	7.18	15.16	924	AT3G14320	--
Solyc01g088460.2	SL2.40ch01	80.6	38.97	44.98	38.16	22.28	16.97	3.97	2082	AT3G20230	--
Solyc01g088470.2	SL2.40ch01	3.71	6.09	5.02	1.64	5.17	4.47	0	673	AT3G20230	--
Solyc01g088480.2	SL2.40ch01	22.63	13.48	13.92	13.96	7.51	5.31	4.41	4012	AT5G26667	PYR6
Solyc01g088490.2	SL2.40ch01	1.4	2.38	5.06	2.26	0.8	4.06	0	1104	AT1G06270	--
Solyc01g088500.2	SL2.40ch01	1.38	0	0.41	0.2	0.39	0	0	1285	AT3G17350	--
Solyc01g088510.2	SL2.40ch01	56.69	45.82	45.48	36.34	28.73	33.16	61.14	4256	AT3G60190	EDR3
Solyc01g088520.2	SL2.40ch01	53.98	56.44	42.44	41.47	5.33	20.01	32.88	373	AT3G60190	EDR3
Solyc01g088530.2	SL2.40ch01	4.55	2.55	0.37	3.1	2.29	0.8	2.53	1246	AT2G44600	--
Solyc01g088550.2	SL2.40ch01	5.82	7.66	15.44	23.59	12.31	22.17	13.9	3138	AT1G44750	PUP11
Solyc01g088560.2	SL2.40ch01	94.79	80.17	115.96	119.81	171.01	197.93	174.26	5636	AT2G44610	RAB6A
Solyc01g088570.2	SL2.40ch01	97.89	47.65	52.97	40.91	56.17	32.35	35.68	3641	AT2G44620	MTACP1
Solyc01g088580.1	SL2.40ch01	0	0	0	0	0	0	0	1101	AT4G02250	--
Solyc01g088590.2	SL2.40ch01	3.59	3.66	6.48	7.91	111.53	14.53	3.9	719	AT5G46940	--
Solyc01g088600.2	SL2.40ch01	16.09	9.26	9.47	5.61	2.52	1.8	1.05	5746	AT2G44640	--
Solyc01g088610.2	SL2.40ch01	313.4	97.55	71.66	40.7	117.67	97.77	30.31	3314	AT3G60210	--
Solyc01g088620.2	SL2.40ch01	2.46	1.79	2.22	1.08	0.26	0	0	3022	AT1G02180	--
Solyc01g088630.1	SL2.40ch01	0.93	1.02	2.49	1.44	1.1	0.9	0	1107	AT3G60220	TL4
Solyc01g088640.2	SL2.40ch01	7.71	11.65	11.11	10.73	8.45	5.94	7.53	6417	AT5G45290	--
Solyc01g088650.2	SL2.40ch01	7.29	11.03	14.07	8.57	1.44	1.89	1.52	4468	AT2G44660	--
Solyc01g088660.2	SL2.40ch01	99.3	148.11	208.67	144.87	131.81	10.56	4.23	1169	AT2G44670	--
Solyc01g088670.1	SL2.40ch01	4.51	6	2.39	1.83	0.32	0.18	0.9	2730	AT5G01110	--
Solyc01g088680.2	SL2.40ch01	0.39	1.52	0	0.87	1.49	1.01	0	1390	--	--
Solyc01g088690.2	SL2.40ch01	9.23	11.32	20.96	18.14	28.29	39.54	26.99	3072	AT5G47070	--
Solyc01g088700.2	SL2.40ch01	85.09	99.26	77.07	106.34	54.51	70.61	64.16	7564	AT3G60240	EIF4G
Solyc01g088710.2	SL2.40ch01	9.98	9.71	10.84	8.6	10.05	9.06	10.84	6402	AT1G02170	MCP1B
Solyc01g088720.2	SL2.40ch01	18.8	11.89	14.6	17.35	10.1	17.72	18.56	18858	AT3G09360	--
Solyc01g088730.2	SL2.40ch01	29.86	50.34	49.52	89	67.4	98.18	93.81	2666	AT5G23590	--
Solyc01g088740.2	SL2.40ch01	15.52	13.15	19.53	11.77	10.06	11.14	18.4	4998	AT2G44680	CKB4
Solyc01g088750.2	SL2.40ch01	3.42	6.22	6.23	5.98	3.92	3.71	3.77	2417	AT1G69290	--
Solyc01g088760.2	SL2.40ch01	0.45	4.83	18.32	19.36	14.48	12.21	7.38	2173	AT5G24910	CYP714A1
Solyc01g088770.2	SL2.40ch01	22.14	9.29	15.77	14.38	28.45	12.36	15.03	1890	AT1G02160	--
Solyc01g088780.2	SL2.40ch01	3.22	0	0	0	0.23	0	0	3687	AT4G35020	ROP6
Solyc01g088790.2	SL2.40ch01	3.02	0	0.78	0.19	0	0	0	2408	AT1G28695	--
Solyc01g088800.2	SL2.40ch01	69.78	73.64	47.33	56.94	14.26	18.95	27.98	5362	AT2G44710	--
Solyc01g088810.2	SL2.40ch01	0.35	0.78	0.32	0.54	0	2.46	1.69	1715	AT5G51160	--
Solyc01g088820.2	SL2.40ch01	14.69	13.25	28.32	43.43	77.2	203.55	128.95	1261	AT2G44730	--
Solyc01g088830.2	SL2.40ch01	0	0	0	0.31	0	0	0	1584	AT5G51160	--
Solyc01g089840.2	SL2.40ch01	0	0	0	0	0	0	0	710	AT1G58290	HEMA1
Solyc01g089850.2	SL2.40ch01	44.64	1.26	3.08	1.01	1.71	3.3	0	2428	AT2G44740	CYCP4;1
[truncated: 24,685 more rows]

## Sheet: HG6-61
gene	chromosome	H6-61-W1	H6-61-W2	H6-61-W3	H6-61-W4	H6-61-W5	H6-61-W6	H6-61-W7	Gene_len	Tair ID	GeneSymbol
Solyc00g005000.2	SL2.40ch00	0	0	0.27	0.58	0	0	0	1753	AT3G20015	--
Solyc00g005020.1	SL2.40ch00	0	0	0	0.5	0	0	0	703	--	--
Solyc00g005040.2	SL2.40ch00	0	1.04	0.52	0.92	1.4	5.21	1.15	657	AT5G46240	KAT1
Solyc00g005050.2	SL2.40ch00	24.27	24.63	26.73	22.88	34.99	21.12	35.66	4911	AT5G11680	--
Solyc00g005140.1	SL2.40ch00	0	0.42	0.88	1.5	51.65	4.31	11.39	513	--	--
Solyc00g005170.1	SL2.40ch00	0	0	0	0.64	0	0	0	628	--	--
Solyc00g005440.1	SL2.40ch00	15.44	20.46	22.36	17.74	24.85	15.59	7.05	1095	AT5G39850	--
Solyc00g005460.1	SL2.40ch00	0	2.73	0	0	0	0	0	240	--	--
Solyc00g005470.1	SL2.40ch00	0	1.19	0.43	0	0	0	0	775	AT5G39850	--
Solyc00g005840.2	SL2.40ch00	2.98	4.09	3.11	2.05	1.52	0.74	0	5628	AT4G29670	ACHT2
Solyc00g005850.1	SL2.40ch00	0.05	0	0	0	0	0	0	568	--	--
Solyc00g005860.1	SL2.40ch00	0	0	0	0	0	0	0	400	--	--
Solyc00g005980.1	SL2.40ch00	0	0	0	0	0.42	0	0	786	AT2G01050	--
Solyc00g006090.1	SL2.40ch00	0	0	0	0.64	0	0	0	989	AT2G07760	--
Solyc00g006470.1	SL2.40ch00	83.37	123	14.91	253.19	285.03	164.58	84.09	1801	--	--
Solyc00g006490.2	SL2.40ch00	13.79	13.79	15.92	19.11	40.51	25.67	20.08	19163	AT1G07990	--
Solyc00g006540.1	SL2.40ch00	0	0	0.11	0.17	0	0	0	7364	AT1G26150	PERK10
Solyc00g006590.1	SL2.40ch00	0	0.29	0.21	0	0	0	0	859	--	--
Solyc00g006670.2	SL2.40ch00	0.68	0	0	0	0	0	0	275	--	--
Solyc00g006690.2	SL2.40ch00	5.01	10.97	5.19	17.61	50.98	12.33	5.02	790	--	--
Solyc00g006800.2	SL2.40ch00	73.85	77.92	71.63	50.06	70.07	66.13	90.4	3561	AT5G13420	--
Solyc00g006810.2	SL2.40ch00	18.87	23.55	19.43	12.29	24.76	34.9	18.7	4659	AT5G13410	--
Solyc00g006820.2	SL2.40ch00	3.05	6.39	6.79	5.27	2.12	0.19	0.2	2749	AT5G13400	--
Solyc00g006830.2	SL2.40ch00	11.33	11.38	9.27	6.42	9.02	15.51	12.2	10177	AT5G13390	NEF1
Solyc00g006900.1	SL2.40ch00	0	0.17	0.19	0.09	0	0	0	486	--	--
Solyc00g007010.2	SL2.40ch00	9.9	7.48	5.33	6.41	1.58	7.01	9.54	13420	AT5G66020	SACIB
Solyc00g007030.1	SL2.40ch00	0.33	0.59	3.2	2.76	0	0	0	3746	AT5G02780	GSTL1
Solyc00g007040.1	SL2.40ch00	0	0	0.43	0	0	0	0	2975	AT5G02790	GSTL3
Solyc00g007060.2	SL2.40ch00	9.2	12.4	7.36	11.44	7.54	3.36	8.8	5562	AT2G17220	--
Solyc00g007070.2	SL2.40ch00	160.56	135.47	152.35	189.94	154.08	243.61	182.87	2315	AT5G66010	--
Solyc00g007080.2	SL2.40ch00	2.96	2.71	0.74	0.45	0	0	0	4193	AT4G16444	--
Solyc00g007090.2	SL2.40ch00	17.17	11.75	10.58	7.04	11.59	8.49	9.17	3809	AT4G35530	--
Solyc00g007100.2	SL2.40ch00	12.52	14.42	18.71	20.71	14.86	4.23	25.77	3976	AT2G17530	--
Solyc00g007110.2	SL2.40ch00	4.45	2.86	2.84	2.58	0	0.55	1.4	4736	AT1G21630	--
Solyc00g007120.2	SL2.40ch00	14.14	8.61	8.14	4.12	3.4	3.2	4.06	10506	AT1G21630	--
Solyc00g007130.2	SL2.40ch00	1.27	0.57	0.1	0	0	0	0.89	1500	AT4G38250	--
Solyc00g007140.1	SL2.40ch00	13.04	7.04	4.32	0.75	1.86	0	0.7	324	--	--
Solyc00g007150.2	SL2.40ch00	2.77	7.37	5.81	4.43	1.23	0.9	3.67	490	--	--
Solyc00g007160.1	SL2.40ch00	0	0.85	0.3	0	0	0	0	504	--	--
Solyc00g007170.1	SL2.40ch00	0	0	0	0	0.35	0	0	540	--	--
Solyc00g007190.2	SL2.40ch00	0.8	0.71	0.46	0.49	1.21	0	0	5034	AT3G51470	--
Solyc00g007200.2	SL2.40ch00	0.51	0.46	0.08	0.13	0.33	0.24	0	6526	AT5G65970	MLO10
Solyc00g007220.2	SL2.40ch00	0.8	3.11	2.27	5.77	4.07	5.78	1.01	1073	AT1G76410	ATL8
Solyc00g007260.2	SL2.40ch00	9.12	5.5	9.67	7.49	5.08	2.4	1.89	4509	AT3G48480	--
Solyc00g007270.2	SL2.40ch00	41.8	73.36	84.21	99.82	89.59	74.77	33.03	3911	AT3G55620	emb1624
Solyc00g007300.2	SL2.40ch00	9.96	12.1	10.69	14.97	3.41	73.2	52.33	2676	AT4G35470	PIRL4
Solyc00g007350.1	SL2.40ch00	0	0	0	0.28	0	0	0	1442	AT1G19860	--
Solyc00g007550.1	SL2.40ch00	0	0	0	4.35	0	0	0	515	--	--
Solyc00g007560.1	SL2.40ch00	0	0	0	0	0	0	0	2450	AT1G48120	--
Solyc00g007570.1	SL2.40ch00	0	0	0.14	0	0	0	0	790	AT1G02460	--
Solyc00g007600.1	SL2.40ch00	0	0	0	0	0	0	0.9	1945	AT3G22880	DMC1
Solyc00g008570.2	SL2.40ch00	9.42	23.82	1	70.77	19.85	34.88	53.22	1102	--	--
Solyc00g008580.1	SL2.40ch00	8.91	13.94	2.6	19.62	20.66	2.72	21.19	207	--	--
Solyc00g008680.2	SL2.40ch00	97.26	86.38	70.55	59.69	43.66	55.81	54.3	18343	AT5G08580	--
Solyc00g009020.2	SL2.40ch00	203.28	188.92	134.59	143.93	109.6	123.86	108.66	4491	AT2G21870	MGP1
Solyc00g009030.1	SL2.40ch00	0.2	0.18	0.13	0.21	0.51	0	0	1474	AT3G19940	--
Solyc00g009040.2	SL2.40ch00	1.97	0.39	3.76	2.58	0.28	0.61	0	3981	AT1G22760	PAB3
Solyc00g009050.1	SL2.40ch00	7.79	0.78	1.94	0	0.55	0	0	1784	AT1G71760	--
Solyc00g009060.2	SL2.40ch00	6.62	12.05	14.59	11.31	18.14	15.32	9.87	2335	AT1G71750	HGPT
Solyc00g009070.1	SL2.40ch00	0	0	0	0	0	0	0	387	AT1G71740	--
Solyc00g009080.2	SL2.40ch00	44.06	35.64	24.8	12.46	20.69	21.45	28.97	778	AT1G71730	--
Solyc00g009090.2	SL2.40ch00	0.07	0	0.04	0.14	0.18	0	0	3568	AT1G34110	--
Solyc00g009100.2	SL2.40ch00	18.37	15.67	7.18	7.27	2.32	5.6	8.93	6740	AT1G71720	--
Solyc00g009110.2	SL2.40ch00	11.04	17.96	27.96	32.68	18.94	11.34	10.11	8401	AT1G71710	--
Solyc00g009120.2	SL2.40ch00	1.44	1.03	0.73	0.88	0	0.53	2.17	1879	AT4G09750	--
Solyc00g009130.2	SL2.40ch00	7.33	11.55	3.04	1.72	1.75	1.35	7.85	2368	AT4G09750	--
Solyc00g009140.2	SL2.40ch00	5.21	8.67	2.41	2.21	6.67	3	3.21	2428	AT4G09750	--
Solyc00g009760.2	SL2.40ch00	43.92	36.98	23.22	92.57	376.18	75.66	61.98	931	--	--
Solyc00g009800.1	SL2.40ch00	0.19	0	0.69	0	5.91	0	0	219	--	--
Solyc00g010530.1	SL2.40ch00	10.93	0	0	0	0	0	2.75	177	--	--
Solyc00g010550.1	SL2.40ch00	0	0	110.31	0	11.83	0	13.22	515	--	--
Solyc00g011150.1	SL2.40ch00	211.92	207.83	110.92	859.79	1375.88	533.52	189.26	207	--	--
Solyc00g011160.1	SL2.40ch00	67.97	68.9	28.96	165.18	517.2	75.67	17.12	290	--	--
Solyc00g011170.1	SL2.40ch00	0	0	0	0	0	0	0	219	--	--
Solyc00g011310.1	SL2.40ch00	0	0	0	0.69	0	0	0	1191	--	--
Solyc00g011870.1	SL2.40ch00	0	0	0.82	0	0	0	0	4805	AT4G31860	--
Solyc00g011880.2	SL2.40ch00	4.25	5.45	4.57	3.54	7.39	10.82	2.5	2931	AT2G24390	--
Solyc00g011890.2	SL2.40ch00	29.72	25.66	37.65	42.11	21.48	29.8	27.64	16651	AT4G16130	ISA1
Solyc00g012430.1	SL2.40ch00	2.41	0.52	1.72	0	0	0	0.19	177	--	--
Solyc00g012440.1	SL2.40ch00	0.9	0	0.4	0	0	0	0	381	--	--
Solyc00g013120.2	SL2.40ch00	0	0.62	0	0	4.4	0	3.94	893	ATMG01330	ORF107H
Solyc00g013130.2	SL2.40ch00	0	1.46	0.65	0.21	1.55	1.89	0.39	3807	ATMG01320	NAD2B
Solyc00g013140.1	SL2.40ch00	3.25	3.14	1.04	3.73	5.22	33.37	4.21	1827	ATMG00665	NAD5B
Solyc00g013150.1	SL2.40ch00	0	2.09	1.55	2.49	2.05	8.56	9.49	294	ATMG00665	NAD5B
Solyc00g013160.1	SL2.40ch00	0.93	0.83	0.3	0	8.79	5.17	7.88	562	--	--
Solyc00g013170.1	SL2.40ch00	3.42	1.01	1.45	2.33	22.13	22.75	19.24	210	--	--
Solyc00g013180.1	SL2.40ch00	4.93	3.95	1.43	4.12	14.4	72.39	18.6	1347	ATMG00580	NAD4
Solyc00g013190.1	SL2.40ch00	2.34	0	0	0	3.94	23.1	0	354	--	--
Solyc00g014390.1	SL2.40ch00	0	0.16	0.03	0	0	0	0	267	AT3G06240	--
Solyc00g014790.2	SL2.40ch00	2.62	1.18	3.03	1.79	8.8	13.79	12.38	2516	--	--
Solyc00g014800.1	SL2.40ch00	0	0	0.62	0	1.49	1.6	0	492	AT5G14010	KNU
Solyc00g014810.1	SL2.40ch00	0	0	0.92	1.48	7.09	2.31	1.34	165	--	--
Solyc00g014820.2	SL2.40ch00	0	0	0.22	0	0	1.26	0	916	--	--
Solyc00g014830.2	SL2.40ch00	2.26	4.66	1.33	2.67	15.4	21.92	12.11	5484	ATMG00510	NAD7
Solyc00g014840.1	SL2.40ch00	0	1.15	0.22	1.82	1.76	8.54	0.2	342	--	--
Solyc00g014850.1	SL2.40ch00	1.53	2.73	1.93	0	0	9.63	7.2	312	--	--
Solyc00g014860.1	SL2.40ch00	0	0	0	0	0	0	3.79	310	--	--
Solyc00g014980.1	SL2.40ch00	0	0.14	0	0.16	0	0	0.59	6432	AT5G19440	--
Solyc00g017880.1	SL2.40ch00	0	0	0.09	0.08	0	0.14	0.14	4143	AT3G18524	MSH2
Solyc00g017930.1	SL2.40ch00	0.32	0	0	0	0	0	0	943	ATCG00500	ACCD
Solyc00g018770.1	SL2.40ch00	0.11	0	0	0	0	0	0	4854	AT3G23880	--
Solyc00g018970.1	SL2.40ch00	0	0	0	0	3.94	0	0	153	--	--
Solyc00g019620.1	SL2.40ch00	0	0	0	0	0	0	0	3158	--	--
Solyc00g019730.1	SL2.40ch00	5.49	2.8	6.55	2.22	12.31	19.03	4.08	441	ATMG00730	COX3
Solyc00g019740.1	SL2.40ch00	23.21	10.38	14.59	14.36	16.53	122.49	30.39	471	ATMG00480	ORFB
Solyc00g019750.1	SL2.40ch00	0	3.55	0.72	0.81	2.87	1.42	0	210	--	--
Solyc00g019950.1	SL2.40ch00	0.83	0	0.53	0	0	6.7	0	573	ATMG00070	NAD9
Solyc00g019960.1	SL2.40ch00	1.03	0.92	1.97	0	9.41	28.31	2.8	231	--	--
Solyc00g019970.2	SL2.40ch00	0	0	0.17	0.16	1.3	6.71	0	992	--	--
Solyc00g019980.2	SL2.40ch00	3.06	1.96	0.35	0.84	6.94	26.32	10.86	1230	--	--
Solyc00g019990.1	SL2.40ch00	0	0	0.3	0	0.46	0.65	7.19	216	--	--
Solyc00g020000.1	SL2.40ch00	0	0.94	0	0	2.61	7.74	5.56	174	--	--
Solyc00g020010.1	SL2.40ch00	3.22	3.77	3.82	1.14	13.55	67.6	43.14	228	--	--
Solyc00g020020.2	SL2.40ch00	0	0.24	0.35	0	5.44	8.03	5.23	1084	--	--
Solyc00g020030.1	SL2.40ch00	0	0	0.26	0	0	0	0	201	--	--
Solyc00g020040.1	SL2.40ch00	0.38	0	0.49	0.6	0	3.55	0.57	621	ATMG00110	CCB206
Solyc00g020540.1	SL2.40ch00	0.11	0	0	0	0	0	0	2396	AT4G16050	--
Solyc00g020840.2	SL2.40ch00	0	0	0.21	0	0	0	0	1348	AT5G23980	FRO4
Solyc00g020950.1	SL2.40ch00	0	0	0	0	0	0.88	0.89	504	--	--
Solyc00g020960.1	SL2.40ch00	0.14	0	0	0	0	0	0	3055	--	--
Solyc00g020980.1	SL2.40ch00	0	0	0.71	0	0	0	0	213	--	--
Solyc00g021630.1	SL2.40ch00	0.03	0	1.39	1.52	0.06	5.47	4.12	654	ATMG00270	NAD6
Solyc00g021640.2	SL2.40ch00	2.85	1.84	1.42	1.3	6.82	31.37	20.21	2188	ATMG00290	RPS4
Solyc00g022070.1	SL2.40ch00	0	0	0	0	0	0.34	0.12	238	--	--
Solyc00g022080.1	SL2.40ch00	0	0	0	0	0	2.07	4.84	213	--	--
Solyc00g022090.1	SL2.40ch00	0	0	0	0	0	2.5	0	354	--	--
Solyc00g022100.1	SL2.40ch00	2.91	1.39	1.4	3.06	10.68	18.88	5.51	480	--	--
Solyc00g022110.2	SL2.40ch00	2.7	3.39	1.92	1.63	14.82	72.7	32.83	3409	ATMG00560	RPL2
Solyc00g023050.1	SL2.40ch00	0.53	0	0	0	0	0	0	565	AT2G37700	--
Solyc00g023260.1	SL2.40ch00	0.19	0	0	0	0	0	0.36	1887	AT2G37550	ASP1
Solyc00g023570.1	SL2.40ch00	0	0	0	0	0	1.34	0	330	--	--
Solyc00g023580.1	SL2.40ch00	0	0	0.59	0	2.34	6.85	1.74	258	--	--
Solyc00g023590.2	SL2.40ch00	0.23	0	0.14	0.23	0.57	11.58	2.55	2700	--	--
Solyc00g023600.1	SL2.40ch00	0.3	0	0	0	9.04	4.82	0	267	--	--
Solyc00g023700.2	SL2.40ch00	0	0	0	0	0	0.19	7.53	974	--	--
Solyc00g023710.1	SL2.40ch00	0	0	0	0	0	3.15	0	702	--	--
Solyc00g024030.1	SL2.40ch00	0	0	0	0	0	0	0	1248	--	--
Solyc00g024150.2	SL2.40ch00	28.2	19	12.86	9.12	14.41	27.69	7.6	2662	AT5G51110	--
Solyc00g024160.1	SL2.40ch00	0	0.25	0.1	0	0	0	0	1004	AT5G47050	--
Solyc00g024570.1	SL2.40ch00	0	0	0.09	0	0	0	0	1963	--	--
Solyc00g025290.1	SL2.40ch00	2.45	0.88	1.56	1.51	8.69	81.81	16.64	486	ATMG00660	ORF149
Solyc00g025300.1	SL2.40ch00	0	0	0	0	0	2.21	2.77	162	--	--
Solyc00g025400.2	SL2.40ch00	0	0.57	0.21	0	0	5.46	3.12	1454	--	--
Solyc00g025500.1	SL2.40ch00	0	0	0	0.22	0	0	0	1360	--	--
Solyc00g025660.1	SL2.40ch00	0	0.19	0	0	0	0	0	1143	--	--
Solyc00g026160.2	SL2.40ch00	0	0	0.09	0.3	0	0.27	0	3965	AT5G23990	FRO5
Solyc00g026870.1	SL2.40ch00	0	0	0	0	0	0	0	1609	AT5G18570	EMB269
Solyc00g027640.1	SL2.40ch00	0	0.49	0	0.56	0	1.02	2.07	854	AT2G37680	--
Solyc00g027660.1	SL2.40ch00	0	0.28	0	0	0	0	0	753	AT2G37670	--
Solyc00g027670.1	SL2.40ch00	2.47	3.01	1.43	3.45	6.25	2.5	3.39	1517	AT2G37670	--
Solyc00g027770.2	SL2.40ch00	32.94	29.33	34.74	28.48	23.89	35.32	50.89	5757	AT3G29090	PME31
Solyc00g027870.1	SL2.40ch00	0	0	0.19	0.29	0	0	0	1623	AT2G22795	--
Solyc00g027970.1	SL2.40ch00	0	0	0	0	0	0	0	1565	AT1G32190	--
Solyc00g028090.1	SL2.40ch00	0	0.25	0	0	0	0	0	855	--	--
Solyc00g028530.1	SL2.40ch00	0	0	0.18	0	0	0.51	0	858	--	--
Solyc00g028540.1	SL2.40ch00	0.3	0	0	0	0	0	0	795	AT1G65060	4CL3
Solyc00g028550.1	SL2.40ch00	0	0	0	0	0	0	0.29	1652	AT1G51680	AT4CL1
Solyc00g029080.1	SL2.40ch00	0	0.07	0	0	0	0	0.16	4025	AT1G08840	emb2411
Solyc00g029090.1	SL2.40ch00	0	0	1.24	0	2.45	0	1.83	246	--	--
Solyc00g029290.1	SL2.40ch00	0	0.19	0	0	0	0	0	3342	AT4G23800	--
Solyc00g029300.1	SL2.40ch00	0	0	0	0.14	0	0.49	0	2695	AT2G44230	--
Solyc00g030000.1	SL2.40ch00	0	0	0	0	0	0	0	4550	AT4G24010	CSLG1
Solyc00g030100.1	SL2.40ch00	6.85	3.67	5.24	2.81	65.17	76.16	46.49	174	--	--
Solyc00g030210.1	SL2.40ch00	0	0.06	0	0	0	0	0	4664	AT5G10910	--
Solyc00g030520.2	SL2.40ch00	5.37	8	8.08	4.5	3.7	4.52	1.38	2930	AT3G22290	--
Solyc00g030820.1	SL2.40ch00	0	0	0	0	0	0	0	1144	--	--
Solyc00g031020.1	SL2.40ch00	0	0	0	0	0	0	0.61	839	--	--
Solyc00g031030.1	SL2.40ch00	0	0	0.16	0	0	0	0	966	AT1G35190	--
Solyc00g031050.1	SL2.40ch00	0	0	0	0	0.44	0.32	0	1383	AT3G13050	--
Solyc00g031390.1	SL2.40ch00	0	0.09	0.07	0	1.05	0.38	0.78	3945	--	--
Solyc00g031500.1	SL2.40ch00	0.16	0.14	0.61	0	1.22	0	0.3	3009	--	--
Solyc00g031700.1	SL2.40ch00	0	0.22	0	0	0	0	0	948	AT1G60710	ATB2
Solyc00g031710.1	SL2.40ch00	0	0	0	0	0.86	0	0	699	--	--
Solyc00g033460.2	SL2.40ch00	3.83	1.43	0	0	0	0	0	1748	AT4G36470	--
Solyc00g033870.1	SL2.40ch00	0	0	0	0	0	0	0.83	654	--	--
Solyc00g033880.1	SL2.40ch00	0	0	0	0	0	0	0	1066	--	--
Solyc00g033990.1	SL2.40ch00	0	0	0	0	0.86	0	0	699	--	--
Solyc00g034000.1	SL2.40ch00	0	0	0	0	0	0	0	1531	AT2G29650	PHT4;1
Solyc00g034810.1	SL2.40ch00	0.61	2.7	0	1.24	0	1.12	0	1988	AT5G24270	SOS3
Solyc00g036320.1	SL2.40ch00	0	0	0.59	0	0	0	0	598	AT1G76510	--
Solyc00g036520.1	SL2.40ch00	0	0	0	0	0	0	0	558	--	--
Solyc00g036530.1	SL2.40ch00	0	0	0.96	0	1.51	0	0	156	--	--
Solyc00g036750.1	SL2.40ch00	0	0.22	0	0	0	0	0	1421	--	--
Solyc00g036960.1	SL2.40ch00	0.5	0.45	0.32	1.03	0	0.81	0	624	--	--
Solyc00g039990.2	SL2.40ch00	2.95	3.29	4.47	3.4	0	1.37	4.17	1752	AT1G22660	--
Solyc00g041190.1	SL2.40ch00	0	0	0	0	0	0	0	237	AT1G65290	mtACP2
Solyc00g042130.1	SL2.40ch00	0	0.1	0	0	0	0	0	2173	AT2G07698	--
Solyc00g042140.1	SL2.40ch00	0	1.07	0	0	0	0	0	1242	AT5G08690	--
Solyc00g042640.1	SL2.40ch00	0	0.28	0.07	0.11	0	0	0	3647	AT5G28780	--
Solyc00g042840.1	SL2.40ch00	1.47	1.69	2.14	3.87	1.59	3.5	0	1137	AT5G55150	--
Solyc00g042850.1	SL2.40ch00	0	0.68	0	0	0	0	0	1575	AT4G10950	--
Solyc00g044350.2	SL2.40ch00	6.63	1.25	2.18	0.95	1.18	0	0	681	AT5G10310	--
Solyc00g044750.1	SL2.40ch00	0	0	1.86	1.22	0	1.06	0	2877	AT1G76940	--
Solyc00g046980.1	SL2.40ch00	0.23	0	0	0	0	0	0	1026	--	--
Solyc00g047190.1	SL2.40ch00	0	0	0	0	0	0	1.41	318	--	--
Solyc00g047700.2	SL2.40ch00	825.11	548	379.42	317.98	131.71	292.85	607.23	761	AT5G47210	--
Solyc00g047810.1	SL2.40ch00	0.66	0	0	0	0	0	0	363	--	--
Solyc00g048510.2	SL2.40ch00	0.82	0	0	0	0	0	13.59	825	AT1G31200	PP2-A9
Solyc00g049210.1	SL2.40ch00	0.47	0.59	0.26	1.23	1.02	2.8	2.79	1770	ATMG00830	CCB382
Solyc00g049220.1	SL2.40ch00	0	0	0	0	0	0	0	207	--	--
Solyc00g049520.2	SL2.40ch00	8.99	52.03	66.37	40.85	42.3	2.67	11.55	1277	--	--
Solyc00g050020.1	SL2.40ch00	0.52	0	0	0	0	0	0	912	--	--
Solyc00g050130.1	SL2.40ch00	15.79	16.71	16.15	13.94	18.54	10.53	10.26	1383	AT4G34135	UGT73B2
Solyc00g050430.2	SL2.40ch00	46.94	16.12	7.36	6.71	5.23	1.59	38.91	2330	AT5G65640	bHLH093
Solyc00g052430.2	SL2.40ch00	0	0.69	0.61	0.59	0.49	8.89	4.72	2914	ATMG00180	CCB452
Solyc00g052530.2	SL2.40ch00	0	0.17	1.16	0	12.25	12.4	10.32	1202	--	--
Solyc00g052540.1	SL2.40ch00	0	0	0	0	3.76	2.75	5.6	672	--	--
Solyc00g052940.2	SL2.40ch00	0	0.2	0	0	0.56	0	0	3200	AT5G64700	--
Solyc00g053440.2	SL2.40ch00	5.3	10.81	16.87	13.62	4.16	23.94	16.13	676	AT1G03070	--
Solyc00g055980.1	SL2.40ch00	0	0	0	0	0	0	0	905	AT3G13070	--
Solyc00g056680.1	SL2.40ch00	3.69	9.44	4.63	4.45	2.24	2.74	5.01	1614	AT4G16820	PLA-I{beta]2
Solyc00g057880.2	SL2.40ch00	2.26	2.14	1.91	2.45	3.02	0	0	2013	AT1G47550	SEC3A
Solyc00g059100.2	SL2.40ch00	7.76	13.67	10.97	10.97	5.84	9.7	5.53	3730	AT5G08560	--
Solyc00g059500.1	SL2.40ch00	0	1.46	2.09	0.84	0	0	18.06	1533	AT1G13560	ATAAPT1
Solyc00g060810.2	SL2.40ch00	0.29	0	0	0.29	2.18	217.95	324.7	2484	AT1G70890	MLP43
Solyc00g063110.2	SL2.40ch00	0	0	0	0	0	0	0	1531	AT2G15325	--
Solyc00g065510.1	SL2.40ch00	0	0	0	0	0	0	0	1306	--	--
Solyc00g065620.1	SL2.40ch00	0	0	0	0	0	0	0	465	--	--
Solyc00g065940.1	SL2.40ch00	0.79	0.7	0	0	0	0	0	303	--	--
Solyc00g067470.1	SL2.40ch00	0	0	0	1.54	3.66	4.37	0	165	--	--
Solyc00g068970.2	SL2.40ch00	10.46	14.95	6.67	47.89	95.23	16.79	17.74	1320	--	--
Solyc00g068980.1	SL2.40ch00	71.48	72.75	11.86	102.49	495.06	68.81	13.5	165	--	--
Solyc00g069880.2	SL2.40ch00	0	1.03	0.18	0	0	10.58	8.67	3437	--	--
Solyc00g070680.1	SL2.40ch00	0	0	0	0	0	1.68	0	1529	--	--
Solyc00g071180.2	SL2.40ch00	366.74	0.95	10.31	0.22	0	0	0	3542	AT3G12490	CYSB
Solyc00g071600.1	SL2.40ch00	0	0	0	0	0	0	0	839	--	--
Solyc00g072100.2	SL2.40ch00	21.66	28.05	21.18	12.63	20.54	0.9	4.64	1050	AT5G48050	--
Solyc00g072400.2	SL2.40ch00	0	0	0	0.4	0	0	0	1384	AT5G05340	--
Solyc00g072800.2	SL2.40ch00	0	0	0	0.39	0	4.16	0.12	1366	--	--
Solyc00g073900.1	SL2.40ch00	0	0.23	0	0.26	0	0.47	0	1499	--	--
Solyc00g074210.1	SL2.40ch00	2.13	0	0	0	0	0	0	1190	AT3G59280	TXR1
Solyc00g075440.1	SL2.40ch00	5.24	0	2.59	0.65	0	0	0.26	956	--	--
Solyc00g075450.2	SL2.40ch00	20.32	32.25	69.71	18.8	5.71	2.79	6.41	1325	--	--
Solyc00g080750.2	SL2.40ch00	1.63	1.46	0.3	1.91	0	0	0	1717	AT2G01340	At17.1
Solyc00g082150.2	SL2.40ch00	76.74	60.46	60.03	61.4	47.14	51.91	55.09	2189	AT4G10840	--
Solyc00g082550.1	SL2.40ch00	34.95	47.22	54.07	37.1	26.51	13.76	5.29	510	--	--
Solyc00g084760.1	SL2.40ch00	0	0.31	1.4	0.36	4.76	4.67	0.65	773	--	--
Solyc00g084770.1	SL2.40ch00	0.8	1.43	1.51	3.29	2.03	0	0	297	AT5G35695	--
Solyc00g085070.2	SL2.40ch00	33.77	20.14	21.87	18.04	15.87	34.3	25.63	3713	AT4G37760	SQE3
Solyc00g090110.1	SL2.40ch00	0	0	0	0	0	0	0	918	AT1G25145	--
Solyc00g090430.2	SL2.40ch00	0	0	0.51	0.4	0	0.41	0	1791	AT1G15030	--
Solyc00g090650.1	SL2.40ch00	0	0.55	0	0	0	0	0.39	1611	--	--
Solyc00g090870.2	SL2.40ch00	2.81	1.83	3.26	3.57	3.45	1.26	1.93	777	AT2G28060	--
Solyc00g091170.2	SL2.40ch00	42.2	26.2	11.81	13.29	7.06	7.57	8.36	2960	AT4G13030	--
Solyc00g092900.1	SL2.40ch00	0.22	0	0	0.23	0	0	0	1261	--	--
Solyc00g093000.1	SL2.40ch00	3.53	2.47	2.15	0	8.74	1.08	0	181	--	--
Solyc00g093100.1	SL2.40ch00	0	0	0	0.42	0	0	0	675	AT1G73700	--
Solyc00g094020.1	SL2.40ch00	0	0	0	0	0	0	0	3440	--	--
Solyc00g094520.1	SL2.40ch00	0	2.02	0	0	3.81	37.37	0	186	AT2G07599	--
Solyc00g094530.1	SL2.40ch00	1.22	0.55	0	0	3.09	2.97	5.76	390	ATMG01275	ND1
Solyc00g094540.1	SL2.40ch00	0.72	0.49	0	1.06	7.31	27.91	6.81	330	--	--
Solyc00g094550.1	SL2.40ch00	1.02	0	0	0	0	2.03	2.01	234	AT2G07772	--
Solyc00g094850.1	SL2.40ch00	0	0	0.43	0	0.25	0	0	2847	--	--
Solyc00g095460.1	SL2.40ch00	0	0	0.15	0	0	0	0	1005	--	--
Solyc00g096460.1	SL2.40ch00	74.17	29.66	29.68	21.47	0	87.38	41.61	2499	AT4G08310	--
Solyc00g097960.1	SL2.40ch00	7.57	8.21	10.25	6.64	4.1	1	4.08	2018	--	--
Solyc00g098560.2	SL2.40ch00	11.74	16.21	22.17	35.42	17.61	9.33	2.14	1210	AT5G03980	--
Solyc00g099580.1	SL2.40ch00	4.06	0.89	0.41	0.35	0	0	0	1996	AT4G21750	ATML1
Solyc00g100880.2	SL2.40ch00	0	0	0	0	0	0	0	1145	AT3G14260	--
Solyc00g102000.1	SL2.40ch00	0	0	0	0	0	0	0	195	--	--
Solyc00g104200.1	SL2.40ch00	0.2	0	0	0	0	0	0.37	1247	--	--
Solyc00g104210.1	SL2.40ch00	0	0	0	0.52	0	0	0	471	--	--
Solyc00g104740.1	SL2.40ch00	0.35	0	0	0	0	0	0	746	--	--
Solyc00g104940.1	SL2.40ch00	0.53	0.48	2.01	2.01	4.05	0	0	1574	AT5G47120	BI1
Solyc00g106650.1	SL2.40ch00	3.64	2.84	0.82	1.09	0	0.57	0	225	AT4G06598	--
Solyc00g108550.1	SL2.40ch00	0.98	1.73	2.5	3.02	1.24	26.15	0	1035	--	--
Solyc00g109850.1	SL2.40ch00	0	0	0	0	0	0	0	1194	--	--
Solyc00g110070.1	SL2.40ch00	0	0	0	0	0.24	0	0	2630	--	--
Solyc00g110370.1	SL2.40ch00	0	0	0	0	0	0	0	345	--	--
Solyc00g110870.2	SL2.40ch00	10.45	2.63	2.4	1.17	0.83	0.91	0	2365	AT4G23740	--
Solyc00g112490.1	SL2.40ch00	0	0	0	0	0.5	0	0	1215	--	--
Solyc00g112500.1	SL2.40ch00	0	0	0	0	0	0	0	1142	--	--
Solyc00g112710.1	SL2.40ch00	0	0	0	0	0	0	1.74	258	--	--
Solyc00g112810.1	SL2.40ch00	0	0	0	0	0	0	0.48	939	AT1G16780	VHP2;2
Solyc00g112830.1	SL2.40ch00	0	0.78	0.55	0	1.03	0	0	800	AT3G03330	--
Solyc00g112930.2	SL2.40ch00	0	0.21	0	0.52	0	0	0	1805	AT5G13690	NAGLU
Solyc00g113740.1	SL2.40ch00	0	0	0.94	0	0	0	0	162	--	--
Solyc00g116150.1	SL2.40ch00	0	0	0	0	1.01	0	0	600	--	--
Solyc00g118680.2	SL2.40ch00	2.54	5.03	0.97	2.73	14.23	76.49	30.27	1932	ATMG01275	ND1
Solyc00g118690.1	SL2.40ch00	0.91	0	0	0	6.94	28.28	5.64	261	ATMG01275	ND1
Solyc00g121230.1	SL2.40ch00	0	0.13	0.1	0.15	0.38	0	0	3127	--	--
Solyc00g123040.1	SL2.40ch00	0.4	0	0	0	0	0	0	865	--	--
Solyc00g124860.1	SL2.40ch00	0	0.49	0.35	0	2.8	0	0	861	--	--
Solyc00g125260.1	SL2.40ch00	0	0.23	0	0	0	0	0	994	--	--
Solyc00g125580.1	SL2.40ch00	0	0	0	0	0	0	0	1184	--	--
Solyc00g125980.1	SL2.40ch00	2.34	1.3	0.75	0.21	0	0	0	204	--	--
Solyc00g125990.1	SL2.40ch00	0	0.33	0	0.76	0	6.16	2.09	645	AT2G07689	--
Solyc00g126000.1	SL2.40ch00	0	2.78	3.98	0	0	2.08	0	153	--	--
Solyc00g126010.1	SL2.40ch00	0	0	0	0	3.47	0	0	174	ATMG01330	ORF107H
Solyc00g126430.1	SL2.40ch00	0	0	0	0	0	0	0	864	--	--
Solyc00g127660.2	SL2.40ch00	5.33	7.89	8.51	9.02	15.61	1.64	5.84	1263	AT1G13560	ATAAPT1
Solyc00g127670.1	SL2.40ch00	1.33	2.25	1.26	1.76	2.58	0.93	0	1322	AT1G26180	--
Solyc00g127870.2	SL2.40ch00	5.26	3.87	4.04	3.42	3.38	1.85	3.77	3174	AT2G39445	--
Solyc00g128870.2	SL2.40ch00	8.25	11.79	8.64	8.64	7.22	11.03	6.57	1500	AT1G68760	NUDX1
Solyc00g129670.1	SL2.40ch00	0	0	0.18	0	0	0	0	846	--	--
Solyc00g129880.1	SL2.40ch00	2.08	2.6	1.19	1.71	5.79	5.01	3.53	5010	--	--
Solyc00g130180.1	SL2.40ch00	0	0	0	0	0	0	0	525	--	--
Solyc00g130290.1	SL2.40ch00	0	0	0	0	0	0	0	789	--	--
Solyc00g130690.1	SL2.40ch00	0	0.22	0	0	0	0	0	954	--	--
Solyc00g134830.1	SL2.40ch00	0.16	0	0	0	0	0	0.29	1634	AT2G27490	ATCOAE
Solyc00g136260.1	SL2.40ch00	17.4	33.76	27.81	53.46	130.23	14.83	0	411	AT5G42200	--
Solyc00g136560.2	SL2.40ch00	0.38	0	0.72	1.15	3.79	7.64	0.71	740	AT5G58770	--
Solyc00g138060.2	SL2.40ch00	0	0	0.13	0	0	0	0	1996	AT1G52820	--
Solyc00g140060.2	SL2.40ch00	39.75	39.64	51.4	64.52	9.07	14.21	44.66	2650	AT4G20850	TPP2
Solyc00g142160.1	SL2.40ch00	0	0.67	0.96	0	1.9	11.11	1.41	318	--	--
Solyc00g142170.2	SL2.40ch00	0	0.2	0.29	0	2.31	10.71	4.73	1409	ATMG01110	ORF251
Solyc00g143770.1	SL2.40ch00	13.38	24.82	14.16	4.31	1.27	7.52	14.7	2463	AT3G60190	EDR3
Solyc00g145170.1	SL2.40ch00	0	0	0	0.57	0	0	0	651	--	--
Solyc00g147570.2	SL2.40ch00	0	0	0	0.47	0	0	0	2446	AT2G41740	VLN2
Solyc00g153680.1	SL2.40ch00	0.33	0.59	1.7	1.96	0.84	0	0	1548	AT5G41990	WNK8
Solyc00g153980.1	SL2.40ch00	0	0	0	0	7.07	21.61	5.19	168	--	--
Solyc00g154980.1	SL2.40ch00	0	0	0.17	0.27	0	0	0	1498	AT5G10120	--
Solyc00g156980.2	SL2.40ch00	18.86	20.4	8.77	3.86	0	0	0	1177	AT1G72970	HTH
Solyc00g157080.1	SL2.40ch00	0	0	0	0	0	0	0	1684	AT5G10520	RBK1
Solyc00g157180.2	SL2.40ch00	0.42	0.38	1.88	0.65	1.07	0.78	0	1380	AT1G76940	--
Solyc00g160780.2	SL2.40ch00	2.36	4.22	0.3	0.97	0	0	0	1127	AT5G60400	--
Solyc00g164580.1	SL2.40ch00	0	0	0	0	1.13	2.48	5.28	1156	--	--
Solyc00g164680.1	SL2.40ch00	5.34	7.14	8.05	4.94	4.1	6.9	4.86	2604	AT1G17840	WBC11
Solyc00g165080.1	SL2.40ch00	0	0	0	1.13	0	0	0	429	--	--
Solyc00g165090.1	SL2.40ch00	0	0	0	0	1.73	1.27	0	529	--	--
Solyc00g166690.1	SL2.40ch00	0	0	0	0	0	0	0	1862	--	--
Solyc00g167800.1	SL2.40ch00	0	0	0	0	0	0	0	476	--	--
Solyc00g168200.1	SL2.40ch00	11.76	6.17	2.2	3.54	0	6.4	0	247	--	--
Solyc00g170210.2	SL2.40ch00	5.73	9.27	6.72	1.5	4.35	3.19	4.32	903	AT4G13360	--
Solyc00g170510.1	SL2.40ch00	3.54	0	4.86	1.12	0	0	0	970	AT3G05620	--
Solyc00g171810.2	SL2.40ch00	0	1.1	0.56	4.33	35.21	22.84	5.97	1567	ATMG00410	ATP6-1
Solyc00g172410.1	SL2.40ch00	0	0	0.14	0	0	0	0	2239	AT2G05642	--
Solyc00g174330.2	SL2.40ch00	2.77	374.23	149.44	213.16	81.19	49.66	196.37	1945	AT2G14580	PRB1
Solyc00g174340.1	SL2.40ch00	7.95	415.29	154.9	230.72	42.74	34.97	139.49	480	AT4G33720	--
Solyc00g178340.1	SL2.40ch00	0	0	0	0	0	0	0	921	AT1G10070	BCAT-2
Solyc00g179640.1	SL2.40ch00	26.51	15.78	28.16	49.8	53.08	65.45	22.88	735	--	--
Solyc00g179840.1	SL2.40ch00	0	0	0	0	0	0	1.54	291	--	--
Solyc00g180840.1	SL2.40ch00	0	0	0	0	0	0	0	797	--	--
Solyc00g181240.1	SL2.40ch00	0	0	0	0	0	7.36	0	180	--	--
Solyc00g181250.2	SL2.40ch00	0	0	0	0	0	1.11	0	845	--	--
Solyc00g183050.1	SL2.40ch00	5.96	5.32	4	8.69	0	5.28	0	444	AT1G61690	--
Solyc00g183550.1	SL2.40ch00	0.09	0	0.06	0	0	0	0.18	2762	--	--
Solyc00g184350.2	SL2.40ch00	5.16	3.07	3.39	5.85	0	3.19	8.64	880	AT5G05680	MOS7
Solyc00g185750.1	SL2.40ch00	0	26.55	12.12	0	0	0	0	1658	AT4G18593	--
Solyc00g186050.1	SL2.40ch00	8.16	7.5	6.65	4.17	9.46	17.63	5.83	586	--	--
Solyc00g196060.2	SL2.40ch00	47.33	39.88	41.4	30.79	7.69	10.52	14.64	2897	AT1G30330	ARF6
Solyc00g201160.2	SL2.40ch00	1.95	1.92	1.72	4.54	2.19	2.27	7.75	1416	AT4G27290	--
Solyc00g206460.1	SL2.40ch00	3.39	2.21	19.5	5.07	3.13	12.61	20.79	771	AT4G08950	EXO
Solyc00g207960.1	SL2.40ch00	0	0	0	0.55	0	0	0	980	--	--
Solyc00g209460.1	SL2.40ch00	0	0.64	0	0	1.81	0	0	422	AT4G10950	--
Solyc00g212260.1	SL2.40ch00	0	0.1	1.27	0.23	0	0	0	4875	AT2G46370	JAR1
Solyc00g215560.1	SL2.40ch00	0	0	0	0	0	0	0	598	--	--
Solyc00g217960.1	SL2.40ch00	2.15	9.97	25.1	25.13	42.13	41.2	9.11	444	AT3G14320	--
Solyc00g218560.1	SL2.40ch00	0	0	0	0	0	0	0	234	--	--
Solyc00g226760.1	SL2.40ch00	0	0.43	3.99	0.99	0	0	0	990	AT2G03760	ST1
Solyc00g227860.1	SL2.40ch00	38.38	40.61	45.14	29.25	25.5	0.63	5.71	1413	AT2G22590	--
Solyc00g227960.1	SL2.40ch00	0	0.46	0.5	0	0	0	0	990	AT2G03760	ST1
Solyc00g228260.1	SL2.40ch00	0	0	0	0	0	1.42	0	312	--	--
Solyc00g230060.1	SL2.40ch00	0.27	0	0	0	0	2.01	0	1006	AT5G51080	--
Solyc00g230070.1	SL2.40ch00	0	1.61	1.73	0.93	2.29	1.67	0	264	ATCG00280	PSBC
Solyc00g230080.1	SL2.40ch00	2.67	5.35	3.82	0.68	3.38	0	1.26	357	ATCG00270	PSBD
Solyc00g231680.1	SL2.40ch00	0	0.18	0	0.82	0	0	0	1534	AT5G66460	--
Solyc00g231780.1	SL2.40ch00	0.74	1.31	0.47	2.26	1.86	0	0	657	ATCG01090	NDHI
Solyc00g233480.1	SL2.40ch00	0.16	2.61	3.61	6.13	0	0	0.81	552	AT3G21090	--
Solyc00g237680.1	SL2.40ch00	0	1.13	3.22	3.88	0	0	0	952	--	--
Solyc00g244290.1	SL2.40ch00	0	0	0.48	0	6.15	4.65	0.3	492	ATMG01320	NAD2B
Solyc00g244300.1	SL2.40ch00	1.36	4.96	1.53	0.95	15.48	13.41	0.83	258	--	--
Solyc00g245200.1	SL2.40ch00	0	0.07	0	0	0	0	0	235	ATCG00350	PSAA
Solyc00g247300.2	SL2.40ch00	0	0.25	1.76	2.69	6.25	0.26	3.38	2298	AT4G36220	FAH1
Solyc00g249900.2	SL2.40ch00	4.95	3.74	1.69	0.78	0.96	2.11	0	2023	AT5G22770	alpha-ADR
Solyc00g255510.1	SL2.40ch00	0	0	0	0	0	0	0	1538	--	--
Solyc00g256710.1	SL2.40ch00	8.17	4.34	10.61	9.69	7.27	6.56	0	249	--	--
Solyc00g257110.2	SL2.40ch00	0	0	0.08	0	0	0.23	0	3482	AT3G42640	HA8
Solyc00g265510.1	SL2.40ch00	1.59	3.33	488.48	721.58	172.8	11.78	0	150	--	--
Solyc00g268310.1	SL2.40ch00	0	0	0	0	0	0	0	2019	--	--
Solyc00g272810.1	SL2.40ch00	0.99	2.17	1.02	0.34	0	0.61	0.62	726	AT2G39020	--
Solyc00g273110.1	SL2.40ch00	26.27	25.45	42.39	42.79	11.84	59.94	4.67	189	--	--
Solyc00g277510.1	SL2.40ch00	0	3.18	3.03	0	3	0	0	201	ATCG00020	PSBA
Solyc00g278110.2	SL2.40ch00	0.73	0	0	0	0	0	0.69	958	AT1G02190	--
Solyc00g280110.1	SL2.40ch00	0	0.97	2.47	0	0	0	0	819	AT3G55240	--
Solyc00g281110.1	SL2.40ch00	0	0	0	0	0	2.07	0	369	--	--
Solyc00g282510.1	SL2.40ch00	0.13	0	0	0	0.34	3.98	1.52	2179	AT2G37040	PAL1
Solyc00g286030.1	SL2.40ch00	0	0	0	0	0	0	0	585	--	--
Solyc00g289230.1	SL2.40ch00	1.37	4.27	1.6	2.1	2.88	3.85	11.16	1490	AT4G03230	--
Solyc00g294230.1	SL2.40ch00	0	2.82	1.01	2.42	1.99	0	0	1007	AT1G17600	--
Solyc00g303630.1	SL2.40ch00	0	0	0	0	0	0	0	2625	--	--
Solyc00g304030.1	SL2.40ch00	0.07	0	0	0	0	0	0.14	4948	AT3G24255	--
Solyc00g306830.1	SL2.40ch00	0.61	0.18	0	0	0.51	0.38	0.38	1706	--	--
Solyc00g309530.1	SL2.40ch00	0	0	0	0	0	16.51	0	287	--	--
Solyc00g311230.2	SL2.40ch00	9.88	7.8	7.8	5.47	4.68	1.37	0	784	--	--
Solyc00g313930.1	SL2.40ch00	3.18	0	1.01	0	0	2.95	0	150	--	--
Solyc00g316030.1	SL2.40ch00	0.28	0	0	0	0	0	0	1274	AT1G64260	--
Solyc00g316530.1	SL2.40ch00	0	0	0	1.03	0	3.73	7.58	237	--	--
Solyc00g318130.1	SL2.40ch00	0.84	0.82	5.48	6.16	0	0	0	1511	AT1G24190	SNL3
Solyc00g320430.1	SL2.40ch00	2.65	1.01	1.69	0	7.61	33.25	0	180	--	--
Solyc00g323130.2	SL2.40ch00	0	0	0	0	0	0	0	2094	AT1G70830	MLP28
Solyc01g005000.2	SL2.40ch01	128.63	80.57	75.9	42.98	21.77	1.8	2.36	2187	AT2G02010	GAD4
Solyc01g005010.2	SL2.40ch01	22.12	12.59	11.22	14.87	9.34	2.41	0.82	2935	AT2G01990	--
Solyc01g005020.2	SL2.40ch01	21.88	21.77	24.42	22.37	7.65	3.03	9.24	13319	AT2G01980	SOS1
Solyc01g005030.2	SL2.40ch01	7.58	14.19	17.04	20.78	28.49	13.67	15.93	7266	AT1G14670	--
Solyc01g005040.2	SL2.40ch01	0	0.63	0	0	0	0	0	1079	--	--
Solyc01g005060.2	SL2.40ch01	35.75	27.58	25.08	23.51	20.87	14.93	6.9	2371	AT2G01940	SGR5
Solyc01g005070.2	SL2.40ch01	1.41	0.42	0.1	0.48	0	0	0	1526	AT1G25240	--
Solyc01g005080.2	SL2.40ch01	27.48	10.33	5.31	8.31	2.79	2.95	3.45	4856	AT2G01910	MAP65-6
Solyc01g005100.2	SL2.40ch01	18.68	13.98	14.34	15.26	5.22	11.4	6.22	5481	AT1G68080	--
Solyc01g005110.2	SL2.40ch01	6.96	8.67	10.08	16.42	24.85	6.59	3.11	1004	AT1G48140	--
Solyc01g005120.2	SL2.40ch01	7.21	7.38	5.06	4.06	4.03	6.2	10.81	3224	AT1G14720	XTR2
Solyc01g005130.2	SL2.40ch01	1.39	4.54	6.3	9.07	14.11	7.41	13.59	1025	AT1G66140	ZFP4
Solyc01g005140.2	SL2.40ch01	0	0.39	0.42	1.11	9.89	6.37	15.14	2091	AT4G25570	ACYB-2
Solyc01g005150.2	SL2.40ch01	1.2	1.87	2.74	0.93	2.56	0.56	0	2343	AT1G14730	--
Solyc01g005160.2	SL2.40ch01	0	0.25	6.62	8.11	3.17	1.81	9.99	1709	AT5G37490	--
Solyc01g005170.1	SL2.40ch01	0.57	0.68	1.66	1.77	2.9	1.42	5.41	3241	AT1G05020	--
Solyc01g005180.1	SL2.40ch01	1.91	2.52	3.85	10.26	3.38	0.74	6.3	276	AT3G52770	ZPR3
Solyc01g005190.1	SL2.40ch01	0.55	1.23	0	0.57	2.79	1.42	0	864	AT1G80730	ZFP1
Solyc01g005200.1	SL2.40ch01	0	0	0	0	0.68	0	0	891	AT1G80730	ZFP1
Solyc01g005210.2	SL2.40ch01	7.8	17.46	26.03	30.99	17.01	37.89	26.7	4218	AT1G68020	TPS6
Solyc01g005220.2	SL2.40ch01	0.1	4.18	10.77	18.36	17.12	12.44	19.54	7078	AT1G14780	--
Solyc01g005230.2	SL2.40ch01	0	0.65	0.35	0.75	0.46	1.01	0	1547	AT1G68040	--
Solyc01g005240.2	SL2.40ch01	27.48	27.79	24.13	19.42	21.65	23.21	22.64	5972	AT5G14060	CARAB-AK-LYS
Solyc01g005250.2	SL2.40ch01	55.08	49.72	27.78	22.77	23.08	11.68	23.73	3223	AT1G14810	--
Solyc01g005260.2	SL2.40ch01	5.59	7.1	5.67	5.51	4.89	2.39	0.4	3385	AT1G14820	--
Solyc01g005270.2	SL2.40ch01	8.85	4.31	6.09	3.4	7.13	2.98	5.69	3559	AT1G14820	--
Solyc01g005280.2	SL2.40ch01	1.64	6.19	4.84	1.05	0.52	4.94	0	2835	AT1G14820	--
Solyc01g005290.2	SL2.40ch01	0.8	0.79	3.15	0.3	0.75	8.84	11.49	2518	AT1G14820	--
Solyc01g005300.2	SL2.40ch01	63.82	86.27	71.76	58.24	97.78	51.32	68.97	5076	AT1G68050	FKF1
Solyc01g005310.2	SL2.40ch01	0	0.1	0.07	0.34	0	0	0	5324	AT1G14830	DRP1C
Solyc01g005320.2	SL2.40ch01	0	0.36	0.13	0.63	0	0	0	2222	AT2G46890	--
Solyc01g005330.2	SL2.40ch01	84.58	66.7	54.83	58.13	20.17	11.14	43.21	4658	AT1G68060	MAP70-1
Solyc01g005340.2	SL2.40ch01	4.77	13.57	10.58	18.22	11.06	19.64	20.5	4362	AT2G01680	--
Solyc01g005350.2	SL2.40ch01	0	0	0	0	0	0	0	1402	AT1G68040	--
Solyc01g005370.2	SL2.40ch01	13.79	11.22	27.09	31.97	73.96	154.98	51.95	927	AT1G24620	--
Solyc01g005380.2	SL2.40ch01	4.06	5.61	4.17	2.96	1.33	3.16	2.47	4596	AT1G24610	--
Solyc01g005390.2	SL2.40ch01	0	0	1.51	2.78	0	10.67	12.4	1827	AT2G01670	NUDT17
Solyc01g005400.2	SL2.40ch01	0.94	2.31	1.2	1.67	4.17	5.66	5.32	3573	AT1G70670	--
Solyc01g005410.2	SL2.40ch01	0.27	9.39	6.19	13.57	10.69	0.51	1.03	3609	AT1G70670	--
Solyc01g005420.2	SL2.40ch01	1.44	5.74	12.27	20.58	6.57	0	7.61	827	--	--
Solyc01g005430.2	SL2.40ch01	13.89	21.97	26.98	42.71	17.14	22.18	42.31	4454	AT2G01650	PUX2
Solyc01g005440.2	SL2.40ch01	61.54	47.39	54.17	52.95	70.56	20.22	8.24	3536	AT3G17860	TIFY6B
Solyc01g005450.2	SL2.40ch01	3.73	5.12	7.02	4.27	5.28	2.95	1.96	2717	AT2G01620	MEE11
Solyc01g005460.2	SL2.40ch01	11.34	9.61	1.88	1.34	0.83	0	0	2938	AT1G23220	--
Solyc01g005470.2	SL2.40ch01	5.73	18.46	4.72	17.6	33.79	1.18	81.65	2305	AT1G14870	PCR2
Solyc01g005480.2	SL2.40ch01	2.82	4.89	6.21	4.05	3.21	1.57	2.1	3885	AT3G19330	--
Solyc01g005490.2	SL2.40ch01	8.05	9.76	8.84	12.26	5.63	10.15	7.1	2679	AT3G02875	ILR1
Solyc01g005500.2	SL2.40ch01	0	0.44	0	0.76	0	0	39.26	1660	AT1G52340	SRE1
Solyc01g005510.2	SL2.40ch01	0	0.1	0	0	0	0	0	2169	AT3G13390	sks11
Solyc01g005520.2	SL2.40ch01	53.7	56.75	38.84	30.95	29.48	24.62	17.49	2772	AT1G55480	ZKT
Solyc01g005530.2	SL2.40ch01	19.04	13.83	15.7	15.12	5.54	6.08	3.33	1221	AT3G13480	--
Solyc01g005540.2	SL2.40ch01	12.61	6.88	6.67	5.61	1.3	0.85	1.3	10568	AT3G13490	OVA5
Solyc01g005550.2	SL2.40ch01	84.93	49.74	35.89	29.17	26.29	10.1	10.76	3030	AT5G56530	--
Solyc01g005560.2	SL2.40ch01	37.25	40.08	27.95	22.7	14.77	22.88	69.56	4847	AT1G65930	cICDH
Solyc01g005570.2	SL2.40ch01	21.97	27.28	20.41	23.45	29.96	13.36	23.65	2105	AT1G55340	--
Solyc01g005580.2	SL2.40ch01	72.18	89.78	72.18	77.05	121.22	64.22	74.11	2260	AT1G55340	--
Solyc01g005590.2	SL2.40ch01	43.04	33.88	31.04	33.95	28.72	2.11	0	418	--	--
Solyc01g005600.2	SL2.40ch01	25.76	29.6	35.91	28.4	38.17	39.32	46.25	6106	AT3G03860	ATAPRL5
Solyc01g005620.2	SL2.40ch01	84.91	90.43	76.93	62.81	51.01	20.42	28.2	4580	AT5G19760	--
Solyc01g005640.2	SL2.40ch01	10.67	12.9	14.77	12.65	7.23	7.53	12.76	7689	AT3G10250	--
Solyc01g005660.1	SL2.40ch01	0.77	1.34	3.44	1.05	1.95	1.43	0	1896	AT3G13540	MYB5
Solyc01g005670.2	SL2.40ch01	2.43	5.84	4.06	6.63	1.92	3.38	1.43	2605	AT4G10800	--
Solyc01g005680.2	SL2.40ch01	0	0	0	0	0	0	0	4823	AT5G11950	--
Solyc01g005690.2	SL2.40ch01	179.07	185.26	180.55	159.93	51.78	51.78	104.99	1847	AT4G08810	SUB1
Solyc01g005700.2	SL2.40ch01	7.3	9.15	9.09	13.06	8.34	2.28	4.09	2605	AT1G64255	--
Solyc01g005710.2	SL2.40ch01	0	0	0	0	0	0	0	604	AT3G11080	RLP35
Solyc01g005720.2	SL2.40ch01	0	0	0	0	0	0	0	2270	AT5G27060	RLP53
Solyc01g005730.2	SL2.40ch01	0	0	0	0	0	0	0	2852	AT3G05650	RLP32
Solyc01g005740.2	SL2.40ch01	0	0	0	0	0	0	0	487	--	--
Solyc01g005760.2	SL2.40ch01	0.08	0	0	0	0	0	0	2907	AT3G05660	RLP33
Solyc01g005770.2	SL2.40ch01	0.71	1.9	0	0	1.8	0	0	336	--	--
Solyc01g005780.1	SL2.40ch01	0.31	0.28	0.13	0.31	0	0.96	0.39	2307	AT3G28890	RLP43
Solyc01g005790.1	SL2.40ch01	1.73	3.24	3.14	5.11	1.28	0.64	3.12	1377	AT1G10330	--
Solyc01g005800.2	SL2.40ch01	0.43	0.67	5.06	5.03	1.09	0.35	4.05	2715	AT3G13600	--
Solyc01g005810.2	SL2.40ch01	126.15	170.87	230.91	299.22	360.9	176.57	155.69	4407	AT1G23280	--
Solyc01g005820.2	SL2.40ch01	148.11	124.63	105.23	99.99	84.91	75.37	78.41	4234	AT3G13570	SCL30A
Solyc01g005830.2	SL2.40ch01	48.88	22.98	20.1	16.31	7.44	2.04	7.62	5653	AT3G13560	--
Solyc01g005840.2	SL2.40ch01	15.6	14.46	17.34	8.43	2.89	23.92	6.21	3004	AT3G13550	FUS9
Solyc01g005850.1	SL2.40ch01	1.87	0.72	1.7	0	0.68	0	0	891	AT1G76930	ORG5
Solyc01g005860.2	SL2.40ch01	8.38	3.17	3.59	0	5.36	3.92	0	2915	--	--
Solyc01g005870.1	SL2.40ch01	0	0.18	0.05	0.41	0.5	0	0	2440	AT3G05650	RLP32
Solyc01g005900.2	SL2.40ch01	35.78	29.79	20.94	16.28	14.33	5.08	8.21	3862	AT1G28680	--
Solyc01g005910.2	SL2.40ch01	7.28	12.24	7.92	10.31	9.21	5.55	10.49	3942	AT3G12685	--
Solyc01g005920.2	SL2.40ch01	2.82	5.75	2.56	3.12	1.69	3.08	1.88	1719	AT3G13620	--
Solyc01g005930.2	SL2.40ch01	3.22	7.24	6.93	7.2	7.42	6.71	9.18	4045	AT1G55280	--
Solyc01g005940.2	SL2.40ch01	0	0	0.13	0.41	0	0	0	3229	AT5G17230	PSY
Solyc01g005950.2	SL2.40ch01	42.85	39.01	36.48	28.7	22.22	29.3	18.95	7171	AT3G58500	PP2A-4
Solyc01g005960.2	SL2.40ch01	26.21	18.71	14.62	14.22	8.3	12.54	9.74	7414	AT2G42520	--
Solyc01g005970.2	SL2.40ch01	5.58	4.38	3.86	3.72	3.15	2.83	3.53	4729	AT1G55270	--
Solyc01g005980.2	SL2.40ch01	8.14	10.18	4.82	4.14	6.49	1.78	0	2080	AT5G19860	--
Solyc01g005990.2	SL2.40ch01	9.61	4.63	1.96	0.86	0.6	0	0	1894	AT2G44300	--
Solyc01g006000.2	SL2.40ch01	8.71	9.61	11.6	14.76	2.51	4.96	3.32	6520	AT1G11880	--
Solyc01g006010.2	SL2.40ch01	9.27	7.94	7.83	6.24	3.29	7.31	8.33	7468	AT3G32940	--
Solyc01g006020.2	SL2.40ch01	34.09	34.38	24.37	12.86	21.4	7.22	9.63	2849	AT3G32930	--
Solyc01g006030.2	SL2.40ch01	18.41	21.13	20.23	24.93	17.24	18.07	31.34	3916	AT1G55250	HUB2
Solyc01g006040.2	SL2.40ch01	18.22	22.04	19.76	21.55	6.29	20.82	17.96	10128	AT1G55250	HUB2
Solyc01g006050.2	SL2.40ch01	0	0	0	0.18	0.43	6.29	5.82	1390	AT1G55230	--
Solyc01g006060.2	SL2.40ch01	0.97	0	0	0	0	0	0	739	AT1G58170	--
Solyc01g006070.2	SL2.40ch01	0	0.22	0	0	0	0	0	959	AT1G55230	--
Solyc01g006080.1	SL2.40ch01	0	0	0	0	0	0	0	3199	AT4G03420	--
Solyc01g006090.2	SL2.40ch01	33.13	22.69	13.74	10.37	9.69	7.1	17.01	1459	AT3G22660	--
Solyc01g006100.2	SL2.40ch01	30.08	6.25	4.26	2.6	0.73	0.36	0.18	8025	AT1G69770	CMT3
Solyc01g006110.2	SL2.40ch01	44.32	40.41	47.54	63.75	60.07	76.15	74.12	5795	AT5G53000	TAP46
Solyc01g006120.2	SL2.40ch01	93.25	80.03	97.34	118.57	37.1	110.42	144.25	8331	AT3G13670	--
Solyc01g006130.2	SL2.40ch01	27.55	58.45	66.57	69.07	56.6	20.72	8.68	4345	AT2G34860	EDA3
Solyc01g006140.2	SL2.40ch01	1.33	1.09	0.5	0	0.28	0	0	4490	AT2G31270	CDT1A
Solyc01g006150.2	SL2.40ch01	17.84	19.69	14.04	5.52	5.38	3.03	4.31	4608	AT3G58060	--
Solyc01g006160.2	SL2.40ch01	368.68	413.6	392.53	286.6	434.16	235.67	215.16	2564	AT5G47700	--
Solyc01g006170.2	SL2.40ch01	83	67.94	39.01	39.1	36.37	52.82	106.98	1141	AT3G22660	--
Solyc01g006180.2	SL2.40ch01	17.02	18.22	12.11	10.88	5.31	7.13	7.69	5638	AT4G10620	--
[truncated: 26,183 more rows]

## Sheet: RPKM
gene	chromosome	A57-W1	A57-W2	A57-W3	A57-W4	A57-W5	A57-W6	A57-W7	H6-61-W1	H6-61-W2	H6-61-W3	H6-61-W4	H6-61-W5	H6-61-W6	H6-61-W7	Gene_len	Tair ID	GeneSymbol
[truncated: 26,684 more rows]
