# Supplementary material for: Transcriptome Profiling of Tomato Fruit Development Reveals Transcription Factors Associated with Ascorbic Acid, Carotenoid and Flavonoid Biosynthesis
Source: PLoS One. 2015 Jul 2;10(7):e0130885. doi: 10.1371/journal.pone.0130885 (PMC4489915; doi:10.1371/journal.pone.0130885)
Supplement: S3 Table — (XLS) [file pone.0130885.s009.xls]

## Sheet: Transcription factors
Gene ID	Chromosome	AC-W1	AC-W2	AC-W3	AC-W4	AC-W5	AC-W6	AC-W7	HG6-61-W1	HG6-61-W2	HG6-61-W3	HG6-61-W4	HG6-61-W5	HG6-61-W6	HG6-61-W7	Gene_len	TAIR ID	Symbol	TF Name
Solyc00g050430.2	SL2.40ch00	38.77	5.43	2.35	11.5	18.18	0	31.37	46.94	16.12	7.36	6.71	5.23	1.59	38.91	2330	AT5G65640	bHLH093	PTLe00924.1|le|PUT-155a-Lycopersicon_esculentum-33144892
Solyc00g196060.2	SL2.40ch00	25.94	31.7	26.54	26.13	5.27	8.9	4.77	47.33	39.88	41.4	30.79	7.69	10.52	14.64	2897	AT1G30330	ARF6	PTLe00119.1|le|PUT-155a-Lycopersicon_esculentum-35815
Solyc01g005380.2	SL2.40ch01	5.37	4.14	2.04	2.13	1.82	0.8	1.35	4.06	5.61	4.17	2.96	1.33	3.16	2.47	4596	AT1G24610	--	PTLe00741.1|le|PUT-155a-Lycopersicon_esculentum-24860
Solyc01g005440.2	SL2.40ch01	77.25	61.18	55.66	33.77	17.54	14.63	29.96	61.54	47.39	54.17	52.95	70.56	20.22	8.24	3536	AT3G17860	TIFY6B	PTLe00891.1|le|PUT-155a-Lycopersicon_esculentum-39844896
Solyc01g006220.2	SL2.40ch01	12.73	6.53	6.05	3.36	1.18	0	0.83	10.62	3.98	5.38	3.84	0	1.25	1.33	11897	AT2G44150	SDG7	PTLe00744.1|le|PUT-155a-Lycopersicon_esculentum-28826
Solyc01g006880.2	SL2.40ch01	6.87	10.08	8.57	7.67	2.79	7.73	2.64	8.3	11.12	10.43	10.89	3.19	6.99	4.66	13682	AT5G42400	SDG25	PTLe00736.1|le|PUT-155a-Lycopersicon_esculentum-14603
Solyc01g006930.2	SL2.40ch01	2.62	0.95	1.48	2.31	0.14	0	0.67	1.51	2.5	3.76	3.26	1.53	1.68	1.43	5379	AT5G06510	NF-YA10	PTLe00336.1|le|PUT-155a-Lycopersicon_esculentum-46144894
Solyc01g007070.2	SL2.40ch01	49.14	161.15	148.64	142.82	34.98	42.05	16.21	49.49	129.85	126.03	129.15	136.54	49.78	78.08	3470	AT2G35940	EDA29	PTLe00453.1|le|PUT-155a-Lycopersicon_esculentum-37705
Solyc01g008230.2	SL2.40ch01	55.09	76.08	88.57	53.58	110.35	126.41	49.37	85.05	100.78	99.64	101.13	188.69	84.27	74.35	1297	AT5G23280	--	PTLe00771.1|le|PUT-155a-Lycopersicon_esculentum-1816
Solyc01g008490.2	SL2.40ch01	0.78	6.28	6.71	8.5	11.66	10.18	12.5	4.69	10.34	7.5	10.21	10.89	9.39	12.62	5065	AT5G12840	NF-YA1	PTLe00332.1|le|PUT-155a-Lycopersicon_esculentum-256
Solyc01g008600.2	SL2.40ch01	39.36	12.62	10.4	4.3	1.97	3.82	6.28	37.72	19.48	12.74	11.52	2.84	9.45	8.3	3838	AT3G21100	--	PTLe00295.1|le|PUT-155a-Lycopersicon_esculentum-17637
Solyc01g008980.2	SL2.40ch01	7.09	9.77	17.65	16.18	14.16	14.08	16.56	8.27	13.26	20.66	16.74	22.76	20.17	11.55	4215	AT3G56850	DPBF3	PTLe00968.1|le|PUT-155a-Lycopersicon_esculentum-244
Solyc01g009080.2	SL2.40ch01	15.95	25.34	15.69	3.83	12.42	0	0	13.41	20.04	11.32	6.18	5.93	6.82	0	2927	AT2G21530	--	PTLe00362.1|le|PUT-155a-Lycopersicon_esculentum-24933
Solyc01g009170.2	SL2.40ch01	12.87	38.67	46.97	96.39	49.12	28.25	30.71	12.77	30.48	40.34	80.87	61.21	61.55	47.25	2494	AT3G20770	EIN3	PTLe00359.1|le|PUT-155a-Lycopersicon_esculentum-38223
Solyc01g009860.2	SL2.40ch01	24.48	24.38	36.39	99.5	66.56	48.17	56.64	14.37	56.21	38.86	77	151.29	104.16	35.24	2013	AT5G13180	VNI2	PTLe00671.1|le|PUT-155a-Lycopersicon_esculentum-35244897
Solyc01g014480.2	SL2.40ch01	10.76	8.59	10.78	12	4.56	7.63	13.86	8.56	12.8	11.18	12.54	3.38	12.26	21.52	2752	AT1G73730	SLIM1	PTLe00356.1|le|PUT-155a-Lycopersicon_esculentum-26533
Solyc01g014850.2	SL2.40ch01	59.72	43.14	35.7	53.52	44.83	26.91	89.71	55.7	45.16	45.92	49	60.18	44.47	58.02	10944	AT5G06770	--	PTLe00307.1|le|PUT-155a-Lycopersicon_esculentum-39806
Solyc01g021730.2	SL2.40ch01	0	0	1.75	8.54	12.03	44.34	41.74	0	0.2	0.43	0.46	2.26	19.89	3.37	1066	AT5G04410	NAC2	PTLe00678.1|le|PUT-155a-Lycopersicon_esculentum-40177
Solyc01g065980.2	SL2.40ch01	275.69	433.4	448.95	369.71	835.89	503.22	453.78	321.98	708.41	700.18	439.25	502.01	779.5	600.07	2456	AT3G16770	RAP2.3	PTLe00037.1|le|PUT-155a-Lycopersicon_esculentum-16044891
Solyc01g066730.2	SL2.40ch01	3.12	4.49	1.87	1.26	0.72	0	1.05	4.1	6.34	4.37	2.87	2.5	0.66	2.01	1339	AT1G17310	--	PTLe00537.1|le|PUT-155a-Lycopersicon_esculentum-28785
Solyc01g067550.2	SL2.40ch01	16.67	15.16	18.08	14.45	6.85	9.39	0.6	17.54	20.43	19.32	11.66	6.97	10.69	9.91	6461	AT5G18550	--	PTLe00317.1|le|PUT-155a-Lycopersicon_esculentum-49744897
Solyc01g067670.2	SL2.40ch01	16	52.95	86.87	99.11	234.3	121.92	33.96	11.06	43.58	71.9	94.14	249.97	127.42	55.7	1607	AT2G47900	TLP3	PTLe00789.1|le|PUT-155a-Lycopersicon_esculentum-28344895
Solyc01g067680.2	SL2.40ch01	13.29	37.24	67.26	101.9	64.35	88.71	37.17	14.85	42.41	64.64	69.81	28.7	107.73	83.5	3208	AT1G25280	TLP10	PTLe00793.1|le|PUT-155a-Lycopersicon_esculentum-57944894
Solyc01g068100.2	SL2.40ch01	97.19	106.64	122.82	116.72	44.85	110.38	80.95	124.04	97.91	121.21	138.65	48.71	110.67	126.55	7170	AT2G47070	SPL1	PTLe00752.1|le|PUT-155a-Lycopersicon_esculentum-14232
Solyc01g073940.2	SL2.40ch01	10.95	10.6	11.28	7.62	12.95	6.56	12.23	11.92	10.8	10.47	7.64	10.35	7.23	7.03	3801	AT3G12130	--	PTLe00286.1|le|PUT-155a-Lycopersicon_esculentum-14329
Solyc01g079210.2	SL2.40ch01	7.78	8.22	6.78	3.52	2.65	1.24	0.52	5.36	4.55	4.56	5.13	3.59	4.14	3.34	7442	AT2G47210	--	PTLe00571.1|le|PUT-155a-Lycopersicon_esculentum-11635
Solyc01g079260.2	SL2.40ch01	1.66	0.91	5.98	19.72	60.83	69.34	61.96	1.72	5.29	8.08	17.45	12.11	45.25	59.11	2457	AT2G47260	WRKY23	PTLe00834.1|le|PUT-155a-Lycopersicon_esculentum-31105
Solyc01g079360.2	SL2.40ch01	9.74	9.87	4.21	3.15	4.18	0.8	0.87	8.61	5.21	6.85	4.97	24.29	2.54	1.48	1666	AT2G34830	WRKY35	PTLe00813.1|le|PUT-155a-Lycopersicon_esculentum-18850
Solyc01g079480.2	SL2.40ch01	27.45	41.29	97.69	63.47	56.38	80.83	184.21	22.34	54.15	97.51	84.28	44	39.54	54.49	1163	AT3G62420	BZIP53	PTLe00954.1|le|PUT-155a-Lycopersicon_esculentum-11345
Solyc01g079620.2	SL2.40ch01	18.65	18.05	8.81	2.73	19.77	2.99	0.6	22.1	22.34	12.42	6.73	3.11	18.61	5.02	3283	AT2G47460	PFG1	PTLe00618.1|le|PUT-155a-Lycopersicon_esculentum-17616
Solyc01g079870.2	SL2.40ch01	49.08	67.53	79.44	99.76	81.52	83.9	108.02	44.32	59	53.41	71.09	85.74	59.66	93.25	1567	AT1G08970	NF-YC9	PTLe00346.1|le|PUT-155a-Lycopersicon_esculentum-3844896
Solyc01g080670.2	SL2.40ch01	15.16	20.73	27.44	30.88	12.17	17.47	18.08	17.93	19.7	24.84	36.2	11.34	28.98	18.93	8626	AT5G18830	SPL7	PTLe00757.1|le|PUT-155a-Lycopersicon_esculentum-4658
Solyc01g086870.2	SL2.40ch01	6.93	14.42	25.64	45.35	43.27	6.7	47.14	12.5	25	34.61	49.92	49.73	8.92	23.89	2327	AT2G42280	--	PTLe00927.1|le|PUT-155a-Lycopersicon_esculentum-35907
Solyc01g087030.2	SL2.40ch01	19.14	27.62	44.14	71.38	91.3	120.29	83.64	13.18	21.8	47.89	72.72	69.14	116.61	74.34	7792	AT3G08505	--	PTLe00324.1|le|PUT-155a-Lycopersicon_esculentum-74044897
Solyc01g087160.2	SL2.40ch01	185.68	170.73	165.13	225.48	256.22	147.88	83.82	169.9	166.84	153.06	165.41	343.08	202.55	190	1904	AT2G41900	--	PTLe00304.1|le|PUT-155a-Lycopersicon_esculentum-31143
Solyc01g087210.2	SL2.40ch01	129.72	189.61	128.75	73.44	48.05	58.7	87.85	161.5	177.51	196.92	159.52	83.79	19.05	172.66	8554	AT5G05170	IXR1	PTLe00716.1|le|PUT-155a-Lycopersicon_esculentum-33009
Solyc01g087240.2	SL2.40ch01	16.95	38.39	36.89	21.86	15.93	7.74	28.94	15.44	30.46	31.68	37.33	24.77	9.43	25.4	6335	AT5G12840	NF-YA1	PTLe00334.1|le|PUT-155a-Lycopersicon_esculentum-36012
Solyc01g087990.2	SL2.40ch01	16.34	13.94	26.93	41.21	28.53	24.1	22.17	8.41	7.23	11.64	22.17	33.95	42.25	18.29	6207	AT5G13790	AGL15	PTLe00545.1|le|PUT-155a-Lycopersicon_esculentum-35431
Solyc01g088100.2	SL2.40ch01	31.69	24.34	33.32	27.95	11.81	28.98	17.39	35.02	20.6	27.22	36.4	23.85	24.81	19.45	4236	AT3G51950	--	PTLe00320.1|le|PUT-155a-Lycopersicon_esculentum-54944896
Solyc01g090300.2	SL2.40ch01	0	0	0.65	0	0	0	0	1.33	0	0.21	0	0.84	0	0	717	AT2G44840	ERF13	PTLe00088.1|le|PUT-155a-Lycopersicon_esculentum-42483
Solyc01g090310.2	SL2.40ch01	11.06	0	8.61	0.32	0.32	0	0	1.02	0	1.74	1.05	2.59	0	0	700	AT2G44840	ERF13	PTLe00072.1|le|PUT-155a-Lycopersicon_esculentum-31386
Solyc01g090340.2	SL2.40ch01	37.6	1.52	0	0	0	0	0	60.48	0.86	0	0	0	0	0	988	AT2G44840	ERF13	PTLe00046.1|le|PUT-155a-Lycopersicon_esculentum-19176
Solyc01g090460.2	SL2.40ch01	23.24	39.53	49.87	21.03	4.6	8.79	8.47	12.79	19.44	21.27	24.72	10.67	2.42	0.41	1977	AT3G60390	HAT3	PTLe00448.1|le|PUT-155a-Lycopersicon_esculentum-26607
Solyc01g090950.2	SL2.40ch01	9.19	9.18	7.95	4.95	1.62	2.13	1.08	6.68	6.45	7.96	7.04	4.31	3.55	2.02	2895	AT4G00150	HAM3	PTLe00408.1|le|PUT-155a-Lycopersicon_esculentum-35175
Solyc01g091000.2	SL2.40ch01	18.83	6.61	2	0.32	0	0	0	8.06	3.71	2.36	2.05	0	0	2.42	1307	AT3G60670	--	PTLe00732.1|le|PUT-155a-Lycopersicon_esculentum-27841
Solyc01g091010.2	SL2.40ch01	0	0.35	1.3	0.42	0	0	0.33	1.99	0.2	0.42	0.23	0	0	0	3615	AT2G45190	YAB1	PTLe00242.1|le|PUT-155a-Lycopersicon_esculentum-9623
Solyc01g091630.2	SL2.40ch01	16.79	18.38	12.54	9.05	7.06	22.16	7.75	20.02	13.05	11.64	11.05	5.55	22.87	16.17	5476	AT4G00730	ANL2	PTLe00444.1|le|PUT-155a-Lycopersicon_esculentum-25805
Solyc01g091860.2	SL2.40ch01	9.82	10.88	9.51	10.16	8.04	4.61	10.36	12.4	9.64	15.6	13.73	13.18	8.56	15.85	6740	AT1G01920	--	PTLe00742.1|le|PUT-155a-Lycopersicon_esculentum-25440
Solyc01g092950.2	SL2.40ch01	0.65	0.47	1.16	0.57	0	0	0	0	0	0.19	0	0	0	0	2197	AT2G45660	SOC1	PTLe00536.1|le|PUT-155a-Lycopersicon_esculentum-27804
Solyc01g093960.2	SL2.40ch01	7.76	0.76	0.47	0.69	2.02	0.5	0	5.08	1.73	0.15	0.25	0	0	0	5155	AT2G45650	AGL6	PTLe00541.1|le|PUT-155a-Lycopersicon_esculentum-30960
Solyc01g094320.2	SL2.40ch01	0	0	0.43	0	0	0	0	0	0	0	0	0	0.82	0	2724	AT3G61230	--	PTLe00506.1|le|PUT-155a-Lycopersicon_esculentum-40313
Solyc01g094360.2	SL2.40ch01	2.64	2.7	5.12	0.98	0	0	0	2.86	2.01	1.22	1.19	0.52	0	0	2231	AT3G61250	MYB17	PTLe00611.1|le|PUT-155a-Lycopersicon_esculentum-13423
Solyc01g094820.2	SL2.40ch01	22.14	26.85	18.39	29.26	13.51	13.17	11.45	17.82	14.77	16.42	27.5	5.24	21.64	21.86	4074	AT2G46040	--	PTLe00126.1|le|PUT-155a-Lycopersicon_esculentum-19588
Solyc01g095030.2	SL2.40ch01	5.52	9.92	13.3	11.64	13.68	30.94	77.07	4.29	7.39	8.62	12.21	26.19	18.87	32.9	7781	AT5G52660	--	PTLe00604.1|le|PUT-155a-Lycopersicon_esculentum-6944897
Solyc01g095100.2	SL2.40ch01	1.16	0.85	0	3.25	1.46	0.75	9.2	0.89	0.64	1.93	4	7.63	1	3.04	1594	AT4G01250	WRKY22	PTLe00833.1|le|PUT-155a-Lycopersicon_esculentum-30907
Solyc01g095460.2	SL2.40ch01	20.41	16.69	56.34	35.67	16.76	66.77	80.66	17.13	16.56	44.84	43.13	16.47	39.51	30.05	6478	AT2G46270	GBF3	PTLe00995.1|le|PUT-155a-Lycopersicon_esculentum-644890
Solyc01g095500.2	SL2.40ch01	3.41	11.91	10.1	8.78	0.63	0	0	3.82	11.34	5.53	6.64	3.98	0.42	3.6	1060	AT4G27950	CRF4	PTLe00073.1|le|PUT-155a-Lycopersicon_esculentum-31689
Solyc01g095630.2	SL2.40ch01	3.08	1.49	109.13	175.9	19.17	63.23	151.1	2.53	16.89	144.7	161.99	42.33	64.03	64.52	2313	AT4G11070	WRKY41	PTLe00859.1|le|PUT-155a-Lycopersicon_esculentum-71344892
Solyc01g095890.2	SL2.40ch01	9.95	15.27	13.45	14.02	6.52	6.95	4.33	10.06	12.83	11.46	16.9	5.51	8.16	7.84	12179	AT4G27910	SDG16	PTLe00725.1|le|PUT-155a-Lycopersicon_esculentum-4544894
Solyc01g096050.2	SL2.40ch01	13.2	18.93	34.47	43.09	75.01	53.63	68.84	12.12	16.98	25.78	44.84	49.4	54.42	67.51	2277	AT1G01260	--	PTLe00913.1|le|PUT-155a-Lycopersicon_esculentum-24338
Solyc01g096120.2	SL2.40ch01	0.41	0	0.37	0	0	0	0	0.76	0	0.12	0	0.48	0	0	2232	AT3G61850	DAG1	PTLe00212.1|le|PUT-155a-Lycopersicon_esculentum-34061
Solyc01g096320.2	SL2.40ch01	0	1.58	22.66	8.64	14.21	6.27	1.18	0	0	1.15	0.82	15.18	3.82	2.82	1280	AT3G61890	HB-12	PTLe00459.1|le|PUT-155a-Lycopersicon_esculentum-58744890
Solyc01g096470.2	SL2.40ch01	98.1	116.67	53.13	49.83	13.61	15.39	10.13	82.63	51.39	48.37	44.2	49.89	18.01	14.3	2270	AT3G54390	--	PTLe00796.1|le|PUT-155a-Lycopersicon_esculentum-17599
Solyc01g096700.2	SL2.40ch01	331.32	548.57	406.6	450.71	297.19	342.03	333.83	323.3	600.62	616.56	641.11	462.39	445.06	504.27	2340	AT3G11450	--	PTLe00648.1|le|PUT-155a-Lycopersicon_esculentum-51944892
Solyc01g096710.2	SL2.40ch01	55.46	62.74	56.71	56.42	43.36	25.79	59.54	59.72	54.41	51.77	47.97	34.49	19.94	55.4	7906	AT3G12480	NF-YC11	PTLe00351.1|le|PUT-155a-Lycopersicon_esculentum-9832
Solyc01g096810.2	SL2.40ch01	18.36	35.17	54.21	98.54	46.86	95.75	89	10.82	37	56.62	78.6	46.77	88.76	122.99	2555	AT2G27050	EIL1	PTLe00358.1|le|PUT-155a-Lycopersicon_esculentum-3714
Solyc01g097290.2	SL2.40ch01	225.45	265.31	106.63	16.8	2.61	1.78	2.03	201.32	246.08	180.86	91.37	35.32	0	0	2861	AT3G04730	IAA16	PTLe00146.1|le|PUT-155a-Lycopersicon_esculentum-19722
Solyc01g097330.2	SL2.40ch01	14.05	13.91	10.2	10.92	8.41	4.59	26.56	16.57	15.76	20.4	17.36	11.89	7.92	12.24	5824	AT5G28770	BZO2H3	PTLe00976.1|le|PUT-155a-Lycopersicon_esculentum-30217
Solyc01g097890.2	SL2.40ch01	32.2	34.62	37.73	42.29	53.19	41.48	33.71	32.29	30.53	38.61	41.32	40.43	31.17	36.16	1715	AT5G28040	--	PTLe00429.1|le|PUT-155a-Lycopersicon_esculentum-6766
Solyc01g098720.2	SL2.40ch01	7.12	1.22	0	0.18	1.98	0	0.28	4.46	0.35	0.37	0.2	0	1.08	0	1767	AT1G72210	--	PTLe00943.1|le|PUT-155a-Lycopersicon_esculentum-44414
Solyc01g099340.2	SL2.40ch01	23.48	40.74	41.87	70.85	28.04	5.18	14.35	10.81	26.35	40.6	55.92	95.69	12.73	14.81	4188	AT1G03840	MGP	PTLe00261.1|le|PUT-155a-Lycopersicon_esculentum-35644889
Solyc01g100130.2	SL2.40ch01	30.7	33.65	30.03	47.6	21.47	49.32	34.06	37.24	28.9	32.59	41.33	17.13	58.31	54.71	3864	AT3G05670	--	PTLe00729.1|le|PUT-155a-Lycopersicon_esculentum-6704
Solyc01g100200.2	SL2.40ch01	3.14	5.4	27.55	34.74	20.67	27.66	19.25	1.74	8.39	25.19	26.54	17.86	29.19	46.25	2465	AT2G29060	--	PTLe00392.1|le|PUT-155a-Lycopersicon_esculentum-11644895
Solyc01g100220.2	SL2.40ch01	12.98	2.78	6.89	2.69	1.96	0	0	10.23	5.67	4.83	3.62	5.36	0.65	0	880	AT3G16870	GATA17	PTLe00231.1|le|PUT-155a-Lycopersicon_esculentum-5844892
Solyc01g100460.2	SL2.40ch01	5.03	1.48	4.75	6.08	44.29	30.1	135.93	1.5	0.17	1.12	0.96	11.38	27.41	27.89	1273	AT3G62420	BZIP53	PTLe00977.1|le|PUT-155a-Lycopersicon_esculentum-30581
Solyc01g100990.2	SL2.40ch01	8.32	4.54	9.86	7.03	23.29	9.56	8.5	7.29	4.82	3.69	5.6	17.08	6.55	0.61	2840	AT5G26749	--	PTLe00288.1|le|PUT-155a-Lycopersicon_esculentum-15158
Solyc01g101160.2	SL2.40ch01	40.76	36.64	31.15	30.3	35.98	47.51	34.39	43.41	30.83	31.54	44.34	38.8	43.91	41.5	1505	AT1G09520	--	PTLe00719.1|le|PUT-155a-Lycopersicon_esculentum-39862
Solyc01g102340.2	SL2.40ch01	10.01	15.8	25.05	17.12	1.4	3.22	1.89	6.27	13.88	29.35	22.61	12.29	1.67	7.75	2110	AT1G09540	MYB61	PTLe00606.1|le|PUT-155a-Lycopersicon_esculentum-1128
Solyc01g102740.2	SL2.40ch01	0	0	0	0	0	0	0	0.15	0	0	0.16	0	0	0	2054	AT2G02450	NAC035	PTLe00674.1|le|PUT-155a-Lycopersicon_esculentum-36909
Solyc01g102750.2	SL2.40ch01	63.15	55.67	65.02	62.3	105.63	71.02	68.22	69.3	63.28	56.62	67.71	72.06	78.07	73.56	5458	AT1G14510	AL7	PTLe00167.1|le|PUT-155a-Lycopersicon_esculentum-39244892
Solyc01g102760.2	SL2.40ch01	155.45	89.71	86.25	68.57	80.87	92.17	84.15	171.96	118.68	95.08	92.85	97.71	83.4	64.2	6066	AT1G14510	AL7	PTLe00174.1|le|PUT-155a-Lycopersicon_esculentum-67944896
Solyc01g103050.2	SL2.40ch01	40.42	36.72	29.69	30.46	22.12	19.12	30.93	53.18	36.79	33.76	34.93	34.13	8.49	27.61	5968	AT1G59750	ARF1	PTLe00118.1|le|PUT-155a-Lycopersicon_esculentum-34216
Solyc01g103780.2	SL2.40ch01	62.24	80.39	69.58	68.74	76.5	47.12	32.93	89.09	98.23	83.66	86.71	110.27	52.01	47.74	1628	AT1G58100	--	PTLe00780.1|le|PUT-155a-Lycopersicon_esculentum-33880
Solyc01g103880.2	SL2.40ch01	1.01	0	0	1.08	0.96	5.36	0.94	1.65	3.18	0.96	0	0	8.11	0.67	371	AT4G06598	--	PTLe00959.1|le|PUT-155a-Lycopersicon_esculentum-13644891
Solyc01g104670.2	SL2.40ch01	24.52	24.82	46.84	40.34	26.11	15.79	22.99	33.3	26.64	37.73	41.87	19.98	25.4	25.69	2880	AT1G25280	TLP10	PTLe00794.1|le|PUT-155a-Lycopersicon_esculentum-8625
Solyc01g104740.2	SL2.40ch01	11.86	35.66	60.51	129.25	55.64	170.21	331.85	9.8	38.04	43.89	42.93	26.66	102.34	74.81	898	AT3G24500	MBF1C	PTLe00566.1|le|PUT-155a-Lycopersicon_esculentum-38287
Solyc01g104900.2	SL2.40ch01	0.51	4.48	3.16	3.61	0.66	0	0.7	1.18	5.71	8.91	22.43	6.59	0	2.23	1191	AT5G64530	XND1	PTLe00689.1|le|PUT-155a-Lycopersicon_esculentum-7344896
Solyc01g106030.2	SL2.40ch01	18.22	14.67	17.73	18.6	27.54	29.14	25.25	18.63	19.03	21.58	20.19	22.65	29.19	33.4	6710	AT3G21175	ZML1	PTLe00887.1|le|PUT-155a-Lycopersicon_esculentum-35057
Solyc01g106230.2	SL2.40ch01	5.64	6.31	3.52	5.54	2.97	14.2	7.06	7.41	5.36	5.11	7.59	2.53	11.13	11.7	12065	AT3G06160	--	PTLe00023.1|le|PUT-155a-Lycopersicon_esculentum-53444892
Solyc01g106460.2	SL2.40ch01	0	1.1	0	0	0	0	0	0.24	2.5	1.65	0	0	0	0	1757	AT4G37850	--	PTLe00931.1|le|PUT-155a-Lycopersicon_esculentum-39132
Solyc01g107170.2	SL2.40ch01	1.59	3.18	29.31	24.92	55.8	177.02	199.48	0.55	0.98	7.07	7.03	11.61	154.59	35.75	1299	AT1G27730	ZAT10	PTLe00272.1|le|PUT-155a-Lycopersicon_esculentum-61344895
Solyc01g107190.2	SL2.40ch01	2.17	4.28	4.32	6.19	3.72	13.07	4.42	3.65	1.34	5.58	6.88	0.63	16.63	7.08	1086	AT5G67420	LBD37	PTLe00138.1|le|PUT-155a-Lycopersicon_esculentum-4344891
Solyc01g107410.2	SL2.40ch01	17.12	17.91	18.05	17.64	15.76	11.93	17.1	22.84	18.59	18.72	24.94	20.71	12.81	22.73	7422	AT3G19510	HAT3.1	PTLe00711.1|le|PUT-155a-Lycopersicon_esculentum-24779
Solyc01g108080.2	SL2.40ch01	70.46	67.89	46.08	78	56.83	107.62	61.49	50.64	59.79	61.31	83.54	82.61	86.26	99.23	2366	AT3G19290	AREB2	PTLe00986.1|le|PUT-155a-Lycopersicon_esculentum-42835
Solyc01g108120.2	SL2.40ch01	4	6.98	7.19	5.99	6.87	11.16	7.05	2.93	5.93	4.12	3.78	4.66	14.02	4.94	4084	AT3G19184	--	PTLe00027.1|le|PUT-155a-Lycopersicon_esculentum-8434
Solyc01g108130.2	SL2.40ch01	4.79	6.98	13.81	14.12	9.78	20.24	23.01	5.62	4.09	8.68	6.98	7.32	12.93	13.15	4795	AT3G19184	--	PTLe00013.1|le|PUT-155a-Lycopersicon_esculentum-30193
Solyc01g108240.2	SL2.40ch01	0	0	35	10.07	2.55	4.25	13.33	0	0.99	30.68	11.01	18.6	0.67	0	1288	AT4G34410	RRTF1	PTLe00075.1|le|PUT-155a-Lycopersicon_esculentum-34239
Solyc01g108300.2	SL2.40ch01	33.24	30.45	39.84	28.47	16.77	17.65	17.25	30.15	27.28	32.66	42.42	28.95	31.89	19.93	2580	AT2G03500	--	PTLe00374.1|le|PUT-155a-Lycopersicon_esculentum-17744894
Solyc01g108930.2	SL2.40ch01	39.49	43.43	41.55	18.92	3.7	1.19	0	47.48	28.77	39.13	43.92	21.64	1.41	0	1531	AT4G33280	--	PTLe00009.1|le|PUT-155a-Lycopersicon_esculentum-23921
Solyc01g109510.2	SL2.40ch01	31.99	31.87	29.83	39.11	24.73	72.48	36.32	35.79	32	39.94	49.82	28.59	43.61	53.83	9877	AT4G34430	CHB3	PTLe00570.1|le|PUT-155a-Lycopersicon_esculentum-11621
Solyc01g109700.2	SL2.40ch01	11.03	21.36	14.39	11.89	4.09	1.4	2.56	6.56	12.92	14.18	18.53	11.46	5.97	2.52	3162	AT4G34530	CIB1	PTLe00936.1|le|PUT-155a-Lycopersicon_esculentum-43027
Solyc01g109880.2	SL2.40ch01	539.63	826.96	506.31	447.48	295.97	116.4	18.17	359.5	415.46	383.38	349.92	699.4	380.9	75.76	1075	AT4G34590	GBF6	PTLe00990.1|le|PUT-155a-Lycopersicon_esculentum-5311
Solyc01g110020.2	SL2.40ch01	24.12	26.02	35.85	27.84	29.06	21.09	37.13	21.05	24.81	28.7	29.54	37.57	27.13	14.77	6390	AT4G22140	EBS	PTLe00723.1|le|PUT-155a-Lycopersicon_esculentum-43296
Solyc01g110140.2	SL2.40ch01	0.66	0	0.6	0	0	0	0	0	0	0	0	0	0	0	1990	AT3G51060	STY1	PTLe00762.1|le|PUT-155a-Lycopersicon_esculentum-29490
Solyc01g110310.2	SL2.40ch01	57.79	34.81	36.89	70.07	69.6	65.31	170.11	32.55	17.61	24.14	37.48	56.26	34.18	49.28	1547	AT5G66320	GATA5	PTLe00229.1|le|PUT-155a-Lycopersicon_esculentum-39544894
Solyc01g110480.2	SL2.40ch01	19.36	24.22	67.41	61.97	32.77	50.77	50.13	25.27	30.05	54.44	70.45	23.47	64.48	77.61	3026	AT4G38900	--	PTLe00997.1|le|PUT-155a-Lycopersicon_esculentum-8044889
Solyc01g110490.2	SL2.40ch01	11.93	11.47	9.6	6.28	3.15	6.28	3.84	14.64	8.56	10.49	8.43	1.47	7.36	2.56	4845	AT4G38890	--	PTLe00299.1|le|PUT-155a-Lycopersicon_esculentum-23246
Solyc01g111580.2	SL2.40ch01	27.02	25.69	26.29	21.85	35.67	64.17	95.07	22.53	23.48	26.29	22.76	19.84	39.65	34.72	4645	AT2G16770	bZIP23	PTLe00998.1|le|PUT-155a-Lycopersicon_esculentum-9044894
Solyc02g005290.2	SL2.40ch02	15.66	13.29	15.87	13.93	12.19	3.77	9.06	17.73	15.44	14.85	17.15	19.32	11.57	14.62	11648	AT3G12340	--	PTLe00425.1|le|PUT-155a-Lycopersicon_esculentum-40354
Solyc02g014520.2	SL2.40ch02	7.99	7.77	13.22	7.58	7.16	8.75	8.97	10.83	6.31	6.27	6.62	11.37	13	5.58	2470	AT2G18850	--	PTLe00749.1|le|PUT-155a-Lycopersicon_esculentum-43922
Solyc02g014740.1	SL2.40ch02	12.23	2.8	6.1	0	0	0	0	4.13	0.32	0.91	0	0	0	0	672	AT4G00610	--	PTLe00424.1|le|PUT-155a-Lycopersicon_esculentum-25689
Solyc02g021760.2	SL2.40ch02	10.43	9.79	10.31	12.83	7.96	16.25	10.35	12.15	13.14	14.19	16.2	14.08	20.27	16.42	16218	AT1G30460	CPSF30	PTLe00313.1|le|PUT-155a-Lycopersicon_esculentum-43677
Solyc02g024070.2	SL2.40ch02	5.03	2.38	0.94	1.22	0.15	0	0.12	5.52	1.29	0.97	1.07	0.41	0	0.76	6301	AT2G34710	PHB-1D	PTLe00432.1|le|PUT-155a-Lycopersicon_esculentum-10644892
Solyc02g030210.2	SL2.40ch02	10.77	13.38	14.4	12.52	7.79	17.51	16.73	8.71	13.26	14.36	17.13	17.23	10.35	13.39	3547	AT2G41710	--	PTLe00031.1|le|PUT-155a-Lycopersicon_esculentum-1294
Solyc02g032120.2	SL2.40ch02	9.98	8.83	10.45	14.95	11.41	10.99	10.57	12	10.03	10.75	9.41	6.24	14.43	9.34	12087	AT1G30970	SUF4	PTLe00258.1|le|PUT-155a-Lycopersicon_esculentum-28284
Solyc02g032950.2	SL2.40ch02	0	0	0	4.74	0.43	0.98	5.05	0	0.42	0.6	4.31	0.4	0.87	4.11	2031	AT1G62300	WRKY6	PTLe00819.1|le|PUT-155a-Lycopersicon_esculentum-20994
Solyc02g036370.2	SL2.40ch02	3.33	16.17	16.99	23.05	20.51	23.21	51.8	1.63	5.48	12.69	36.11	22.45	11.61	21.19	2670	AT5G17300	RVE1	PTLe00586.1|le|PUT-155a-Lycopersicon_esculentum-30682
Solyc02g037530.2	SL2.40ch02	48.79	23.67	15.54	9.67	2.69	4.47	8.91	48.28	15.23	11.79	8.81	2.94	4.04	4.65	10257	AT5G37020	ATARF8	PTLe00120.1|le|PUT-155a-Lycopersicon_esculentum-39004
Solyc02g055370.2	SL2.40ch02	11.35	10.22	0	9.94	2.12	0	0	0.93	2.07	0.89	0.95	0	0	0	674	AT4G31690	--	PTLe00012.1|le|PUT-155a-Lycopersicon_esculentum-26937
Solyc02g055550.2	SL2.40ch02	4.25	9.43	16.23	7.7	10.1	12.99	3.95	7.52	10.91	5.53	4.76	13.08	4.52	3.97	539	AT2G34450	--	PTLe00474.1|le|PUT-155a-Lycopersicon_esculentum-26983
Solyc02g062400.2	SL2.40ch02	0	0.28	0	0	0	0	0	0	0	0	0	0	0	0	3244	AT3G51060	STY1	PTLe00764.1|le|PUT-155a-Lycopersicon_esculentum-34750
Solyc02g062950.2	SL2.40ch02	21.55	32.18	25.1	33.88	23.27	55.08	37.09	16.57	19.6	26.55	30.63	24.01	29.47	40.3	9737	AT4G36730	GBF1	PTLe00987.1|le|PUT-155a-Lycopersicon_esculentum-43244888
Solyc02g063010.2	SL2.40ch02	77.43	82.72	126.54	118.94	60.01	92.48	82.38	56.61	53.4	67.44	54.28	38.14	40.33	62.5	2224	AT1G19350	BZR2	PTLe00181.1|le|PUT-155a-Lycopersicon_esculentum-15328
Solyc02g063430.2	SL2.40ch02	123.55	10.18	12.2	27.64	9.84	0	7.78	146.99	24.11	15.47	18.64	10.03	0	5.37	2395	AT5G65640	bHLH093	PTLe00918.1|le|PUT-155a-Lycopersicon_esculentum-26528
Solyc02g064630.2	SL2.40ch02	34.42	36.52	49.71	40.76	22.22	33.67	28.68	22.07	23.42	24.69	30.01	13.55	25.84	22.56	7618	AT5G67580	TRB2	PTLe00592.1|le|PUT-155a-Lycopersicon_esculentum-37087
Solyc02g064960.2	SL2.40ch02	7.28	6.01	3.07	1.82	0.1	0	0.16	6.17	3.3	2.08	2.19	0	0	0	3571	AT4G36920	FLO2	PTLe00066.1|le|PUT-155a-Lycopersicon_esculentum-28744895
Solyc02g065350.2	SL2.40ch02	30.83	30.56	30.25	18.4	9.01	1.59	0.56	35.61	46.99	40.05	34.46	16.3	4.2	1.73	2136	AT3G18990	VRN1	PTLe00005.1|le|PUT-155a-Lycopersicon_esculentum-17555
Solyc02g067230.2	SL2.40ch02	1.66	1.41	3.95	3.39	2.72	0.53	5.06	3.55	1.93	2.28	3.53	1.29	0.47	4.81	3187	AT5G39660	CDF2	PTLe00216.1|le|PUT-155a-Lycopersicon_esculentum-41435
Solyc02g067310.2	SL2.40ch02	7.8	0	2.73	4.61	0.5	0.38	2.11	3.43	0	1.27	2.59	1.37	0.67	0	1411	AT3G28920	HB34	PTLe00870.1|le|PUT-155a-Lycopersicon_esculentum-31744891
Solyc02g067320.1	SL2.40ch02	4.43	1.89	7.48	5.23	0.88	0	0	10.19	1.71	3.85	4.87	1.8	0.44	0	996	AT5G39760	HB23	PTLe00872.1|le|PUT-155a-Lycopersicon_esculentum-34225
Solyc02g067340.2	SL2.40ch02	26.75	9.39	13.17	6.2	0.34	0	0	17.89	5.4	7.66	5.93	0	0	1.39	3011	AT3G47600	MYB94	PTLe00633.1|le|PUT-155a-Lycopersicon_esculentum-32483
Solyc02g067760.2	SL2.40ch02	0	0	0	0	0	0	1.73	0	0	0	0	0	0	0	3616	AT3G27810	MYB21	PTLe00624.1|le|PUT-155a-Lycopersicon_esculentum-23268
Solyc02g067800.2	SL2.40ch02	10.92	5.97	2.09	4.09	4.63	3.72	6.44	7.5	6.94	9.19	7.17	3.61	4.63	10.09	1976	AT3G27650	LBD25	PTLe00132.1|le|PUT-155a-Lycopersicon_esculentum-28698
Solyc02g068050.2	SL2.40ch02	6.49	9.12	10.69	2.88	1.98	1.93	1.47	13.34	10.95	9.99	6.6	2.96	2.89	4.32	3307	AT5G14260	--	PTLe00748.1|le|PUT-155a-Lycopersicon_esculentum-40286
Solyc02g068200.1	SL2.40ch02	20.83	37.92	89.03	64.23	105.44	98.3	57.87	16.17	25.82	63.71	53.01	105.29	74.7	71.08	819	AT3G27010	TCP20	PTLe00782.1|le|PUT-155a-Lycopersicon_esculentum-8353
Solyc02g069860.2	SL2.40ch02	27.26	12.76	24.21	10.64	17.37	27.02	17.85	16.58	23.45	17.86	14.38	28.67	16.99	29.82	6023	AT1G30500	NF-YA7	PTLe00335.1|le|PUT-155a-Lycopersicon_esculentum-42346
Solyc02g069980.2	SL2.40ch02	5.29	9.38	9.54	5.59	3.96	8.16	4.13	3.05	6.43	11.76	15.3	1.85	4.73	4.83	9696	AT2G19260	--	PTLe00705.1|le|PUT-155a-Lycopersicon_esculentum-19371
Solyc02g070240.2	SL2.40ch02	16.54	16.42	12.99	15.1	9.17	26.3	17.97	15	12.82	10.75	13.95	9.18	24.84	17.45	14418	AT1G30460	CPSF30	PTLe00308.1|le|PUT-155a-Lycopersicon_esculentum-40217
Solyc02g070880.1	SL2.40ch02	33.69	42.61	61.21	58.42	43.65	30.98	13.97	22.66	34.78	45.17	33.39	52.84	27.42	34.1	741	AT1G29950	--	PTLe00944.1|le|PUT-155a-Lycopersicon_esculentum-44544897
Solyc02g071130.2	SL2.40ch02	0	0	0	2.47	4.61	0.45	7.62	0.65	0.58	0.41	3.99	25.71	1.2	3.26	1605	AT1G29860	WRKY71	PTLe00841.1|le|PUT-155a-Lycopersicon_esculentum-35870
Solyc02g071730.2	SL2.40ch02	67.88	41.94	49.3	56.59	29.75	10.02	10.88	44.51	31.35	30.38	38.91	52.72	33.9	21.23	5455	AT4G18960	AG	PTLe00525.1|le|PUT-155a-Lycopersicon_esculentum-21088
Solyc02g071990.2	SL2.40ch02	3.73	9.84	19.23	19.06	7.78	27.39	26.14	4.95	9.8	21.82	21.17	10.89	22.34	24.33	4779	AT1G78700	BEH4	PTLe00183.1|le|PUT-155a-Lycopersicon_esculentum-33944897
Solyc02g072190.2	SL2.40ch02	0	0	0	0	0.53	0.4	3.41	0	0.34	0.24	0.2	0	1.42	1.09	1767	AT3G58710	WRKY69	PTLe00828.1|le|PUT-155a-Lycopersicon_esculentum-28639
Solyc02g076670.2	SL2.40ch02	0	0.3	0	0	0	0	0	0.19	0	0.02	0.38	0	0	0.35	2199	AT2G38300	--	PTLe00379.1|le|PUT-155a-Lycopersicon_esculentum-2726
Solyc02g076810.2	SL2.40ch02	44.5	39.16	57.69	54.98	48.67	88.64	77.24	38.3	45.2	54.5	59.78	54.1	70.71	58.4	3681	AT3G58630	--	PTLe00795.1|le|PUT-155a-Lycopersicon_esculentum-10612
Solyc02g076850.1	SL2.40ch02	0	0	0	0	0	0	0	0.97	0	0	0	0	0.9	0	492	AT1G29160	--	PTLe00208.1|le|PUT-155a-Lycopersicon_esculentum-25229
Solyc02g077360.1	SL2.40ch02	0	0	0	0	0	1.26	5.36	0	0.27	0.2	0	0	0	4	777	AT4G18450	--	PTLe00091.1|le|PUT-155a-Lycopersicon_esculentum-44234
Solyc02g077370.1	SL2.40ch02	0	0.77	11.4	45.77	10.47	11.26	193.44	0.49	8.73	31.95	37.14	49.51	16.36	103.62	486	AT3G23240	ERF1	PTLe00058.1|le|PUT-155a-Lycopersicon_esculentum-23319
Solyc02g077450.2	SL2.40ch02	20.62	22.76	27.13	27.98	25.69	56.89	32.19	13.89	22.48	21.88	27.37	22.06	37.56	26.54	4843	AT1G28520	VOZ1	PTLe00809.1|le|PUT-155a-Lycopersicon_esculentum-27744888
Solyc02g077560.2	SL2.40ch02	16.15	24.71	25.63	24.46	20.54	23.4	22.57	20.28	27.54	29.85	34.07	32.93	23.07	27.63	6533	AT2G33860	ETT	PTLe00122.1|le|PUT-155a-Lycopersicon_esculentum-49144893
Solyc02g077590.1	SL2.40ch02	0.96	8.95	6.9	9.42	4.86	0	0	0	3.11	5.04	8.29	24.83	0	1.66	540	AT5G53980	HB52	PTLe00451.1|le|PUT-155a-Lycopersicon_esculentum-2998
Solyc02g077920.2	SL2.40ch02	11.33	72.8	89.25	52.48	175.81	81.44	231.28	14.78	64.8	67.61	49.58	44.89	87.26	162.03	2177	AT2G33810	SPL3	PTLe00761.1|le|PUT-155a-Lycopersicon_esculentum-77344890
Solyc02g077960.1	SL2.40ch02	0	1.43	0	0.25	0	0	0	0	0	0.39	0.03	0	0	0	900	AT5G60200	TMO6	PTLe00220.1|le|PUT-155a-Lycopersicon_esculentum-57744897
Solyc02g079280.2	SL2.40ch02	0	0	0	0.19	0	0	0	0	0	0.25	0	0	0	0	1442	AT4G21440	MYB102	PTLe00588.1|le|PUT-155a-Lycopersicon_esculentum-34970
Solyc02g079300.2	SL2.40ch02	4.19	5.66	5.79	7.01	2.82	3.74	3.45	3.99	5.43	6.11	7.86	2.97	4.63	3.13	9208	AT4G21430	B160	PTLe00497.1|le|PUT-155a-Lycopersicon_esculentum-34737
Solyc02g079970.2	SL2.40ch02	88.19	75.55	161.06	118.1	61.63	41.59	36.02	50.17	55.73	72.88	88.73	84.52	44.13	24.31	3014	AT5G54680	ILR3	PTLe00932.1|le|PUT-155a-Lycopersicon_esculentum-40351
Solyc02g080260.2	SL2.40ch02	10.74	2.79	4.76	1.79	0.43	0.2	0.42	7.88	0.67	2.14	1.72	0.24	0.17	0.53	3960	AT4G04890	PDF2	PTLe00454.1|le|PUT-155a-Lycopersicon_esculentum-38360
Solyc02g080890.2	SL2.40ch02	0	1.37	1.16	8.76	2.21	8.96	31.42	0.72	0.32	3.19	5.5	5.13	8.47	29	2556	AT1G62300	WRKY6	PTLe00818.1|le|PUT-155a-Lycopersicon_esculentum-20644889
Solyc02g081520.2	SL2.40ch02	6.05	9.3	10.03	9.39	11.2	12.24	16.16	7.15	13.03	11.25	12.49	9.95	9.57	4.88	12359	AT3G02680	NBS1	PTLe00365.1|le|PUT-155a-Lycopersicon_esculentum-32649
Solyc02g081620.2	SL2.40ch02	35.21	25.55	31.72	26.7	18.36	17.12	21.52	34.79	26.26	26.2	30.27	23.21	30.98	18.64	7562	AT1G30970	SUF4	PTLe00251.1|le|PUT-155a-Lycopersicon_esculentum-21743
Solyc02g081640.2	SL2.40ch02	24.52	24.77	31.23	24.77	18.21	24.23	20.84	21.01	19.13	24.61	28.18	14.81	35.4	22.64	5920	AT4G39160	--	PTLe00603.1|le|PUT-155a-Lycopersicon_esculentum-64844895
Solyc02g082040.2	SL2.40ch02	0	0.96	0	0	0.57	0	0	0.2	0.73	0.38	0.55	0	0	0	1306	AT3G12720	MYB67	PTLe00623.1|le|PUT-155a-Lycopersicon_esculentum-23167
Solyc02g082400.2	SL2.40ch02	6.94	16.86	13.58	12.54	5.17	5.42	8.19	7.26	12.21	12.34	12.65	5.41	9.34	8.06	9538	AT1G11950	--	PTLe00498.1|le|PUT-155a-Lycopersicon_esculentum-35176
Solyc02g082670.2	SL2.40ch02	26.38	27.49	36.78	106.58	91.79	42.87	43.64	11.48	21.94	18.42	24.31	42.25	57.65	81.15	2922	AT4G35550	WOX13	PTLe00441.1|le|PUT-155a-Lycopersicon_esculentum-22821
Solyc02g082700.2	SL2.40ch02	500.59	129.8	173.49	200.88	486.74	407.74	319.89	329.01	121.88	109.05	105.34	312.16	242.14	193.45	1542	AT1G20696	NFD3	PTLe00478.1|le|PUT-155a-Lycopersicon_esculentum-69044893
Solyc02g083750.1	SL2.40ch02	78.89	83.13	78.06	120.88	109.54	157.53	75.52	56.9	54.44	79.03	79.64	116.57	121.19	117.74	1266	AT5G28040	--	PTLe00431.1|le|PUT-155a-Lycopersicon_esculentum-8056
Solyc02g084230.1	SL2.40ch02	36.42	63.49	85.87	90.91	86.67	177.07	66.33	51.32	94.45	97.52	124.33	95.06	80.39	56.81	867	AT5G42520	BPC6	PTLe00176.1|le|PUT-155a-Lycopersicon_esculentum-15318
Solyc02g084620.2	SL2.40ch02	4.53	7.02	6.16	5.38	2.35	3.28	6.12	7.66	7.16	7.64	6.89	5.98	3.12	7.06	9467	AT3G54350	emb1967	PTLe00364.1|le|PUT-155a-Lycopersicon_esculentum-32551
Solyc02g084630.2	SL2.40ch02	106.17	96.03	75.84	53.77	20.95	23.01	41.02	85.32	74.24	78.9	65.33	21.53	8.05	22.57	3771	AT3G54340	ATAP3	PTLe00530.1|le|PUT-155a-Lycopersicon_esculentum-22674
Solyc02g084860.1	SL2.40ch02	0	2.1	3.56	0.52	0	0	0	0.55	3.48	1.84	0.56	0	0	0	435	AT4G34590	GBF6	PTLe00979.1|le|PUT-155a-Lycopersicon_esculentum-32453
Solyc02g085130.2	SL2.40ch02	3.54	2.42	5.23	5.7	2.43	4.42	2.66	0.84	0.87	3.02	2.13	0	1.29	3.66	2148	AT2G18280	TLP2	PTLe00791.1|le|PUT-155a-Lycopersicon_esculentum-32822
Solyc02g085160.1	SL2.40ch02	10.68	4.26	1.58	2.91	5.51	7.33	1.95	11.72	2.45	1.44	1.72	4.1	4.01	0	882	AT1G75240	HB33	PTLe00868.1|le|PUT-155a-Lycopersicon_esculentum-31586
Solyc02g085340.1	SL2.40ch02	15.07	23.94	17.44	9.23	0.7	0.27	0.83	14.44	21.4	22.92	18.39	3.81	0.48	2.66	1830	AT5G66770	--	PTLe00417.1|le|PUT-155a-Lycopersicon_esculentum-9947
Solyc02g085600.1	SL2.40ch02	6.72	12.3	8.63	21.03	41.58	34.89	6.27	8.86	10.54	13.09	39.22	74.48	108.19	21.59	1611	AT4G36710	--	PTLe00415.1|le|PUT-155a-Lycopersicon_esculentum-55444897
Solyc02g085610.2	SL2.40ch02	29.83	17.26	25.49	29.46	17.09	23.27	21.45	16.19	11.23	16.53	12.68	15.91	23.58	26.49	5329	AT4G36730	GBF1	PTLe00956.1|le|PUT-155a-Lycopersicon_esculentum-11695
Solyc02g085630.2	SL2.40ch02	6.44	0	1.07	4.74	2.67	0	22.86	3.94	2.18	1.56	3.91	11.5	2.58	5.51	1976	AT4G36740	HB40	PTLe00438.1|le|PUT-155a-Lycopersicon_esculentum-20357
Solyc02g085910.2	SL2.40ch02	1.87	0.34	9.46	62.3	489.06	235.4	356.63	1.9	0.97	1.94	9.19	5.51	49.67	216.32	1184	AT3G02550	LBD41	PTLe00140.1|le|PUT-155a-Lycopersicon_esculentum-54944897
Solyc02g086930.2	SL2.40ch02	90.07	309.42	286.94	285.69	127.8	75.77	146.34	83.4	235.04	292.89	271.49	336.41	112.08	111.84	3502	AT3G01470	HD-ZIP-1	PTLe00450.1|le|PUT-155a-Lycopersicon_esculentum-2930
Solyc02g087310.2	SL2.40ch02	16.88	9.79	10.09	9.27	7.43	6.76	11.13	13.25	8.19	5.47	6.45	3.86	5.08	7.98	4366	AT3G48160	E2L3	PTLe00354.1|le|PUT-155a-Lycopersicon_esculentum-36133
Solyc02g087710.2	SL2.40ch02	76.29	47.49	89.66	74.92	57.87	144.33	101.99	84.25	54.62	70.79	71.66	49.99	84.8	75.81	6877	AT3G28730	SSRP1	PTLe00473.1|le|PUT-155a-Lycopersicon_esculentum-21757
Solyc02g087840.2	SL2.40ch02	29.8	122.69	104.74	31.56	2.15	0.42	0	20.07	50.66	86.68	70.55	39.37	0.37	1.13	1635	AT1G69780	ATHB13	PTLe00443.1|le|PUT-155a-Lycopersicon_esculentum-24481
Solyc02g087970.1	SL2.40ch02	1606.74	3509.21	3673.89	1175.65	1140.59	281.46	219.85	2384.84	5237.4	4246.16	2637.71	4979.03	361.08	243.62	273	AT3G28917	MIF2	PTLe00866.1|le|PUT-155a-Lycopersicon_esculentum-27044892
Solyc02g088180.2	SL2.40ch02	0.76	0	1.37	2.85	8.65	4.02	8.01	1.37	0	0.79	2.89	0.89	0.33	0.66	1531	AT5G61430	NAC100	PTLe00683.1|le|PUT-155a-Lycopersicon_esculentum-5483
Solyc02g088190.2	SL2.40ch02	22.76	13.15	6.33	2.49	5.74	6.1	0.23	17.48	16.84	9.73	4.12	0	2.87	1.46	2350	AT3G01140	NOK	PTLe00627.1|le|PUT-155a-Lycopersicon_esculentum-28044
Solyc02g088340.2	SL2.40ch02	6.23	14.62	17.62	9.89	19.6	9.47	61.09	4.08	13.31	14.91	13.8	14.52	3.56	10.17	2753	AT2G03340	WRKY3	PTLe00829.1|le|PUT-155a-Lycopersicon_esculentum-29725
Solyc02g089020.1	SL2.40ch02	1.51	1.96	1.23	0.04	0.42	0.58	1.1	1.13	2.22	1.5	2.87	1.83	4.65	0	855	AT3G02150	TFPD	PTLe00773.1|le|PUT-155a-Lycopersicon_esculentum-25044891
Solyc02g089200.2	SL2.40ch02	216.17	250.11	272.22	194.45	139.27	82.89	198.71	293.16	307.8	231.51	206.02	113.06	87.78	182.78	4638	AT5G15800	2013-09-01	PTLe00555.1|le|PUT-155a-Lycopersicon_esculentum-70744897
Solyc02g089210.2	SL2.40ch02	0	0.43	0	1.31	0.25	0	0	2.31	2.69	1.32	0.56	2.76	0.51	0	4740	AT1G69120	AP1	PTLe00523.1|le|PUT-155a-Lycopersicon_esculentum-20702
Solyc02g089540.2	SL2.40ch02	1.6	2.25	1.45	5.99	15.47	15.31	41.23	1.09	0.79	4.15	2.72	5.99	7.9	6.97	2703	AT5G15850	COL1	PTLe00187.1|le|PUT-155a-Lycopersicon_esculentum-12350
Solyc02g089930.2	SL2.40ch02	3.93	17.65	19.31	17.53	8.18	4.88	14.5	6.62	16.1	22.91	22.72	14.27	4.56	20.28	4262	AT4G36860	DAR1	PTLe00507.1|le|PUT-155a-Lycopersicon_esculentum-43017
Solyc02g089970.2	SL2.40ch02	15.14	11.3	9.1	10.82	5.22	5.57	8.05	23.27	13.97	12.47	10.76	3.41	9.29	9.1	9263	AT2G23740	--	PTLe00276.1|le|PUT-155a-Lycopersicon_esculentum-7155
Solyc02g090220.2	SL2.40ch02	5.85	1.25	0	0	0	0	0	1.58	1.85	0.91	0	0.67	0	0	1032	AT3G50410	OBP1	PTLe00201.1|le|PUT-155a-Lycopersicon_esculentum-11944892
Solyc02g090310.1	SL2.40ch02	5.36	2.66	1.78	8.02	13.86	10.84	3.02	6.05	6.34	3.58	6.01	20.39	24.88	26.06	783	AT3G21270	DOF2	PTLe00221.1|le|PUT-155a-Lycopersicon_esculentum-62244896
Solyc02g090400.2	SL2.40ch02	1.96	0	2.12	2.07	0.5	0.75	4.78	2.57	0.81	2.95	3.51	3.66	1.34	1.02	2297	AT4G37180	--	PTLe00370.1|le|PUT-155a-Lycopersicon_esculentum-15144894
Solyc02g090710.2	SL2.40ch02	27.75	36.66	43.29	36.02	35.86	19.99	27.61	31.95	42.6	40.66	46.5	34.55	28.26	30.6	5242	AT3G19184	--	PTLe00025.1|le|PUT-155a-Lycopersicon_esculentum-5720
Solyc02g090770.1	SL2.40ch02	0	0	0	0	0	0	4.55	0	0	6.88	1.46	0	0	0	612	AT5G50080	ERF110	PTLe00040.1|le|PUT-155a-Lycopersicon_esculentum-16853
Solyc02g090820.2	SL2.40ch02	43.75	28.22	100.57	186.86	293.44	406.24	489.72	39.22	31.73	69.73	119.69	152.64	354.44	275.47	3258	AT4G36990	HSFB1	PTLe00496.1|le|PUT-155a-Lycopersicon_esculentum-56044896
Solyc02g090890.2	SL2.40ch02	17.97	30.05	24.32	17.73	8.92	12.8	4.71	17.43	22.56	17.1	14.4	8.36	8.48	11.2	5601	AT5G67030	ZEP	PTLe00366.1|le|PUT-155a-Lycopersicon_esculentum-4514
Solyc02g090950.1	SL2.40ch02	0	0	0	0	0	0	0	0.1	0	0	0	0	0	0	669	AT5G67060	HEC1	PTLe00905.1|le|PUT-155a-Lycopersicon_esculentum-20816
Solyc02g091820.1	SL2.40ch02	0	0	0	0	0	0	0	0	0	0.31	0.25	0	0	0	1643	AT2G22750	--	PTLe00947.1|le|PUT-155a-Lycopersicon_esculentum-6694
Solyc02g091930.2	SL2.40ch02	5.68	25.71	18.67	20.75	16.34	3.91	1.65	13.88	40.83	25.43	26.14	28.94	6.95	2.12	1472	AT4G37790	HAT22	PTLe00462.1|le|PUT-155a-Lycopersicon_esculentum-6860
Solyc02g092460.2	SL2.40ch02	1.97	9.98	17.97	10.84	3.79	8.48	17.36	0.45	22.93	60.33	36.86	10.9	3.78	2.56	1597	AT5G67480	BT4	PTLe00766.1|le|PUT-155a-Lycopersicon_esculentum-3144895
Solyc02g092550.2	SL2.40ch02	0	0	0	0.23	0.66	0	0	2.13	1.6	1.5	4.77	2.39	0.44	0.45	1087	AT5G67420	LBD37	PTLe00134.1|le|PUT-155a-Lycopersicon_esculentum-40032
Solyc02g092930.1	SL2.40ch02	71.84	52.68	195.49	162.66	118.44	315.76	352.74	65.89	61.48	147.34	113.46	98.04	76.57	149.58	1086	AT5G67300	MYBR1	PTLe00630.1|le|PUT-155a-Lycopersicon_esculentum-30944892
Solyc02g093050.2	SL2.40ch02	3.58	1.56	2.89	15.2	4.12	2.42	27.34	3.62	7.82	4.64	5.92	2.91	1.68	12.23	1913	AT2G23320	WRKY15	PTLe00810.1|le|PUT-155a-Lycopersicon_esculentum-12844891
Solyc02g093150.2	SL2.40ch02	16.66	29.19	25.01	20.31	7.91	4.52	2.83	17.64	31.37	22.02	29.4	15.62	4.37	7.76	2958	AT4G36920	FLO2	PTLe00033.1|le|PUT-155a-Lycopersicon_esculentum-14263
Solyc02g093280.2	SL2.40ch02	5.13	2.41	3.62	2.11	0.32	0	2.7	2.36	2.57	0.98	2.09	1.72	0	1.28	2338	AT4G36930	SPT	PTLe00919.1|le|PUT-155a-Lycopersicon_esculentum-26931
Solyc02g094170.2	SL2.40ch02	7.12	10.98	6.42	10.35	10.9	16.08	12.02	7.02	7.7	7.15	9.24	9.08	21.71	13.13	3682	AT5G14140	--	PTLe00263.1|le|PUT-155a-Lycopersicon_esculentum-36144888
Solyc03g005350.2	SL2.40ch03	5.38	5.55	10.3	8.72	10.46	14.85	9.27	4.83	6.12	6.04	8.78	17.31	19.22	12.14	5412	AT4G02590	UNE12	PTLe00907.1|le|PUT-155a-Lycopersicon_esculentum-21471
Solyc03g005570.2	SL2.40ch03	0.79	2.01	5.81	6.09	0	0	8.57	0.73	0.33	2.4	1.31	0.22	0.34	2.4	2314	AT2G31180	MYB14AT	PTLe00607.1|le|PUT-155a-Lycopersicon_esculentum-11715
Solyc03g005990.2	SL2.40ch03	4.88	2.43	9	11.97	12.02	3.67	6.14	8.13	4.69	7.76	10.59	11.71	9.36	8.67	5056	AT1G78700	BEH4	PTLe00180.1|le|PUT-155a-Lycopersicon_esculentum-13428
Solyc03g006000.2	SL2.40ch03	8.84	11.29	10.17	21.7	32.56	42.32	33.46	3.52	11.26	15.01	19.44	19.94	36.01	28.92	1807	AT4G18880	HSF A4A	PTLe00491.1|le|PUT-155a-Lycopersicon_esculentum-35837
Solyc03g006420.2	SL2.40ch03	36.78	20.06	14.82	14.55	5.27	7.79	7.31	41.97	24.84	18.2	20.96	3.85	10.06	12.43	7638	AT4G14700	ORC1A	PTLe00704.1|le|PUT-155a-Lycopersicon_esculentum-19018
Solyc03g006830.2	SL2.40ch03	7.69	12.73	9.91	3.08	4.28	0.96	1.36	3.46	4.73	4.11	1.87	0	2.99	0	11653	AT2G45660	SOC1	PTLe00539.1|le|PUT-155a-Lycopersicon_esculentum-29180
Solyc03g007140.2	SL2.40ch03	6.38	7.3	8.82	6.8	3.54	6.81	5.07	3.55	5.86	7.22	10.79	5.72	9.03	4.55	6320	AT5G66980	--	PTLe00022.1|le|PUT-155a-Lycopersicon_esculentum-43847
Solyc03g007380.1	SL2.40ch03	0	0	0	3.21	0.42	0	3.86	0	0	0.95	1.84	0	0	1.69	1226	AT4G11070	WRKY41	PTLe00852.1|le|PUT-155a-Lycopersicon_esculentum-4446
Solyc03g019710.2	SL2.40ch03	0	0	1.72	0	5.54	1.23	0	0.29	0	0.19	0.3	1.49	1.09	0	3550	AT2G42830	SHP2	PTLe00558.1|le|PUT-155a-Lycopersicon_esculentum-8433
Solyc03g025170.1	SL2.40ch03	26.17	30.23	63.43	41.58	25.98	53.57	26.7	23.83	29.47	55.67	53.01	29.82	52.9	37.53	1896	AT5G52510	SCL8	PTLe00402.1|le|PUT-155a-Lycopersicon_esculentum-26512
Solyc03g026020.2	SL2.40ch03	9.06	37.16	62.71	87.81	165.07	192.54	323.61	12.11	43.95	84.45	101	148.68	170.93	191.1	1792	AT5G62020	HSFB2A	PTLe00485.1|le|PUT-155a-Lycopersicon_esculentum-24541
Solyc03g026270.1	SL2.40ch03	0	0.61	22.96	28.02	31.9	220	394.67	0	0	8.82	10.04	10.78	69.2	64.2	618	AT4G25480	DREB1A	PTLe00100.1|le|PUT-155a-Lycopersicon_esculentum-6731
Solyc03g026280.2	SL2.40ch03	0	0	90.26	79.82	48.39	484.42	655.13	0	0.89	20.4	17.93	14.08	112.74	86.26	897	AT4G25480	DREB1A	PTLe00063.1|le|PUT-155a-Lycopersicon_esculentum-27395
Solyc03g026350.2	SL2.40ch03	17.93	19.62	18.73	18.82	14.31	17.51	27.15	26.63	22.61	19.94	19.25	13.32	32.32	25.78	8085	AT4G25440	ZFWD1	PTLe00290.1|le|PUT-155a-Lycopersicon_esculentum-1629
Solyc03g032130.2	SL2.40ch03	472.26	397.35	433.11	400.02	517.66	399.41	354.55	318.25	296.1	309.93	306.65	947.3	340.99	233.17	2364	AT1G20696	NFD3	PTLe00470.1|le|PUT-155a-Lycopersicon_esculentum-14144896
Solyc03g043600.1	SL2.40ch03	14.77	16.65	19.12	15.31	7.63	12.5	12.33	11.69	12.98	13.34	14.66	8.42	10.67	13.33	5139	AT5G37930	--	PTLe00471.1|le|PUT-155a-Lycopersicon_esculentum-15948
Solyc03g043900.1	SL2.40ch03	0	1.84	3.78	16.51	46.85	15.41	26.09	0	4.03	2.21	3.58	43.38	52.54	81.13	612	AT4G37730	bZIP7	PTLe00984.1|le|PUT-155a-Lycopersicon_esculentum-3788
Solyc03g044300.2	SL2.40ch03	20.08	40.8	21.33	28.69	167.14	84.57	52.81	15.02	21.72	15.45	17.41	32.22	239.1	114.03	4629	AT4G36920	FLO2	PTLe00099.1|le|PUT-155a-Lycopersicon_esculentum-67044889
Solyc03g044380.2	SL2.40ch03	12.67	8.59	9.74	5.2	1.44	1.62	2.39	18.55	11.67	11.54	9.14	3.98	0.86	2.49	9411	AT2G23380	SET1	PTLe00740.1|le|PUT-155a-Lycopersicon_esculentum-18191
Solyc03g046570.2	SL2.40ch03	20.22	18.49	20.04	22.61	36.18	29.48	37.95	17.96	20.53	24.83	23.07	41.2	32.82	40.61	2497	--	--	PTLe00928.1|le|PUT-155a-Lycopersicon_esculentum-37465
Solyc03g063200.2	SL2.40ch03	31.59	40.39	34.79	36.86	40.78	58.4	39.6	41.75	40.69	30.92	32.45	75.42	63.09	26.54	4133	AT3G12130	--	PTLe00287.1|le|PUT-155a-Lycopersicon_esculentum-14675
Solyc03g078120.2	SL2.40ch03	17.52	11.24	16.47	29.47	22.43	43.76	41.35	13.96	18.57	15.65	27.65	16.03	37.41	40.63	4742	AT5G64060	NAC103	PTLe00673.1|le|PUT-155a-Lycopersicon_esculentum-36190
Solyc03g080090.2	SL2.40ch03	41.26	49.09	138.7	148.72	125.3	169.87	238.21	37.61	50.15	123.65	130.41	94.18	139.66	154.48	4999	AT5G24590	TIP	PTLe00680.1|le|PUT-155a-Lycopersicon_esculentum-4102
Solyc03g082480.2	SL2.40ch03	20.56	14.17	12.67	14.76	11.49	16.49	12.66	29.14	14.53	12.42	10.4	10.1	9.25	7.95	4487	AT4G00850	GIF3	PTLe00391.1|le|PUT-155a-Lycopersicon_esculentum-28844896
Solyc03g082840.2	SL2.40ch03	6.54	2.05	0.42	1.86	0	0	0.96	4.11	3.29	1.94	1.11	1.65	1.65	2.45	1327	AT3G61850	DAG1	PTLe00203.1|le|PUT-155a-Lycopersicon_esculentum-19290
Solyc03g082860.2	SL2.40ch03	17.51	5.85	6.86	3.55	0	0	0.27	21.38	2.7	3.57	1.49	0.46	1.35	5.82	3109	AT5G24330	SDG34	PTLe00700.1|le|PUT-155a-Lycopersicon_esculentum-12102
Solyc03g083310.2	SL2.40ch03	20.96	19.39	22.51	21.92	26.8	32.81	45.18	21.58	18.14	19.39	26.58	29.89	31.75	28.44	8122	AT4G06634	--	PTLe00259.1|le|PUT-155a-Lycopersicon_esculentum-32903
Solyc03g083400.2	SL2.40ch03	49.75	51.78	46.47	15.52	8.26	0	3.94	43.8	55.99	45.06	23.86	18.69	0.83	2.95	3792	AT5G53420	--	PTLe00193.1|le|PUT-155a-Lycopersicon_esculentum-26053
Solyc03g093560.1	SL2.40ch03	4.21	12.76	446.89	334.53	115.57	193.66	79.27	5.78	28.05	285.41	296.88	246.6	239.53	141.7	735	AT5G51190	--	PTLe00039.1|le|PUT-155a-Lycopersicon_esculentum-16617
Solyc03g093610.1	SL2.40ch03	12.33	7.78	30.57	14.6	2.22	1.78	6.25	8.26	17.4	46.28	26.03	10.33	0.61	2.12	729	AT4G17500	ERF-1	PTLe00028.1|le|PUT-155a-Lycopersicon_esculentum-10415
Solyc03g093890.2	SL2.40ch03	1.42	0.35	0	32.92	0.21	0	0.33	0	8.82	2.1	1.53	0	0	2.09	1469	AT2G31180	MYB14AT	PTLe00609.1|le|PUT-155a-Lycopersicon_esculentum-12081
Solyc03g095770.2	SL2.40ch03	34.46	20.64	226.57	332.15	46.27	28.71	88.5	29.62	70.8	264.79	310.65	148.04	180.63	144.09	2175	AT3G56400	WRKY70	PTLe00856.1|le|PUT-155a-Lycopersicon_esculentum-5330
Solyc03g097120.2	SL2.40ch03	8.27	15.93	28	29.15	25.63	32.24	54.5	6.61	6.59	11.06	15.17	9.23	16.53	18.28	3164	AT5G16820	HSFA1B	PTLe00484.1|le|PUT-155a-Lycopersicon_esculentum-23934
Solyc03g097260.2	SL2.40ch03	17.79	25.52	21.06	25.34	13.28	12.6	15.29	17.7	19.97	21.6	23.27	14.95	17.37	27.28	10196	AT5G16680	--	PTLe00703.1|le|PUT-155a-Lycopersicon_esculentum-17830
Solyc03g097450.2	SL2.40ch03	15.76	8.75	6.89	5.32	5.28	6.17	10.87	14.51	11.48	8.4	9.07	2.88	6.75	7.08	11049	AT2G47620	SWI3A	PTLe00576.1|le|PUT-155a-Lycopersicon_esculentum-16628
Solyc03g097820.1	SL2.40ch03	8.66	0.38	3.28	2.55	0.45	0	0	7.38	4.84	3.71	6.09	2.43	1.73	0.45	2150	AT5G50915	--	PTLe00912.1|le|PUT-155a-Lycopersicon_esculentum-24144891
Solyc03g098060.1	SL2.40ch03	2.87	0	0	0	0	0	0	1.33	0.39	0	1.32	0	0	0	540	AT4G24660	MEE68	PTLe00871.1|le|PUT-155a-Lycopersicon_esculentum-32932
Solyc03g098190.2	SL2.40ch03	3.28	2.39	7.17	1.86	0	0	0	1.08	0.77	2.35	2.44	0	0	0	4714	AT3G17730	NAC057	PTLe00665.1|le|PUT-155a-Lycopersicon_esculentum-23081
Solyc03g098200.2	SL2.40ch03	4.93	0.68	0.63	0.21	1	0.25	0.48	2.71	0.1	0.55	0.33	0	0	0.2	3148	AT1G73360	HDG11	PTLe00457.1|le|PUT-155a-Lycopersicon_esculentum-5366
Solyc03g098320.2	SL2.40ch03	0	0.87	1.07	0.26	0.25	2.72	7.77	0.27	1.6	0.96	0.85	0.35	2.03	3.1	4278	AT5G17300	RVE1	PTLe00582.1|le|PUT-155a-Lycopersicon_esculentum-2361
Solyc03g104810.2	SL2.40ch03	23.65	30.72	26.12	26.23	27.38	25.35	7.84	19.9	22.46	19.68	26.1	24.48	26.72	17.75	5565	AT2G03340	WRKY3	PTLe00858.1|le|PUT-155a-Lycopersicon_esculentum-66944888
Solyc03g110860.2	SL2.40ch03	15.82	10.81	9.83	7.58	8.06	7.16	6.39	9.57	13.43	14.79	7.98	11	9.75	8.63	4803	AT3G48590	NF-YC1	PTLe00350.1|le|PUT-155a-Lycopersicon_esculentum-7644893
Solyc03g111410.2	SL2.40ch03	7.76	8.38	8.5	9.23	6.84	0.82	10.55	7.56	9.62	10.32	11.3	5.19	9.09	3.65	10900	AT3G53310	--	PTLe00008.1|le|PUT-155a-Lycopersicon_esculentum-20548
Solyc03g111450.1	SL2.40ch03	0.27	5.15	4.87	2.54	0.23	0	0	1.82	0.14	2.28	0.8	0	0.31	0	1066	AT3G48590	NF-YC1	PTLe00347.1|le|PUT-155a-Lycopersicon_esculentum-38706
Solyc03g111500.2	SL2.40ch03	2.17	2.76	2.2	1.55	0.34	0.78	0	2.38	2.46	3.74	5	1.58	1.39	2.12	6971	AT5G66980	--	PTLe00004.1|le|PUT-155a-Lycopersicon_esculentum-16629
Solyc03g111580.2	SL2.40ch03	58.31	37.99	47.45	48.94	17.54	12.65	26.16	48.62	49.92	46.23	55.56	19.39	16.49	42.83	9150	AT5G63260	--	PTLe00301.1|le|PUT-155a-Lycopersicon_esculentum-24734
Solyc03g111710.2	SL2.40ch03	8.51	14.31	43.27	12.42	5.96	4.85	14.43	8.92	17.9	36.15	21.95	24.95	3.31	2.36	2628	AT5G63160	BT1	PTLe00767.1|le|PUT-155a-Lycopersicon_esculentum-36736
Solyc03g112390.2	SL2.40ch03	14.92	15.62	5.71	7.58	0.48	0	0	13.41	15.36	6.25	12.1	3.93	0	0	1710	AT5G26660	MYB86	PTLe00637.1|le|PUT-155a-Lycopersicon_esculentum-38014
Solyc03g112930.2	SL2.40ch03	2.63	2.47	0.34	0.17	0	0	0	1.56	0.47	1.76	1.06	1.76	0	0	2085	AT5G62940	HCA2	PTLe00213.1|le|PUT-155a-Lycopersicon_esculentum-34859
Solyc03g113120.2	SL2.40ch03	0	0	0	0.29	0	0	2.85	0	0	0	0	0	0	0	4181	AT5G15130	WRKY72	PTLe00824.1|le|PUT-155a-Lycopersicon_esculentum-25961
Solyc03g113270.2	SL2.40ch03	39.48	119.01	149.06	195.3	340.28	124.74	64.45	33.31	75.72	100.64	130.3	177.94	128.93	136.5	2217	AT3G01470	HD-ZIP-1	PTLe00463.1|le|PUT-155a-Lycopersicon_esculentum-68944892
Solyc03g113560.2	SL2.40ch03	9.81	8.38	5.76	0.48	3.7	3.12	0	9.35	5.73	2.39	1.45	4.12	0	0	2346	AT1G59640	ZCW32	PTLe00920.1|le|PUT-155a-Lycopersicon_esculentum-27650
Solyc03g113620.2	SL2.40ch03	27.59	91.95	187.53	84.48	11.32	12.55	19.49	25.12	73.74	141.49	179.77	184.4	10.15	7	1602	AT1G74840	--	PTLe00601.1|le|PUT-155a-Lycopersicon_esculentum-57744894
Solyc03g114000.2	SL2.40ch03	3.97	11.34	23.19	26.27	28.79	18.68	73.23	5.11	15.08	15.1	16.02	26.33	5.16	38.76	2246	AT1G10200	WLIM1	PTLe00501.1|le|PUT-155a-Lycopersicon_esculentum-12511
Solyc03g114720.2	SL2.40ch03	44.25	53.68	70.2	45.7	22.73	27.47	7.35	36.61	39.98	66.67	57.75	21.77	18.14	8.11	6099	AT5G08130	BIM1	PTLe00914.1|le|PUT-155a-Lycopersicon_esculentum-24598
Solyc03g114830.2	SL2.40ch03	95.86	96.98	108.95	80.02	102.39	55.01	41.54	194.58	237.07	222.7	187.94	284.56	64.05	73.73	6327	AT5G60910	FUL	PTLe00549.1|le|PUT-155a-Lycopersicon_esculentum-38384
Solyc03g114840.2	SL2.40ch03	29.04	55.71	28.71	21.19	26.04	1.99	14	39.39	55.95	59.32	50.94	32.19	17.49	21.73	6307	AT5G15800	2013-09-01	PTLe00543.1|le|PUT-155a-Lycopersicon_esculentum-31486
Solyc03g114850.2	SL2.40ch03	14.32	13.52	10.86	3	2.4	2	3.69	34.51	35.35	27.34	24.18	6.55	3.1	14.7	5483	AT1G69170	--	PTLe00753.1|le|PUT-155a-Lycopersicon_esculentum-21647
Solyc03g115850.2	SL2.40ch03	11.26	9.07	7.14	7.3	2.42	0	3.59	3.14	1.72	3	1.25	0.87	0.97	1.32	1559	AT5G61430	NAC100	PTLe00666.1|le|PUT-155a-Lycopersicon_esculentum-23244893
Solyc03g115940.2	SL2.40ch03	2.59	7.38	5.79	2.19	0.55	0.25	4.47	2.65	6.88	4.44	5.81	5.94	1.77	7.38	2631	AT3G47500	CDF3	PTLe00210.1|le|PUT-155a-Lycopersicon_esculentum-31063
Solyc03g116100.2	SL2.40ch03	1.43	0	2.91	2.53	3.38	5.87	5.59	0.5	0.44	1.58	5.6	1.26	3.48	6.79	1664	AT5G62470	MYBCOV1	PTLe00641.1|le|PUT-155a-Lycopersicon_esculentum-38705
Solyc03g116320.2	SL2.40ch03	3.31	1.86	2.3	1.65	1.56	2.11	1.73	1.68	1.8	2.19	1.97	1.28	2.49	0	1500	AT3G47620	TCP14	PTLe00778.1|le|PUT-155a-Lycopersicon_esculentum-31464
Solyc03g116610.2	SL2.40ch03	0.53	0	0	0	0	0	0	0	0.22	0	0	0	0	0	1100	AT1G15360	WIN1	PTLe00047.1|le|PUT-155a-Lycopersicon_esculentum-19227
Solyc03g116890.2	SL2.40ch03	2.16	0	42.85	94.86	61.62	69.23	187.6	2.83	1.04	59.3	110.62	198.15	17.25	106.02	2430	AT1G80840	WRKY40	PTLe00860.1|le|PUT-155a-Lycopersicon_esculentum-72644897
Solyc03g118160.1	SL2.40ch03	0	0.29	0	0.18	0	0	0	0.37	0.5	0.53	0.57	0	0	0.35	1956	AT5G61850	LFY3	PTLe00500.1|le|PUT-155a-Lycopersicon_esculentum-20773
Solyc03g118290.2	SL2.40ch03	54.77	69.05	76.16	88.18	108.58	106.58	74.25	54.46	45.24	57.05	75.75	55.56	166.51	196.72	7472	AT5G62000	ORE14	PTLe00112.1|le|PUT-155a-Lycopersicon_esculentum-13696
Solyc03g118310.2	SL2.40ch03	4.68	3.39	16.87	0.94	0.11	0	0.18	5.13	2.05	4.24	0.75	0	0.23	0	2546	AT3G26744	SCRM	PTLe00906.1|le|PUT-155a-Lycopersicon_esculentum-20913
Solyc03g118540.2	SL2.40ch03	23.15	7.82	8.57	30.88	27.19	35.84	25.46	15.57	2.18	3.05	2.8	7.74	23.58	8.63	3379	AT3G17860	TIFY6B	PTLe00882.1|le|PUT-155a-Lycopersicon_esculentum-24241
Solyc03g119430.2	SL2.40ch03	32.05	31.43	28.75	40.67	36.19	50.51	66.51	25.13	33.42	42.52	46.55	35.94	40.69	50.16	3094	AT3G47120	--	PTLe00325.1|le|PUT-155a-Lycopersicon_esculentum-7460
Solyc03g119530.2	SL2.40ch03	133.58	116.25	394.98	678.98	1654.64	1323	1270.87	130.84	111.85	187.63	344.11	298.27	421.97	704.05	1125	AT3G02550	LBD41	PTLe00130.1|le|PUT-155a-Lycopersicon_esculentum-25238
Solyc03g119540.2	SL2.40ch03	24.29	40.64	29.77	7.82	2.67	2.7	15.43	21.87	23.74	24.66	16.99	6.91	0	1.08	1753	AT1G25440	--	PTLe00197.1|le|PUT-155a-Lycopersicon_esculentum-4444897
Solyc03g119740.2	SL2.40ch03	26.65	18.54	16.14	15.42	22.48	10.48	7.83	21.32	19.2	9.49	11.3	15.81	4.08	23.12	1374	AT1G49010	--	PTLe00631.1|le|PUT-155a-Lycopersicon_esculentum-31708
Solyc03g120380.2	SL2.40ch03	12.14	15.92	4.07	1.26	0.15	1.05	1.22	19.33	33.52	27.45	3.68	11.78	0	0.98	1791	AT3G15540	MSG2	PTLe00148.1|le|PUT-155a-Lycopersicon_esculentum-25496
Solyc03g120390.2	SL2.40ch03	155.08	403.34	284.58	213.91	172.39	74.44	46.96	128.05	286.21	347.53	220.97	818.23	71.33	84.18	1550	AT1G04250	IAA17	PTLe00147.1|le|PUT-155a-Lycopersicon_esculentum-20639
Solyc03g120500.2	SL2.40ch03	65.76	48.46	29.01	16.02	11.5	2.78	1.67	53.22	49.96	35.9	23.26	29.95	8.45	4.65	2116	AT4G29080	PAP2	PTLe00154.1|le|PUT-155a-Lycopersicon_esculentum-41427
Solyc03g120840.1	SL2.40ch03	38.55	45.61	22.35	11.83	13.85	62.36	96.7	18.77	40.32	36.29	17.28	118.57	90.12	64.11	750	AT5G11590	TINY2	PTLe00043.1|le|PUT-155a-Lycopersicon_esculentum-18225
Solyc03g121060.2	SL2.40ch03	11.25	7.27	6.75	16.68	6.05	0	2.82	6.43	3.69	9.16	8.63	7.22	0	0.72	2509	AT3G16500	PAP1	PTLe00149.1|le|PUT-155a-Lycopersicon_esculentum-2644891
Solyc03g121400.1	SL2.40ch03	1.63	1.78	5.83	5.47	11.92	35.13	28.39	0.38	1.01	7.28	4.58	7.63	31.89	14.8	633	AT3G21270	DOF2	PTLe00204.1|le|PUT-155a-Lycopersicon_esculentum-21613
Solyc03g121660.2	SL2.40ch03	46.85	26.14	39.66	35.05	24.31	28.77	26.71	43.66	24.56	31.2	27.38	9.44	33.87	35.15	2718	AT3G13810	IDD11	PTLe00266.1|le|PUT-155a-Lycopersicon_esculentum-41952
Solyc03g121930.2	SL2.40ch03	22.71	4.7	2.33	7.44	3.5	11.2	3.8	14.9	5.68	5.45	3.26	1.51	4.41	7.86	4828	AT5G26210	AL4	PTLe00169.1|le|PUT-155a-Lycopersicon_esculentum-41142
Solyc03g122190.2	SL2.40ch03	35.87	9.6	22.16	43.9	8.73	8.21	36.24	23.09	8.11	53.89	49.93	114.08	5.49	8.99	2387	AT1G19180	TIFY10A	PTLe00875.1|le|PUT-155a-Lycopersicon_esculentum-12370
Solyc03g123500.2	SL2.40ch03	44.51	22.7	22.54	18.77	39.81	9.54	33.87	38.77	25.7	22.89	17.84	18.01	22.81	35.48	2444	AT1G53910	RAP2.12	PTLe00095.1|le|PUT-155a-Lycopersicon_esculentum-53944897
Solyc03g124110.1	SL2.40ch03	0	0.43	115.69	87.65	55.38	281.21	376.42	0	0.25	35.54	21.86	15.97	79.47	16.08	867	AT4G25480	DREB1A	PTLe00097.1|le|PUT-155a-Lycopersicon_esculentum-58544891
Solyc04g005100.2	SL2.40ch04	45.78	31.13	158.02	159.65	194.72	207.55	85	46.43	52.32	126.29	256.31	501.53	130.69	89.34	1479	AT1G70000	--	PTLe00591.1|le|PUT-155a-Lycopersicon_esculentum-37029
Solyc04g005280.2	SL2.40ch04	6.56	9.47	12.62	13.47	21.18	18.25	44.63	6.2	9.43	7.95	6.9	13.43	13.9	21.78	6817	AT1G69010	BIM2	PTLe00934.1|le|PUT-155a-Lycopersicon_esculentum-40944896
Solyc04g005610.2	SL2.40ch04	0	0	0.44	6.8	6.61	1.86	8.51	0.22	0.4	0	0.46	1.69	8.67	4.2	1671	AT1G69490	NAP	PTLe00661.1|le|PUT-155a-Lycopersicon_esculentum-20366
Solyc04g005800.2	SL2.40ch04	1.57	10.29	1.77	1.73	0.34	0.76	0	3.61	3.72	1.04	0.56	1.25	0	0	2187	AT3G01470	HD-ZIP-1	PTLe00461.1|le|PUT-155a-Lycopersicon_esculentum-6344
Solyc04g006990.2	SL2.40ch04	1.75	0	1.41	1.32	1.5	0.56	0.79	1.08	1.44	1.81	0.83	1	0.5	0.51	2666	AT1G68810	--	PTLe00937.1|le|PUT-155a-Lycopersicon_esculentum-43366
Solyc04g007000.1	SL2.40ch04	0.06	0.34	2.08	30.02	67.12	4.45	38.85	1.49	1.98	4.46	33.74	58.79	3.61	10.84	1119	AT1G13260	RAV1	PTLe00017.1|le|PUT-155a-Lycopersicon_esculentum-32980
Solyc04g008090.2	SL2.40ch04	0	0	0	0	0.23	0	0	0.25	1.54	0	0	0.62	0	0	3099	AT2G01818	--	PTLe00730.1|le|PUT-155a-Lycopersicon_esculentum-12504
Solyc04g008380.2	SL2.40ch04	45.82	39.35	29.71	46.02	37.9	25.94	36.72	42.72	41.22	47.37	40.91	54.85	38.6	36.19	3042	AT1G14685	BPC2	PTLe00177.1|le|PUT-155a-Lycopersicon_esculentum-29544888
Solyc04g008500.2	SL2.40ch04	12.16	12.62	12.65	17.45	4.71	5.98	5.98	16.11	12.84	21.43	27.4	18.72	1.4	5.68	6150	AT2G02080	IDD4	PTLe00248.1|le|PUT-155a-Lycopersicon_esculentum-20136
Solyc04g008820.2	SL2.40ch04	132.05	29.16	22.45	5.72	2.78	3.65	4.77	115.43	35.5	19.13	8.46	8.22	1.85	3.3	2603	AT5G23420	HMGB6	PTLe00476.1|le|PUT-155a-Lycopersicon_esculentum-44444895
Solyc04g009180.1	SL2.40ch04	15.8	3.94	8.38	8.84	3	12.14	0.44	14.1	6.07	5.54	7.43	3.41	2.07	5.44	801	AT5G23280	--	PTLe00768.1|le|PUT-155a-Lycopersicon_esculentum-11027
Solyc04g009440.2	SL2.40ch04	5.8	7.12	25.35	92.06	19.88	21.46	170.54	3.25	12.99	35.8	44.02	36.82	10.35	78.53	2171	AT1G01720	ATAF1	PTLe00686.1|le|PUT-155a-Lycopersicon_esculentum-61244889
Solyc04g009450.1	SL2.40ch04	4.26	4.59	3.36	2.14	3.56	1.11	1.75	4.19	3.3	4.34	4.2	4.67	1.72	2.25	1800	AT1G68550	--	PTLe00080.1|le|PUT-155a-Lycopersicon_esculentum-37171
Solyc04g009820.2	SL2.40ch04	32.95	8	7.58	7.73	2.64	1.25	6.58	28.14	5.61	8.37	8.57	4.53	2.76	3.94	4743	AT5G28640	GIF1	PTLe00389.1|le|PUT-155a-Lycopersicon_esculentum-20303
Solyc04g009950.2	SL2.40ch04	55.58	69.82	63.44	85.46	28.95	104.88	65.89	63.22	64.59	75.9	109.46	42.76	106.85	103.15	5428	AT1G09770	CDC5	PTLe00621.1|le|PUT-155a-Lycopersicon_esculentum-20255
Solyc04g009990.2	SL2.40ch04	15.64	18.94	16.23	28.92	17.11	58.19	75.3	15.43	15.32	15.75	22.72	10.92	37.86	47.58	7623	AT1G08620	PKDM7D	PTLe00499.1|le|PUT-155a-Lycopersicon_esculentum-40344893
Solyc04g014260.1	SL2.40ch04	4.13	0	1.09	0.69	1.19	0	0	5.94	0	0.2	0.5	0	0	0.09	1117	AT4G24660	MEE68	PTLe00865.1|le|PUT-155a-Lycopersicon_esculentum-25834
Solyc04g014360.2	SL2.40ch04	1.6	0.78	1.92	0.91	0	0	0	2.21	1.31	0.31	1.5	1.24	0	0	2350	AT1G68810	--	PTLe00895.1|le|PUT-155a-Lycopersicon_esculentum-11796
Solyc04g014470.2	SL2.40ch04	0.85	0	0	0	0	0	0	0.2	0	0.38	0	0	0	0.37	2606	AT5G16600	MYB43	PTLe00625.1|le|PUT-155a-Lycopersicon_esculentum-27444889
Solyc04g014530.1	SL2.40ch04	1.47	5.36	11.06	8.74	0.94	0	0	4.29	11.03	13.52	20.56	12.8	0.63	1.28	702	AT3G23240	ERF1	PTLe00061.1|le|PUT-155a-Lycopersicon_esculentum-26144891
Solyc04g014830.1	SL2.40ch04	17.56	42.57	35.54	18.33	1.69	0.56	3.37	15.2	38.81	48.94	51.28	35.63	0.8	8.33	1662	AT4G17230	SCL13	PTLe00416.1|le|PUT-155a-Lycopersicon_esculentum-8376
Solyc04g015360.2	SL2.40ch04	8.32	2.57	46.14	41.48	28.82	121.58	138.99	8.22	3.39	23.99	14.59	12.56	66.53	36.28	2605	AT3G54810	GATA8	PTLe00228.1|le|PUT-155a-Lycopersicon_esculentum-33402
Solyc04g016000.2	SL2.40ch04	2.34	0.57	0.71	13.46	3.01	0.75	23.46	4.16	0.97	0.12	2.04	1.82	12.3	85.71	3543	AT2G41690	HSFB3	PTLe00487.1|le|PUT-155a-Lycopersicon_esculentum-26236
Solyc04g045430.2	SL2.40ch04	33.18	51.61	63.08	84.45	137.08	222.14	100.1	30.1	49.02	60.4	89.47	132.22	168.78	112.03	9605	AT2G33550	--	PTLe00797.1|le|PUT-155a-Lycopersicon_esculentum-18705
Solyc04g049670.2	SL2.40ch04	226.57	315.11	220.83	126.14	65.64	38.42	78.47	224.99	243.45	212.18	176.49	105.28	68.6	117.47	6662	AT5G02810	PRR7	PTLe00194.1|le|PUT-155a-Lycopersicon_esculentum-2871
Solyc04g049910.2	SL2.40ch04	19.86	7.67	19.99	16.27	18.75	22.33	19.07	8.38	12.81	14.38	21.37	17.99	19.94	23.18	3636	AT3G53340	NF-YB10	PTLe00339.1|le|PUT-155a-Lycopersicon_esculentum-22361
Solyc04g051360.2	SL2.40ch04	0	0	0.44	4.7	0.5	0.55	4.61	0	0	2.5	10.51	3.4	0	2.96	1441	AT5G64750	ABR1	PTLe00086.1|le|PUT-155a-Lycopersicon_esculentum-40555
Solyc04g051690.2	SL2.40ch04	0.7	4.62	10.76	26.32	3.01	0	0.96	0.33	5.8	10.77	10.32	18.91	3.62	3.07	3173	AT5G64810	WRKY51	PTLe00861.1|le|PUT-155a-Lycopersicon_esculentum-8779
Solyc04g054320.2	SL2.40ch04	3.59	7.85	7.93	4.74	1.4	3.15	5.32	2.84	3.5	4.6	6.91	3.82	3.91	3.66	7242	AT5G65210	TGA1	PTLe00958.1|le|PUT-155a-Lycopersicon_esculentum-11928
Solyc04g054910.2	SL2.40ch04	34.6	50.59	108.56	112.7	71.92	83.48	98.67	31.32	79.5	128.63	108	68.98	96.64	146.18	1743	AT1G22190	--	PTLe00078.1|le|PUT-155a-Lycopersicon_esculentum-35766
Solyc04g056320.1	SL2.40ch04	22.15	18.65	26.29	35.82	11.3	5.77	19.9	15.7	20.73	20.74	32.05	34.42	17.48	29.13	1122	AT1G34370	STOP1	PTLe00264.1|le|PUT-155a-Lycopersicon_esculentum-38217
Solyc04g057990.2	SL2.40ch04	16.94	15.88	10.58	18.54	16.64	35	30.17	23.71	17.36	18.61	23.84	21.45	25.67	18.58	14183	AT1G21580	--	PTLe00280.1|le|PUT-155a-Lycopersicon_esculentum-11665
Solyc04g058190.2	SL2.40ch04	8.68	5.42	4.93	3.82	1.81	3.82	2.52	7.34	7.77	5.91	5.04	2.03	2.55	3.91	14502	AT1G77250	--	PTLe00702.1|le|PUT-155a-Lycopersicon_esculentum-14737
Solyc04g064550.1	SL2.40ch04	7.6	11.03	41	47.09	39.64	57.58	164.93	8.66	14.98	30.67	31.62	21.12	39.05	47.28	1692	AT1G21450	SCL1	PTLe00404.1|le|PUT-155a-Lycopersicon_esculentum-29245
Solyc04g064830.2	SL2.40ch04	7.34	11.39	12.77	10.17	10.78	7.32	17.79	12.24	13.42	15.74	19.07	32.32	19.07	21.69	2068	AT4G31690	--	PTLe00006.1|le|PUT-155a-Lycopersicon_esculentum-19839
Solyc04g071440.2	SL2.40ch04	10.35	15.51	10.46	10.48	8.14	6.8	5.55	15	12.07	8.59	11.79	6.16	6.7	9.22	3582	AT1G76900	TLP1	PTLe00787.1|le|PUT-155a-Lycopersicon_esculentum-25544893
Solyc04g071510.2	SL2.40ch04	36.35	31.98	34.26	47.44	37.86	59.97	55.94	29.38	34.56	35.78	46.32	40.01	65.97	76.36	7174	AT1G03970	GBF4	PTLe00991.1|le|PUT-155a-Lycopersicon_esculentum-5544888
Solyc04g071750.2	SL2.40ch04	18.9	9.36	18.3	23.94	8.18	17.39	17.64	14.06	14.39	16.11	18.66	14.31	22.42	3.73	2322	AT2G18280	TLP2	PTLe00784.1|le|PUT-155a-Lycopersicon_esculentum-1207
Solyc04g071770.2	SL2.40ch04	0	0	2.29	28.9	39.09	36.61	89.62	0.5	0	0.71	17.51	85.76	51.78	26.61	1717	AT5G64750	ABR1	PTLe00069.1|le|PUT-155a-Lycopersicon_esculentum-3044889
Solyc04g072460.2	SL2.40ch04	6.87	21.35	19.19	21.22	12.1	0.37	6.22	5.47	15.91	21.89	17.4	31.24	2.94	5.42	2820	AT5G10030	TGA4	PTLe00962.1|le|PUT-155a-Lycopersicon_esculentum-17677
Solyc04g072900.1	SL2.40ch04	97.71	110.77	92.03	213.37	150.15	396.37	766.59	49.55	45.95	149.55	89.41	236.1	284.54	419.48	795	AT1G78080	RAP2.4	PTLe00059.1|le|PUT-155a-Lycopersicon_esculentum-2344893
Solyc04g074560.1	SL2.40ch04	54.62	32.11	51.05	36.89	71.29	80.67	72.73	67.01	38.93	51.11	40.31	73.37	81.67	40.78	249	--	--	PTLe00430.1|le|PUT-155a-Lycopersicon_esculentum-74044891
Solyc04g074700.2	SL2.40ch04	28.59	27.76	16.16	9.23	9.8	2.2	21.48	32.42	27.37	17.86	16.07	8.91	0.98	20.58	3135	AT4G40060	HB16	PTLe00465.1|le|PUT-155a-Lycopersicon_esculentum-75044895
Solyc04g074990.2	SL2.40ch04	9.22	1.17	2.47	1.74	0	2.62	0	14.81	0.56	0.65	0.74	0	0	0	1143	AT4G24660	MEE68	PTLe00867.1|le|PUT-155a-Lycopersicon_esculentum-30626
Solyc04g076280.2	SL2.40ch04	0	0	0	0.47	0	0	0	0.57	0	0.32	0.25	0	0	0	6053	AT2G22540	SVP	PTLe00561.1|le|PUT-155a-Lycopersicon_esculentum-9561
Solyc04g076530.2	SL2.40ch04	17.61	39.41	34.19	48.73	40.86	69.13	99.1	16.6	27.62	38.27	43.43	50.15	42.92	59.33	10148	AT3G21175	ZML1	PTLe00893.1|le|PUT-155a-Lycopersicon_esculentum-79944889
Solyc04g076690.2	SL2.40ch04	56.77	65.14	50.21	51.27	26.77	88.85	41.4	70.12	67.56	68.72	46.41	19.97	58.91	161.53	8906	AT3G57230	AGL16	PTLe00532.1|le|PUT-155a-Lycopersicon_esculentum-26088
Solyc04g076850.2	SL2.40ch04	268.32	400.39	444.08	519.72	556.43	87.59	41.18	204.22	225.69	265.38	241.68	379.91	128.24	85.19	4184	AT5G65670	IAA9	PTLe00156.1|le|PUT-155a-Lycopersicon_esculentum-45944889
Solyc04g077220.2	SL2.40ch04	0	2.77	7.28	48.39	36.29	56.81	50.32	0	4.71	6.72	14.18	51.12	135.05	26.9	1829	AT4G37790	HAT22	PTLe00449.1|le|PUT-155a-Lycopersicon_esculentum-27362
Solyc04g077260.2	SL2.40ch04	0	0.75	0	0	0	0	0	0	0	0	0	0	0	0	1766	AT3G49690	RAX3	PTLe00614.1|le|PUT-155a-Lycopersicon_esculentum-14782
Solyc04g077490.2	SL2.40ch04	3.72	2.36	1.46	0.71	0	0	0	4.73	2.66	1.16	0.33	1.08	0	0	3373	AT4G37750	DRG	PTLe00079.1|le|PUT-155a-Lycopersicon_esculentum-35802
Solyc04g077510.2	SL2.40ch04	5.47	1.91	0.86	0.91	0.31	0.23	0.32	13.6	3.62	2.52	0.9	0	1.02	1.24	3173	AT2G22840	GRF1	PTLe00422.1|le|PUT-155a-Lycopersicon_esculentum-7128
Solyc04g077780.2	SL2.40ch04	28.61	46.36	75.22	21.96	23.36	8.33	4.32	7.55	25.13	37.81	36.14	52.92	7.4	1.58	2259	AT1G10200	WLIM1	PTLe00505.1|le|PUT-155a-Lycopersicon_esculentum-38940
Solyc04g077980.1	SL2.40ch04	2.78	1.44	212.11	140.5	31.53	147.15	149.7	2.74	9.43	128.69	99.61	64.86	79.91	38.13	783	AT1G27730	ZAT10	PTLe00254.1|le|PUT-155a-Lycopersicon_esculentum-24944894
Solyc04g078420.1	SL2.40ch04	62.24	49.92	104.81	114.67	97.1	212.32	91.16	63.36	40.88	86.07	110.61	110.61	81.62	95.16	987	AT2G23290	MYB70	PTLe00645.1|le|PUT-155a-Lycopersicon_esculentum-47344894
Solyc04g078640.1	SL2.40ch04	1.16	0	41.5	99.93	445.37	392.31	579.88	0.53	1.41	8.71	18.49	133.21	184.68	129.55	447	AT5G67190	DEAR2	PTLe00048.1|le|PUT-155a-Lycopersicon_esculentum-19539
Solyc04g078650.2	SL2.40ch04	7	3.69	0.57	2.22	0	0	0	12.29	5.5	2.25	1.5	0	0	0	1424	AT1G46480	WOX4	PTLe00433.1|le|PUT-155a-Lycopersicon_esculentum-11759
Solyc04g078690.2	SL2.40ch04	5.65	4.27	3.41	2.59	1.13	0	2.84	5.04	3.16	2.76	2.26	3.02	1.89	0.96	4810	AT4G36930	SPT	PTLe00949.1|le|PUT-155a-Lycopersicon_esculentum-75944890
Solyc04g078840.2	SL2.40ch04	16.47	22.39	32.38	41.93	31.88	22.98	24.61	11.66	20.1	23.93	35.24	65.27	30.8	27.87	3308	AT1G45249	ATAREB1	PTLe00994.1|le|PUT-155a-Lycopersicon_esculentum-62444891
Solyc04g079360.1	SL2.40ch04	6.58	1.49	7.97	4.5	4.48	4.59	0.46	8.52	3.57	24.4	15.2	40.16	2.16	1.78	759	AT3G50060	MYB77	PTLe00638.1|le|PUT-155a-Lycopersicon_esculentum-38538
Solyc04g079590.2	SL2.40ch04	13.67	9.05	11.15	12.82	8.94	5.41	1.9	11.16	10.54	10.49	10.5	5.67	9.94	11.91	5997	AT3G18990	VRN1	PTLe00015.1|le|PUT-155a-Lycopersicon_esculentum-30529
Solyc04g079980.2	SL2.40ch04	34.61	41.28	63.44	36.21	27.29	35.86	13.22	42.62	39.04	45.81	28.4	36.45	25.19	26.85	2026	AT1G75080	BZR1	PTLe00186.1|le|PUT-155a-Lycopersicon_esculentum-8135
Solyc04g080130.2	SL2.40ch04	4.52	6.03	11.15	12.66	3.36	7.11	20.99	4.06	7.85	12.03	14.54	8.61	4.06	19.52	3095	AT3G50700	IDD2	PTLe00244.1|le|PUT-155a-Lycopersicon_esculentum-10885
Solyc04g080740.1	SL2.40ch04	124.85	168.97	126.5	114.62	224.61	162.87	168.91	159.06	308.81	183.22	157.04	279.23	151.3	123.49	444	AT1G75390	bZIP44	PTLe00989.1|le|PUT-155a-Lycopersicon_esculentum-51144897
Solyc04g080910.1	SL2.40ch04	0	0	0.49	6.92	2.96	0	0.47	0	0	0	1.85	1.62	0	0	747	AT1G75490	--	PTLe00053.1|le|PUT-155a-Lycopersicon_esculentum-2176
Solyc04g081000.2	SL2.40ch04	1.37	1.66	2.88	1.81	3.32	0.44	0.31	2.74	1.32	0.67	2.37	1.07	0	1.19	3571	AT3G54340	ATAP3	PTLe00556.1|le|PUT-155a-Lycopersicon_esculentum-76844893
Solyc04g081170.2	SL2.40ch04	31.37	29.69	26.15	29.29	26.9	20.15	18.76	15.94	25.27	26.34	26.27	26.55	15.28	26.34	1492	AT5G42520	BPC6	PTLe00178.1|le|PUT-155a-Lycopersicon_esculentum-35611
Solyc04g081190.2	SL2.40ch04	24.03	19.82	22.58	44.16	55.31	47.83	13.38	20.05	18.38	19.23	24.18	17.88	62.68	27.07	3476	AT2G21230	--	PTLe00964.1|le|PUT-155a-Lycopersicon_esculentum-19544893
Solyc04g081240.2	SL2.40ch04	4.48	6.97	5.04	14.85	9.27	16.35	6.81	2.73	4.06	2.54	3.4	3.26	29.2	20.19	5535	AT1G19850	MP	PTLe00157.1|le|PUT-155a-Lycopersicon_esculentum-48744897
Solyc04g081370.2	SL2.40ch04	5.56	5.24	4.34	2.11	3	6.03	2.44	7.49	9.95	5.78	3.42	1.53	5.32	7.83	3397	AT1G75710	--	PTLe00271.1|le|PUT-155a-Lycopersicon_esculentum-55944896
Solyc04g082480.2	SL2.40ch04	3.33	9.01	7.53	10.89	1.15	2.89	2.8	3.68	4.48	7.53	8.2	3.32	1.72	4.79	4862	AT1G20640	--	PTLe00697.1|le|PUT-155a-Lycopersicon_esculentum-34132
Solyc04g082890.2	SL2.40ch04	57.33	70.63	95.97	102.52	101.76	181.19	126.61	53.64	92.99	97.56	97.22	90.77	158.75	82.85	2519	AT1G42990	BZIP60	PTLe00982.1|le|PUT-155a-Lycopersicon_esculentum-34268
Solyc05g005350.1	SL2.40ch05	0	0.92	10.28	15.66	1.47	0	0	0	0	2.48	5.77	3.43	0.26	0	1869	AT5G47670	NF-YB6	PTLe00340.1|le|PUT-155a-Lycopersicon_esculentum-29929
Solyc05g006650.2	SL2.40ch05	33	25.8	20.9	13.26	26.68	8.95	3	34.9	29.34	26.51	15.37	22.45	14.46	16.54	5121	AT1G59640	ZCW32	PTLe00948.1|le|PUT-155a-Lycopersicon_esculentum-67844889
Solyc05g006980.2	SL2.40ch05	15.08	18.51	19.26	14.33	11.68	7.6	13.92	11.84	16.93	14.03	14.28	21.03	11.84	9.56	2766	AT3G01470	HD-ZIP-1	PTLe00466.1|le|PUT-155a-Lycopersicon_esculentum-81044895
Solyc05g007100.2	SL2.40ch05	16.64	9.98	4.14	3.62	6.96	4.74	1.7	12.28	7.57	8.34	4.54	3.41	5	1.09	3518	AT1G14410	WHY1	PTLe00862.1|le|PUT-155a-Lycopersicon_esculentum-30652
Solyc05g007160.2	SL2.40ch05	5.42	9.75	15.34	17.58	3.88	2.6	3.68	5.94	7.72	13.1	29.38	40.51	2.63	18.82	4122	AT2G02820	MYB88	PTLe00647.1|le|PUT-155a-Lycopersicon_esculentum-50544892
Solyc05g007180.2	SL2.40ch05	643.44	272.73	105.99	33.03	7.61	0.69	2.24	431.06	279.84	258.72	123.15	44.67	0.61	10.83	2717	AT1G69780	ATHB13	PTLe00447.1|le|PUT-155a-Lycopersicon_esculentum-26397
Solyc05g007710.2	SL2.40ch05	0.47	0	0	0	0	0	0	0.22	0	0	0	0	0	0	2113	AT3G01140	NOK	PTLe00652.1|le|PUT-155a-Lycopersicon_esculentum-8527
Solyc05g007770.2	SL2.40ch05	0.39	0	1.77	17.5	51.02	18.96	47.86	0.18	1.47	0.23	1.31	12.46	25.45	29.72	1925	AT1G69490	NAP	PTLe00692.1|le|PUT-155a-Lycopersicon_esculentum-9044893
Solyc05g007870.1	SL2.40ch05	0	0	0	0.18	0	0	0	0.76	0	0	0	0	0	0	1976	AT1G26780	MYB117	PTLe00632.1|le|PUT-155a-Lycopersicon_esculentum-31784
Solyc05g007880.2	SL2.40ch05	1.77	3.88	1.85	2.97	1.64	0	1.4	0	1.34	4.08	9.53	1.39	1.01	1.29	2665	AT5G39660	CDF2	PTLe00206.1|le|PUT-155a-Lycopersicon_esculentum-21786
Solyc05g009320.2	SL2.40ch05	2.92	20.34	31.81	16.7	5.91	0	0.79	1.68	9.53	14.58	16.11	4.24	0	0	1313	AT3G02550	LBD41	PTLe00128.1|le|PUT-155a-Lycopersicon_esculentum-13400
Solyc05g009350.2	SL2.40ch05	8.59	18.55	17.83	32.2	9.72	43.42	29.18	10.04	19.31	24.36	46.66	22.69	27.65	24.2	6171	AT5G56930	emb1789	PTLe00281.1|le|PUT-155a-Lycopersicon_esculentum-11681
Solyc05g009660.2	SL2.40ch05	10.34	2.64	0.55	0.93	0	0	0	8.04	2.01	0.9	1	0	0.26	0	5418	AT1G68640	PAN	PTLe00973.1|le|PUT-155a-Lycopersicon_esculentum-29712
Solyc05g009720.2	SL2.40ch05	1.19	0.29	1.79	0.35	3.53	1.15	0.27	0.37	1.57	2.45	0.75	1.85	4.24	1.72	2652	AT1G68670	--	PTLe00386.1|le|PUT-155a-Lycopersicon_esculentum-54944892
Solyc05g009790.1	SL2.40ch05	3.91	8.23	138.6	167.41	80.96	53.96	723.4	6.08	38.89	242.81	298.72	97.94	11.9	166.11	1188	AT1G13260	RAV1	PTLe00082.1|le|PUT-155a-Lycopersicon_esculentum-38031
Solyc05g009840.2	SL2.40ch05	15.07	16.12	30.78	32.62	16.19	22.82	32.57	4.83	8.83	10.68	13.03	5.03	8.68	12.31	5071	AT1G25580	SOG1	PTLe00659.1|le|PUT-155a-Lycopersicon_esculentum-16977
Solyc05g011810.2	SL2.40ch05	15.72	21.68	15.11	22.43	15.67	22.87	18.2	9.49	14.55	17.41	16.46	20.6	20.49	26.32	4109	AT1G69010	BIM2	PTLe00922.1|le|PUT-155a-Lycopersicon_esculentum-3001
Solyc05g012020.2	SL2.40ch05	0	0.31	0	43.45	447.24	533.77	347.03	0.2	0.18	1.14	1.02	6.5	566.52	321.58	5760	AT5G15800	2013-09-01	PTLe00515.1|le|PUT-155a-Lycopersicon_esculentum-13132
Solyc05g012500.2	SL2.40ch05	2.37	7	12.49	16.01	10.22	19.65	22.8	5.9	8.99	14.01	21.87	11.09	26.57	22.71	3383	AT1G69310	WRKY57	PTLe00831.1|le|PUT-155a-Lycopersicon_esculentum-30638
Solyc05g013160.2	SL2.40ch05	31.71	19.32	18.07	8.84	24.84	24.39	5.86	23.03	20.33	19.15	10.08	14.06	16.37	9.92	3187	AT1G14030	--	PTLe00747.1|le|PUT-155a-Lycopersicon_esculentum-38780
Solyc05g014590.2	SL2.40ch05	0	0	0	0.52	0	0	0	1.69	0.49	0.52	0	0	0	0	2479	AT5G57150	--	PTLe00915.1|le|PUT-155a-Lycopersicon_esculentum-24792
Solyc05g015330.1	SL2.40ch05	5.93	0.85	3.21	1.05	0.51	0	0	6.03	2.45	0.35	0.56	0	0	0	435	AT5G43250	NF-YC13	PTLe00344.1|le|PUT-155a-Lycopersicon_esculentum-14300
Solyc05g015510.2	SL2.40ch05	8.15	10.27	13.24	10.77	8.2	7.05	11.31	10.81	11.39	9.54	7.85	3.11	6.84	6.53	4934	AT5G43270	SPL2	PTLe00754.1|le|PUT-155a-Lycopersicon_esculentum-2950
Solyc05g015650.2	SL2.40ch05	8.33	12.35	10.11	9.93	7.02	12.59	9.41	9.39	13.03	11.52	11.97	4.43	8.18	13.79	15443	AT1G67310	--	PTLe00327.1|le|PUT-155a-Lycopersicon_esculentum-19900
Solyc05g015720.1	SL2.40ch05	6.52	2.44	3.53	1.15	1.12	2.51	4.42	0	2.69	1.15	2.86	4.57	1.12	1.13	3202	AT5G65080	MAF5	PTLe00559.1|le|PUT-155a-Lycopersicon_esculentum-8569
Solyc05g015750.2	SL2.40ch05	144.86	104.44	110.38	84.31	60.99	37.98	79.18	133.01	121.77	96.96	79.51	109.15	39.74	67.38	6411	AT1G24260	2013-09-03	PTLe00560.1|le|PUT-155a-Lycopersicon_esculentum-8710
Solyc05g015840.2	SL2.40ch05	1.97	1.42	5.55	5.62	0.67	0.76	1.07	2.81	3.7	4.46	3.17	0.91	0.34	0.34	2652	AT5G50570	--	PTLe00759.1|le|PUT-155a-Lycopersicon_esculentum-7563
Solyc05g015850.2	SL2.40ch05	0	0	0	24.3	20.92	13.55	188.4	0	5.69	1.13	3.64	6.77	32.92	141.78	2702	AT5G13080	WRKY75	PTLe00842.1|le|PUT-155a-Lycopersicon_esculentum-3589
Solyc05g018350.2	SL2.40ch05	106.71	92.36	63.04	87.13	84.76	64.2	65.55	116.14	112.19	98.17	82.52	108.85	96.63	113.69	4752	AT3G24490	--	PTLe00801.1|le|PUT-155a-Lycopersicon_esculentum-35864
Solyc05g020020.2	SL2.40ch05	19.54	29.03	26.94	20.35	10.37	10.73	15.42	17.99	24.45	29.22	23.73	13.31	13.81	11.35	5440	AT5G48250	--	PTLe00189.1|le|PUT-155a-Lycopersicon_esculentum-14386
Solyc05g023680.2	SL2.40ch05	38.09	8.29	6.1	2.67	0.76	2.57	5.25	34.33	6.59	5.65	2.4	1.12	1.27	4.94	4383	AT1G57820	VIM1	PTLe00712.1|le|PUT-155a-Lycopersicon_esculentum-25125
Solyc05g042030.2	SL2.40ch05	35.22	31.91	50.23	48.45	30.94	53.58	59.46	20.84	34.2	40.73	55.16	63.28	50.53	28.87	7733	AT4G22140	EBS	PTLe00726.1|le|PUT-155a-Lycopersicon_esculentum-46444897
Solyc05g049870.2	SL2.40ch05	0	0	0	0	0	0	0	0	0	0	0	0.76	0	0	2563	AT2G45800	--	PTLe00508.1|le|PUT-155a-Lycopersicon_esculentum-72
Solyc05g050560.1	SL2.40ch05	7.11	5.68	8.56	12.25	5.23	8.87	9.55	5.28	5.49	8.78	15.31	24.29	12.16	9.6	1740	AT1G01260	--	PTLe00929.1|le|PUT-155a-Lycopersicon_esculentum-3759
Solyc05g050830.1	SL2.40ch05	4.07	12.33	6.11	0.3	1.16	0	0	7.81	23.19	6.18	3.2	8.71	0	0.59	762	AT3G60490	--	PTLe00032.1|le|PUT-155a-Lycopersicon_esculentum-12999
Solyc05g051060.2	SL2.40ch05	5.81	4.98	4.67	2.54	4.85	0.46	0.33	11	10.52	5.05	5.29	9.61	2.06	4.18	5474	AT5G16560	KAN1	PTLe00388.1|le|PUT-155a-Lycopersicon_esculentum-6612
Solyc05g051200.1	SL2.40ch05	3.82	3.23	0	4.38	25.87	5.08	166.88	4.24	3.31	2.03	1.45	5.9	16.68	55.99	675	AT3G23240	ERF1	PTLe00108.1|le|PUT-155a-Lycopersicon_esculentum-7353
Solyc05g051330.1	SL2.40ch05	12.29	16.41	14.78	18.73	16.96	22.71	19.43	12.78	17.38	16.26	25.7	25.59	20.15	17.37	1008	AT5G28040	--	PTLe00427.1|le|PUT-155a-Lycopersicon_esculentum-5459
Solyc05g051830.2	SL2.40ch05	0	0	0	0	0.33	0.37	0	0.89	1.44	0.23	0	0	0.33	1.01	5870	AT1G22130	AGL104	PTLe00550.1|le|PUT-155a-Lycopersicon_esculentum-4196
Solyc05g052030.1	SL2.40ch05	0	4.48	12.78	18.19	43.63	25.22	23.54	1.57	10.53	21.77	24.07	31.88	22.58	39.97	606	AT5G07580	--	PTLe00065.1|le|PUT-155a-Lycopersicon_esculentum-28306
Solyc05g052040.1	SL2.40ch05	1.88	3.77	268.45	294.9	122.13	355.11	277	3.8	29.73	302.82	266.22	134.34	394.89	251.43	1098	AT5G47230	ERF5	PTLe00049.1|le|PUT-155a-Lycopersicon_esculentum-20082
Solyc05g052050.1	SL2.40ch05	5.49	4.27	17.01	76.97	62.51	28.93	36.63	3.72	15.79	53.13	96.71	76.02	46.62	46.81	705	AT4G17500	ERF-1	PTLe00029.1|le|PUT-155a-Lycopersicon_esculentum-11844893
Solyc05g052410.1	SL2.40ch05	6.42	6.05	10.34	4.98	9.75	85.21	74.21	4.22	5.39	5.88	3.42	1.51	26.79	11.48	1200	AT5G05410	DREB2A	PTLe00067.1|le|PUT-155a-Lycopersicon_esculentum-29889
Solyc05g052570.2	SL2.40ch05	36.35	32.15	592.99	435.37	34.89	473.11	248.16	43.19	42.61	364.93	362.97	33.38	371.44	237.48	1794	AT2G40140	ZFAR1	PTLe00319.1|le|PUT-155a-Lycopersicon_esculentum-53044895
Solyc05g052610.2	SL2.40ch05	14.01	40.48	42.29	59.35	34.65	35.35	52.7	9.62	28.99	44.35	48.23	39.36	26.32	17.47	1181	AT5G58900	--	PTLe00646.1|le|PUT-155a-Lycopersicon_esculentum-4867
Solyc05g052780.2	SL2.40ch05	32.12	26.63	31.33	15.56	19.81	4.8	7.09	38.34	40.49	29.44	13.44	18.83	6.67	22.75	3960	AT3G55770	--	PTLe00502.1|le|PUT-155a-Lycopersicon_esculentum-14144891
Solyc05g052850.2	SL2.40ch05	1.4	2.55	3.46	2.62	1.05	2.02	0.95	1.62	4.47	4.22	3.8	1.63	4.79	0.91	3442	AT3G55730	MYB109	PTLe00620.1|le|PUT-155a-Lycopersicon_esculentum-19486
Solyc05g053090.1	SL2.40ch05	3.46	5.53	3.34	15.5	9.28	22.16	12.2	3.2	8.68	8.7	17.37	3.35	20.92	34.39	2232	AT1G07530	SCL14	PTLe00401.1|le|PUT-155a-Lycopersicon_esculentum-25048
Solyc05g053240.2	SL2.40ch05	43.6	48.96	35.54	25.83	8.46	12.11	16.33	52.79	54.75	43.27	46.38	15.03	16.06	23.26	10074	AT3G60030	SPL12	PTLe00756.1|le|PUT-155a-Lycopersicon_esculentum-31577
Solyc05g053330.2	SL2.40ch05	0	0	0	0	0.4	0	4.03	0	0	0	0	0	0.4	0.82	1835	AT5G49620	MYB78	PTLe00613.1|le|PUT-155a-Lycopersicon_esculentum-14644891
Solyc05g053380.2	SL2.40ch05	0	0	0.43	0.42	0	1.85	9.74	0	0.4	1.16	1.59	1.11	2.46	6.19	2622	AT5G49520	WRKY48	PTLe00850.1|le|PUT-155a-Lycopersicon_esculentum-42089
Solyc05g054170.2	SL2.40ch05	12.46	13.2	62.87	64.25	10.27	70.21	61.79	8.81	16.67	43.16	65.17	18.44	25.79	48.37	1443	AT4G17230	SCL13	PTLe00397.1|le|PUT-155a-Lycopersicon_esculentum-19052
Solyc05g054180.2	SL2.40ch05	26	27.04	35.36	39.28	25.83	17.72	37.22	29.84	36.03	33.41	40.8	32.08	26.6	43.63	4448	AT5G48160	OBE2	PTLe00722.1|le|PUT-155a-Lycopersicon_esculentum-41493
Solyc05g054390.2	SL2.40ch05	15.93	19.98	16.47	17.5	9.4	42.5	52.82	17.87	26.43	25.58	28.67	7.9	22.3	38.72	5427	AT3G16857	RR1	PTLe00380.1|le|PUT-155a-Lycopersicon_esculentum-35048
Solyc05g054400.2	SL2.40ch05	45.82	30.68	38.78	30.39	34.61	39.54	32.01	63.37	38.01	27.59	27.19	33.69	31.44	33.01	2166	AT3G16870	GATA17	PTLe00225.1|le|PUT-155a-Lycopersicon_esculentum-21381
Solyc05g054650.1	SL2.40ch05	0	0	0	2.8	0.96	0	2.99	0	0.46	0	0	0	0	1.58	459	AT2G28710	--	PTLe00245.1|le|PUT-155a-Lycopersicon_esculentum-13729
Solyc05g055240.2	SL2.40ch05	19.48	16.27	23.25	30.54	32.63	50.81	29.94	13.5	14.41	16.2	21.71	23.44	24.51	18.45	3472	AT5G04760	--	PTLe00612.1|le|PUT-155a-Lycopersicon_esculentum-13429
Solyc05g055470.2	SL2.40ch05	17.46	16.98	16.72	21.01	14.42	18.23	30.72	15.9	16.66	14.57	16.24	6.31	30.68	35.54	4968	AT5G04410	NAC2	PTLe00667.1|le|PUT-155a-Lycopersicon_esculentum-24400
Solyc05g055480.2	SL2.40ch05	16.41	23.11	16.44	16.28	14.28	10.07	24.36	13.41	22.74	20.92	24.58	16.25	8.21	18.01	3935	AT3G10480	NAC050	PTLe00688.1|le|PUT-155a-Lycopersicon_esculentum-7203
Solyc05g055940.2	SL2.40ch05	36.21	25.15	27.55	26.29	11.23	6.75	8.25	33.19	28.67	23.91	21.91	22.15	8.07	11.71	3656	AT5G29000	--	PTLe00371.1|le|PUT-155a-Lycopersicon_esculentum-15317
Solyc05g056120.2	SL2.40ch05	41.94	33.71	100.39	56.44	35.35	54.29	27.08	70.73	48.03	90.92	85.23	56.81	20.16	60.17	4423	AT3G54810	GATA8	PTLe00230.1|le|PUT-155a-Lycopersicon_esculentum-5444892
Solyc05g056620.1	SL2.40ch05	16.64	14.8	16.65	25.35	11.79	4.55	2.87	23.99	34.29	27.91	37.36	42.76	15.86	11.59	9629	AT1G69120	AP1	PTLe00514.1|le|PUT-155a-Lycopersicon_esculentum-13090
Solyc06g005130.2	SL2.40ch06	3.21	1.16	1.08	0.53	0.86	0	1.09	4.43	1.48	0.71	0.76	0.47	0.34	0	1829	AT2G28510	--	PTLe00219.1|le|PUT-155a-Lycopersicon_esculentum-42528
Solyc06g007390.2	SL2.40ch06	0	0	0.62	0	0	0	0.96	0	0	0	0.64	0	2.35	0	1695	AT2G40470	LBD15	PTLe00137.1|le|PUT-155a-Lycopersicon_esculentum-42619
Solyc06g007530.2	SL2.40ch06	34.53	13.23	15.58	7.92	12.63	4.28	4.02	26.64	19.59	14.65	13.97	35.69	3.8	22.77	2858	AT5G58280	--	PTLe00024.1|le|PUT-155a-Lycopersicon_esculentum-5528
Solyc06g008030.2	SL2.40ch06	3.01	5.28	5.37	4.85	4.94	4.15	11.07	0.98	3.16	7.16	4.27	2.88	3.69	9.24	4558	AT2G20180	PIL5	PTLe00897.1|le|PUT-155a-Lycopersicon_esculentum-14810
Solyc06g008200.2	SL2.40ch06	11.9	11.14	17.55	14.12	14.34	15.59	10.02	12.19	12.52	14.78	13.69	14.19	18.19	12.57	5040	AT4G28610	PHR1	PTLe00384.1|le|PUT-155a-Lycopersicon_esculentum-39726
Solyc06g008590.2	SL2.40ch06	11.76	17.63	6.98	0.94	0	0	0	11.41	33.42	23.13	10.05	4.37	0	0	3121	AT3G04730	IAA16	PTLe00143.1|le|PUT-155a-Lycopersicon_esculentum-19067
Solyc06g008610.2	SL2.40ch06	42.62	61.97	43.84	62.79	37.26	33.39	43.41	42.08	57.3	47.39	63.62	66.12	25.12	57.75	2390	AT2G30590	WRKY21	PTLe00811.1|le|PUT-155a-Lycopersicon_esculentum-17828
Solyc06g008740.2	SL2.40ch06	5.19	6.32	4.93	4.17	2.49	1.85	1.74	6.41	6.49	5.95	4.99	2.99	5.25	0.84	3926	AT2G47850	--	PTLe00303.1|le|PUT-155a-Lycopersicon_esculentum-28921
Solyc06g009640.1	SL2.40ch06	7.57	8.41	33.83	21.55	16.39	72.05	82.51	12.13	16.87	28.75	19.66	29.52	67.66	31.67	435	AT3G62420	BZIP53	PTLe00972.1|le|PUT-155a-Lycopersicon_esculentum-29312
Solyc06g009680.2	SL2.40ch06	6.9	6.04	3.46	4.95	0.76	0.82	3.13	10.51	6.37	4.42	5.64	1.62	2.4	2.89	8515	AT4G02110	--	PTLe00706.1|le|PUT-155a-Lycopersicon_esculentum-19942
Solyc06g009710.2	SL2.40ch06	0.45	0.66	0	0	0.38	0	0	0	0	0	0	0	0	0	2070	AT5G49330	PFG3	PTLe00573.1|le|PUT-155a-Lycopersicon_esculentum-13754
Solyc06g035490.2	SL2.40ch06	0.49	0	0.44	0.22	0	0	0.67	0.45	0	0.43	0.47	1.15	0	0	1641	AT5G51790	--	PTLe00923.1|le|PUT-155a-Lycopersicon_esculentum-32528
Solyc06g035700.1	SL2.40ch06	0	0	8.42	2.34	0.1	3.31	0	0	0	3.34	0.46	2.25	3.29	0	537	AT5G52020	--	PTLe00090.1|le|PUT-155a-Lycopersicon_esculentum-43918
Solyc06g036170.1	SL2.40ch06	10.98	28.64	84.42	80.47	110.12	261.23	110.19	6.31	20.31	33.9	35.86	37.9	179.32	66.03	1797	AT5G52510	SCL8	PTLe00406.1|le|PUT-155a-Lycopersicon_esculentum-32244889
Solyc06g036300.2	SL2.40ch06	8.76	9.1	16.14	11.41	13.69	10.07	12.25	10.41	9.42	15.11	10.5	11.97	11.53	5.41	8215	AT5G52660	--	PTLe00581.1|le|PUT-155a-Lycopersicon_esculentum-234
Solyc06g049040.2	SL2.40ch06	5.37	1.04	1.94	0.63	0.15	0	0	6.87	3.55	2.85	2.03	3.35	0	0.31	3942	AT2G40620	--	PTLe00963.1|le|PUT-155a-Lycopersicon_esculentum-19355
Solyc06g050520.1	SL2.40ch06	1.14	3.75	3.09	1.7	5.83	58.67	18.11	0	1.65	2.36	0	6.84	18.58	11.94	903	AT5G05410	DREB2A	PTLe00110.1|le|PUT-155a-Lycopersicon_esculentum-9744892
Solyc06g050950.2	SL2.40ch06	0	0	0	0	2.14	0	1.69	0	0	0.49	0.39	0	0	0	1260	AT2G30130	PCK1	PTLe00136.1|le|PUT-155a-Lycopersicon_esculentum-42188
Solyc06g051260.2	SL2.40ch06	17.19	38.93	30.5	13.77	1.95	0	1.03	16.84	25.18	22.35	18.91	5.29	0.87	2.64	1378	AT2G40200	--	PTLe00926.1|le|PUT-155a-Lycopersicon_esculentum-34080
Solyc06g051420.2	SL2.40ch06	53.02	39.2	50.26	54.52	61.29	196.22	89.71	45.49	50.19	38.15	50.38	72.32	118.37	88.63	12723	AT3G11200	AL2	PTLe00162.1|le|PUT-155a-Lycopersicon_esculentum-16022
Solyc06g053220.2	SL2.40ch06	1.79	6.53	28.29	32.19	12.86	50.54	10.64	0.62	4.92	10.18	21.01	31.95	48.32	14.82	1235	AT3G61890	HB-12	PTLe00436.1|le|PUT-155a-Lycopersicon_esculentum-18446
Solyc06g053230.2	SL2.40ch06	28.26	55.5	67.29	57.5	64.14	71.76	33.08	33.2	65.19	60.92	65.93	107.87	86.46	35.98	5965	AT5G25390	SHN2	PTLe00074.1|le|PUT-155a-Lycopersicon_esculentum-33076
Solyc06g053350.2	SL2.40ch06	8.44	11.68	7.43	5.12	4.18	2.12	5.74	10.14	5.95	9.44	8.69	2.46	5.73	0.96	7113	AT1G06070	--	PTLe00953.1|le|PUT-155a-Lycopersicon_esculentum-1066
Solyc06g053610.2	SL2.40ch06	44.91	21.36	17.83	16.3	6.05	0	0.58	34.34	12.4	6.47	7.71	12.39	2.91	8.5	3157	AT3G23250	MYB15	PTLe00610.1|le|PUT-155a-Lycopersicon_esculentum-12761
Solyc06g053830.2	SL2.40ch06	1.85	2.02	7.43	2.23	0	0	0	1.49	4.71	3.25	7.42	0	0	0	2380	AT3G04730	IAA16	PTLe00151.1|le|PUT-155a-Lycopersicon_esculentum-3843
Solyc06g053840.2	SL2.40ch06	13.3	27.62	67.5	57.23	70.72	26.11	97.55	13.86	42.06	58.05	67.74	110.55	30.34	29.57	1291	AT5G43700	IAA4	PTLe00141.1|le|PUT-155a-Lycopersicon_esculentum-11407
Solyc06g053960.2	SL2.40ch06	35.73	60.48	89.33	120.96	186.56	143.79	42.77	45.83	100.56	78.48	63.16	71.17	154.43	125.35	2925	AT3G51910	HSFA7A	PTLe00493.1|le|PUT-155a-Lycopersicon_esculentum-42944895
Solyc06g054630.1	SL2.40ch06	0	0	0.65	0.32	0	0	2.94	0	0	1.28	0.34	0	0	0	714	AT1G19210	--	PTLe00070.1|le|PUT-155a-Lycopersicon_esculentum-30463
Solyc06g060230.2	SL2.40ch06	24.58	29.74	33.19	31.62	29.16	30.18	54.92	15.96	25.21	26.84	21.06	48.53	36.79	59.85	1436	AT1G01720	ATAF1	PTLe00654.1|le|PUT-155a-Lycopersicon_esculentum-11386
Solyc06g060490.2	SL2.40ch06	29.89	15.77	17.97	21.76	17.38	8.77	15.92	15.81	22.67	21	25.02	25.18	9.27	31.67	5842	AT1G43700	VIP1	PTLe00952.1|le|PUT-155a-Lycopersicon_esculentum-10591
Solyc06g060830.2	SL2.40ch06	43.77	76.67	62.72	23.46	3.72	1.52	2.41	36.98	58.11	42.7	39.37	14.76	4.72	1.03	1897	AT4G16780	HB-2	PTLe00456.1|le|PUT-155a-Lycopersicon_esculentum-49944895
Solyc06g061030.2	SL2.40ch06	6	4.58	3.32	6.23	0.43	0	1.36	8.04	7.99	6.42	3.93	4.11	0.22	2.63	4765	AT4G18020	PRR2	PTLe00378.1|le|PUT-155a-Lycopersicon_esculentum-26544890
Solyc06g061080.2	SL2.40ch06	1.26	0.76	0.39	5.86	1.11	1.22	1.17	0.4	0.36	1.17	2.48	0.5	1.11	1.5	1862	AT5G46590	NAC096	PTLe00656.1|le|PUT-155a-Lycopersicon_esculentum-12125
Solyc06g061240.2	SL2.40ch06	14.19	26.94	46.69	58.94	72.24	54.12	116.21	8.97	25.85	35.39	50.88	85.13	42.34	58.63	1377	AT4G17900	--	PTLe00734.1|le|PUT-155a-Lycopersicon_esculentum-67144889
Solyc06g062520.1	SL2.40ch06	6.32	2.46	3.04	4.97	1.15	3.44	0.45	1.76	5.28	10.89	8.93	11.27	0	0.78	579	AT3G21270	DOF2	PTLe00215.1|le|PUT-155a-Lycopersicon_esculentum-40066
Solyc06g062670.2	SL2.40ch06	36.93	18.95	14.04	40.02	5.35	2.71	2.77	30.17	28.48	23.42	26.19	27.46	5.46	4	3183	AT3G13810	IDD11	PTLe00255.1|le|PUT-155a-Lycopersicon_esculentum-26892
Solyc06g062850.2	SL2.40ch06	31.79	9.61	27.06	29.18	28.11	58.9	62.03	26.79	14.89	17.02	17.87	19.12	63.65	32.19	5428	AT3G42790	AL3	PTLe00170.1|le|PUT-155a-Lycopersicon_esculentum-41991
Solyc06g063070.2	SL2.40ch06	61.45	117.92	301	300.55	411.8	514.75	384.38	63.47	110.32	232.68	296.08	317.97	847	380.14	2752	AT1G53910	RAP2.12	PTLe00107.1|le|PUT-155a-Lycopersicon_esculentum-70544895
Solyc06g064840.2	SL2.40ch06	99.92	97.32	133.2	71.17	41.24	19.31	16.02	52.89	40.97	33.76	38.7	61.72	9.3	3.03	5422	AT4G09960	STK	PTLe00528.1|le|PUT-155a-Lycopersicon_esculentum-22261
Solyc06g065040.2	SL2.40ch06	5.5	2.46	4.19	5.59	16.84	38.71	23.82	4.08	1.57	3.74	6.81	5.44	15.2	18.77	4706	AT4G09180	--	PTLe00911.1|le|PUT-155a-Lycopersicon_esculentum-24044895
Solyc06g065100.2	SL2.40ch06	11.01	11.9	20.62	13.78	10.49	1.97	3.05	5	17.47	12.46	13.32	6.19	6.25	5.33	2051	AT4G38620	MYB4	PTLe00636.1|le|PUT-155a-Lycopersicon_esculentum-37129
Solyc06g065190.1	SL2.40ch06	14.07	6.34	3.74	4.97	1.36	0	1.79	12.34	12.81	6.53	3.71	1.23	0.45	1.46	978	AT1G58100	--	PTLe00774.1|le|PUT-155a-Lycopersicon_esculentum-25057
Solyc06g065440.1	SL2.40ch06	26.3	29.86	23.3	10.58	1.05	0.47	0	10.91	23.5	21.29	14.6	5.69	0.84	3.79	1056	AT1G34370	STOP1	PTLe00262.1|le|PUT-155a-Lycopersicon_esculentum-35665
Solyc06g065640.2	SL2.40ch06	56.54	46.56	38.23	37.4	24.61	34.36	33.07	55.87	32.6	38.18	36.32	27.09	44.02	49.66	11446	AT4G32551	RON2	PTLe00512.1|le|PUT-155a-Lycopersicon_esculentum-37544893
Solyc06g065650.2	SL2.40ch06	20.54	25.11	11.32	13.1	10.33	10.74	11.93	16.79	13.66	11.72	8.32	4.45	22.51	12.25	6738	AT4G32570	TIFY8	PTLe00889.1|le|PUT-155a-Lycopersicon_esculentum-3712
Solyc06g065820.2	SL2.40ch06	0.5	0.36	0.9	0.22	0.43	0.48	2.02	2.99	0.41	0.29	0.24	0	0	7.83	1469	AT5G25190	--	PTLe00084.1|le|PUT-155a-Lycopersicon_esculentum-38775
Solyc06g066370.2	SL2.40ch06	3.4	2.67	131.78	173.39	93.83	213.25	381.55	3.63	11.22	88.27	98.94	64.17	167.81	155.47	2992	AT2G38470	WRKY33	PTLe00854.1|le|PUT-155a-Lycopersicon_esculentum-48244893
Solyc06g068460.2	SL2.40ch06	6.9	12.32	169.5	193.75	61.94	100.02	192.09	4.93	20.4	168.36	195.72	59.29	74.4	119.92	1975	AT1G80840	WRKY40	PTLe00823.1|le|PUT-155a-Lycopersicon_esculentum-25291
Solyc06g068570.2	SL2.40ch06	0	0.96	2.58	3.17	0.81	0	1.79	0.2	1.63	1.37	3.04	2.06	0	0.77	5221	AT1G16060	ADAP	PTLe00052.1|le|PUT-155a-Lycopersicon_esculentum-20563
Solyc06g068870.2	SL2.40ch06	50.42	34.16	59.37	48.23	42.88	48.62	21.05	58.6	49.16	51.59	64	80.45	55.68	30.73	5440	AT3G26744	SCRM	PTLe00938.1|le|PUT-155a-Lycopersicon_esculentum-43444893
Solyc06g069310.2	SL2.40ch06	67.05	54.21	53.51	63.52	63.51	68.38	81.34	41.56	38.12	42.2	43.54	50.18	75.93	86.95	4042	AT5G08190	NF-YB12	PTLe00329.1|le|PUT-155a-Lycopersicon_esculentum-29535
Solyc06g069360.2	SL2.40ch06	2.06	2.66	3.48	2.92	3.42	4.33	2.64	2.64	3.2	4.37	4.54	4.79	4.49	3.58	6633	AT3G05670	--	PTLe00707.1|le|PUT-155a-Lycopersicon_esculentum-20063
Solyc06g069370.2	SL2.40ch06	8.45	5.01	6.31	4.35	4.57	1.4	5.73	7.64	4.2	3.14	4.67	2.49	5.25	2.78	4807	AT5G08130	BIM1	PTLe00902.1|le|PUT-155a-Lycopersicon_esculentum-18447
Solyc06g069430.2	SL2.40ch06	7.54	10.02	15.61	35.85	286.83	190.24	193.43	12.53	22.41	26.04	27.6	80.83	183.39	288.71	8195	AT5G60910	FUL	PTLe00557.1|le|PUT-155a-Lycopersicon_esculentum-77944897
Solyc06g069560.1	SL2.40ch06	47.87	54.98	67.91	101.83	80.48	156.88	208.43	53.43	43.91	51.18	76.99	41.91	79.17	100.74	1248	AT1G26580	--	PTLe00577.1|le|PUT-155a-Lycopersicon_esculentum-17534
Solyc06g069690.2	SL2.40ch06	8.48	10.95	10.92	16.07	7.3	9.12	16.77	10.75	11.09	11.06	16.35	12.18	11.47	13.72	5573	AT5G61380	TOC1	PTLe00196.1|le|PUT-155a-Lycopersicon_esculentum-34768
Solyc06g069760.2	SL2.40ch06	4	4.89	4.66	3.95	1.97	2.68	23.58	5.3	6.36	6.08	5.4	3.15	3.08	7.2	2608	AT3G47500	CDF3	PTLe00217.1|le|PUT-155a-Lycopersicon_esculentum-41865
Solyc06g069850.2	SL2.40ch06	2.34	11.59	13.33	20.57	4.68	0	2.65	0.54	10.08	8.71	12.62	2.74	1.32	0.68	1871	AT3G28910	MYB30	PTLe00635.1|le|PUT-155a-Lycopersicon_esculentum-36001
Solyc06g070900.2	SL2.40ch06	0.7	0	0	0	0	0	0	0.46	0.14	0	0	0	0	0	1746	AT3G47620	TCP14	PTLe00781.1|le|PUT-155a-Lycopersicon_esculentum-38038
Solyc06g070990.2	SL2.40ch06	1.22	1.77	2.2	1.5	0.1	0	0.66	0.79	2.1	1.79	2.75	2.28	0	0.42	4413	AT5G15130	WRKY72	PTLe00855.1|le|PUT-155a-Lycopersicon_esculentum-4946
Solyc06g071230.2	SL2.40ch06	56.16	125.58	139.51	158.12	120.97	114.3	46.07	54.55	151.44	165.9	156.81	400.41	91.91	54.46	2423	AT1G19000	--	PTLe00585.1|le|PUT-155a-Lycopersicon_esculentum-27544890
Solyc06g071310.2	SL2.40ch06	43.57	28.85	15.75	8.23	10.8	0.62	2.63	42.67	35.75	23.78	10.06	11.34	6.59	1.13	3248	AT1G10200	WLIM1	PTLe00510.1|le|PUT-155a-Lycopersicon_esculentum-79444889
Solyc06g071820.2	SL2.40ch06	51.42	215.25	240.25	29.09	9.08	23.01	47.63	40.55	113.6	125.31	62.7	46.29	13.37	34.09	3524	AT5G63160	BT1	PTLe00765.1|le|PUT-155a-Lycopersicon_esculentum-21164
Solyc06g071860.2	SL2.40ch06	106.24	75.92	78.15	82.15	35.54	85.58	62.61	84.24	82.34	76.55	84.94	30.94	69.57	123.88	5437	AT3G48440	--	PTLe00283.1|le|PUT-155a-Lycopersicon_esculentum-12665
Solyc06g072040.1	SL2.40ch06	86.66	47.04	67.62	24.51	18.82	29.03	11.82	88.9	67.16	48.15	38.12	17.38	12.37	9.16	699	AT3G48590	NF-YC1	PTLe00348.1|le|PUT-155a-Lycopersicon_esculentum-4269
Solyc06g072720.2	SL2.40ch06	21.95	13.31	17.59	12.78	8.99	17.62	15.68	29.28	20.36	17.65	15.6	9.7	18.97	17.01	3906	AT1G32360	--	PTLe00297.1|le|PUT-155a-Lycopersicon_esculentum-19445
Solyc06g073050.2	SL2.40ch06	11.45	15.66	109.83	66.66	27.52	61.6	61.41	9.47	15.93	70.11	54.85	23.19	39.89	44.43	3896	AT3G49530	NTL6	PTLe00681.1|le|PUT-155a-Lycopersicon_esculentum-43822
Solyc06g073720.1	SL2.40ch06	39.65	82.72	81.76	101.93	35.59	92.83	52.06	52.43	74.48	79.92	107.46	40.17	71.81	132.72	1833	AT3G20770	EIN3	PTLe00357.1|le|PUT-155a-Lycopersicon_esculentum-31530
Solyc06g073730.1	SL2.40ch06	48.64	80.57	63.84	99.56	45.72	85.24	70.89	29.34	62.89	56.89	66.06	28.89	94.26	129.19	1818	AT3G20770	EIN3	PTLe00360.1|le|PUT-155a-Lycopersicon_esculentum-59944895
Solyc06g073920.2	SL2.40ch06	19.57	45.54	46.03	22.87	32.59	6.59	9.9	25.65	58.3	50.45	36.24	39.4	15.97	13.88	6088	AT1G08465	YAB2	PTLe00235.1|le|PUT-155a-Lycopersicon_esculentum-20075
Solyc06g073980.2	SL2.40ch06	26.11	14.22	9.9	3.1	1.12	1.51	0.53	17.28	10.31	11.42	6.47	2.74	4.02	0.68	2963	--	--	PTLe00014.1|le|PUT-155a-Lycopersicon_esculentum-30255
Solyc06g074120.2	SL2.40ch06	4.49	32.33	51.71	32.65	50.23	42.12	34.35	8.84	39.8	48.11	54.77	34.77	37.03	45.94	4708	AT2G35940	EDA29	PTLe00434.1|le|PUT-155a-Lycopersicon_esculentum-1538
Solyc06g075250.2	SL2.40ch06	38.19	43.66	63.26	59.25	54.21	60.03	31.3	44.47	48.36	59.26	73.62	81.45	51.48	54.3	2502	AT5G03150	JKD	PTLe00278.1|le|PUT-155a-Lycopersicon_esculentum-74044888
Solyc06g075370.2	SL2.40ch06	11.74	12.12	23.73	24.22	6.46	2.19	5.37	10.28	17.1	23.01	21.71	49.03	4.09	3.63	2052	AT2G28510	--	PTLe00200.1|le|PUT-155a-Lycopersicon_esculentum-11463
Solyc06g075660.2	SL2.40ch06	2.58	0.94	0.39	0.95	0	0	0.58	1.99	0.53	1.9	0.41	2.01	0	1.12	1527	AT3G46130	MYB48	PTLe00639.1|le|PUT-155a-Lycopersicon_esculentum-38564
Solyc06g075780.1	SL2.40ch06	1.11	0	108.08	123.89	121.82	289.46	407.45	2.05	6.07	51.43	81.58	53.96	346.89	143.25	465	AT5G59820	ZAT12	PTLe00250.1|le|PUT-155a-Lycopersicon_esculentum-20806
Solyc06g076030.2	SL2.40ch06	4.05	4.24	4.94	3.16	3.97	2.98	1.15	2.22	3.53	3.79	3.35	5.62	2.6	0.9	1665	AT5G02460	--	PTLe00209.1|le|PUT-155a-Lycopersicon_esculentum-28119
Solyc06g076280.1	SL2.40ch06	9.62	12.37	21.15	30.04	6.74	17.92	35.17	7.3	13.02	26.58	30.36	9.89	17.3	25.99	2247	AT1G07530	SCL14	PTLe00409.1|le|PUT-155a-Lycopersicon_esculentum-35544891
Solyc06g076770.2	SL2.40ch06	43.14	49.05	33.46	25.5	20.86	39.96	17.45	30.2	31.6	33.81	30.53	20.22	17.63	10.12	2087	AT2G38090	--	PTLe00629.1|le|PUT-155a-Lycopersicon_esculentum-30737
Solyc06g076820.1	SL2.40ch06	49.17	55.46	60.24	44.29	32.75	26.53	38.65	38.95	71.39	72.71	59.82	46.99	16.05	14.84	1143	AT2G29660	--	PTLe00275.1|le|PUT-155a-Lycopersicon_esculentum-7010
Solyc06g082010.2	SL2.40ch06	11.3	18.48	17.92	58.74	17.04	16.16	92.51	10.61	35.53	40.34	67.13	25.17	15.85	70.34	3026	AT5G58620	--	PTLe00298.1|le|PUT-155a-Lycopersicon_esculentum-22879
Solyc06g082590.1	SL2.40ch06	6	2.9	25.03	50.69	3.42	4.37	34.3	7.48	33.11	35.72	57.64	28.84	8.79	4.26	747	AT4G27950	CRF4	PTLe00109.1|le|PUT-155a-Lycopersicon_esculentum-7906
Solyc06g083170.2	SL2.40ch06	19.05	5.02	3.55	0.87	0.56	0.32	0.89	15.36	11.53	4.87	4.98	0.77	0	0.29	2722	AT5G48560	--	PTLe00925.1|le|PUT-155a-Lycopersicon_esculentum-33344895
Solyc06g083350.2	SL2.40ch06	17.7	18.55	14.41	18.1	25.84	27.67	36.08	17.81	16.21	13.04	14.5	10.94	42.13	26.69	5044	AT3G07220	--	PTLe00363.1|le|PUT-155a-Lycopersicon_esculentum-27540
Solyc06g083460.2	SL2.40ch06	50.11	55.14	41.31	31.01	19.9	26.38	31.2	56.68	44	46.27	44.7	10.8	38.2	46.76	7604	AT2G32700	LUH	PTLe00511.1|le|PUT-155a-Lycopersicon_esculentum-32710
Solyc06g083590.2	SL2.40ch06	0	0	1.31	1.41	0.13	1.41	0.6	0	0	1.53	1.52	0.34	0.25	0	2877	AT3G24650	SIS10	PTLe00021.1|le|PUT-155a-Lycopersicon_esculentum-42278
Solyc06g083760.2	SL2.40ch06	26.7	26.13	17.95	15.74	2.49	11.42	4.49	26.2	16.15	18.71	21.15	5.11	7.88	6.5	6668	AT3G04380	SUVR4	PTLe00743.1|le|PUT-155a-Lycopersicon_esculentum-26830
Solyc06g083840.2	SL2.40ch06	0	0	0	0	0.99	0	0	0	0.48	0	0	0	0	0	649	AT4G28530	NAC074	PTLe00690.1|le|PUT-155a-Lycopersicon_esculentum-8839
Solyc06g083900.2	SL2.40ch06	25.38	0	0	0.54	0.26	0	0	30.61	0.25	0.5	1.46	0.21	0	0.54	1126	AT1G06180	MYB13	PTLe00644.1|le|PUT-155a-Lycopersicon_esculentum-43544895
Solyc07g005140.2	SL2.40ch07	7.12	6.4	7.64	6.25	7.02	13.1	13.76	7.84	6.89	10.35	10.85	7.88	12.85	14.81	4746	AT2G25180	RR12	PTLe00372.1|le|PUT-155a-Lycopersicon_esculentum-16283
Solyc07g006060.2	SL2.40ch07	3.35	6.69	3.41	4.05	3.7	0	1.83	4.09	2.82	1.43	2.81	0.63	2.31	1.88	8016	AT4G30860	SDG4	PTLe00739.1|le|PUT-155a-Lycopersicon_esculentum-17108
Solyc07g006630.2	SL2.40ch07	1.92	1.68	1.72	0.5	1.31	0.37	0.52	1.42	3.13	1.81	0.18	0.45	2.3	2.65	1876	AT5G57660	COL5	PTLe00198.1|le|PUT-155a-Lycopersicon_esculentum-5380
Solyc07g008180.2	SL2.40ch07	83.87	25.59	10.14	6.5	12.73	4.92	0.39	76.73	44.2	31.52	22.53	37.12	12.13	8.89	4339	AT2G26580	YAB5	PTLe00240.1|le|PUT-155a-Lycopersicon_esculentum-43244889
Solyc07g018010.2	SL2.40ch07	40.95	8.52	10.99	22.98	7.1	0	4.96	15.77	4.83	11.77	38.98	35.9	2.09	1.27	3543	AT5G57150	--	PTLe00946.1|le|PUT-155a-Lycopersicon_esculentum-59544889
Solyc07g020710.2	SL2.40ch07	4.78	3.32	4.36	4.78	3.94	5.6	7.2	5.26	4.63	3.55	3.65	5.08	4.97	8.19	16931	AT4G29000	--	PTLe00352.1|le|PUT-155a-Lycopersicon_esculentum-21323
Solyc07g040680.2	SL2.40ch07	3.94	26.38	32.8	60.25	91.24	126.49	52.9	2.65	11.84	22.26	31.56	59.42	47.99	79.9	1669	AT2G26150	HSFA2	PTLe00495.1|le|PUT-155a-Lycopersicon_esculentum-47744888
Solyc07g040920.2	SL2.40ch07	30.82	28.5	15.99	21.99	10.46	5.69	13.02	23.25	22.3	20.04	18.94	9.2	20.89	18.49	5287	AT1G17520	--	PTLe00595.1|le|PUT-155a-Lycopersicon_esculentum-43993
Solyc07g041190.2	SL2.40ch07	30.4	28.19	33.22	30.94	51.14	49.94	23.67	16.64	32.46	33.2	30.43	39.44	38.73	17.24	4016	AT5G20510	AL5	PTLe00168.1|le|PUT-155a-Lycopersicon_esculentum-40336
Solyc07g041640.2	SL2.40ch07	9.59	5.45	1.69	0	0.39	0	0	17.28	4.4	2.83	1.51	1.64	0.79	0	1350	AT3G13960	GRF5	PTLe00419.1|le|PUT-155a-Lycopersicon_esculentum-22952
Solyc07g042170.2	SL2.40ch07	142.4	58.28	177.96	198.37	85.33	86.58	120.54	123.8	39.77	99.78	123.02	212.26	31.09	18.39	1201	AT1G19180	TIFY10A	PTLe00892.1|le|PUT-155a-Lycopersicon_esculentum-6542
Solyc07g042230.1	SL2.40ch07	0	0	3.44	8.98	8.79	0.99	35.23	0	0	2.72	7.51	5.99	3.51	13.37	504	AT5G21960	--	PTLe00041.1|le|PUT-155a-Lycopersicon_esculentum-16905
Solyc07g043580.2	SL2.40ch07	16.46	4.64	12.54	8.74	4.13	2.74	7.5	13.62	11.04	18.67	19.99	12.52	2.43	5.44	2955	AT2G43010	SRL2	PTLe00903.1|le|PUT-155a-Lycopersicon_esculentum-20086
Solyc07g045000.2	SL2.40ch07	0	0	0	0	0	0	0	0	0	0	0.34	0	0	0	4896	AT2G02060	--	PTLe00383.1|le|PUT-155a-Lycopersicon_esculentum-38907
Solyc07g045030.2	SL2.40ch07	0	0	0	0.17	0	0	0.53	0	0.16	0	0	0	0	0.34	4814	AT2G43000	NAC042	PTLe00669.1|le|PUT-155a-Lycopersicon_esculentum-33681
Solyc07g045180.2	SL2.40ch07	22.2	30.23	35.68	17.06	9.5	8.63	2.67	18.67	19.83	26.66	25.47	11.72	6.13	14.35	6713	AT5G48250	--	PTLe00199.1|le|PUT-155a-Lycopersicon_esculentum-63544894
Solyc07g047610.2	SL2.40ch07	24.02	27.05	17.08	17.01	9.31	11.7	5.27	20.8	20.12	21.46	18.51	10.5	16.42	19.66	15803	AT4G16420	PRZ1	PTLe00583.1|le|PUT-155a-Lycopersicon_esculentum-24072
Solyc07g047780.2	SL2.40ch07	20.3	29.42	33.76	52.98	42.87	36.94	76.68	23.93	38.5	30.44	43.18	33.99	31.82	57.98	5038	AT5G48160	OBE2	PTLe00718.1|le|PUT-155a-Lycopersicon_esculentum-34187
Solyc07g047950.1	SL2.40ch07	14.57	12.73	10.49	4.94	1.48	5.15	3.64	8.41	9.7	17.72	15.18	9.08	1.89	7.21	1638	AT5G48150	PAT1	PTLe00396.1|le|PUT-155a-Lycopersicon_esculentum-18427
Solyc07g047960.2	SL2.40ch07	5.32	13.53	11.6	9.67	2.44	4.93	2.04	5.55	14.95	22.26	26.39	6.94	4.01	7.33	4075	AT2G04880	ZAP1	PTLe00827.1|le|PUT-155a-Lycopersicon_esculentum-28319
Solyc07g049210.2	SL2.40ch07	20.64	25.87	27.6	14.26	13.87	8.27	6.98	25.16	35.43	23.18	26.42	12.41	14.58	7.29	4719	AT4G22140	EBS	PTLe00717.1|le|PUT-155a-Lycopersicon_esculentum-33675
Solyc07g049490.1	SL2.40ch07	17.06	21.88	17.11	25.5	24.69	28.55	28.77	22.17	21.02	17.69	14.24	43.88	30.32	23.49	597	AT3G20310	ERF7	PTLe00051.1|le|PUT-155a-Lycopersicon_esculentum-20444888
Solyc07g051840.2	SL2.40ch07	0	0.85	2.49	4.82	1.8	5.18	4.28	0.11	1.25	1.24	2.88	6.55	4.1	5.08	3295	AT1G62300	WRKY6	PTLe00851.1|le|PUT-155a-Lycopersicon_esculentum-43944888
Solyc07g052670.2	SL2.40ch07	9.29	7.3	9.72	4.74	2.06	0	2.27	6.01	6.12	6.31	3.52	1.3	2.52	1.3	4579	AT5G54680	ILR3	PTLe00945.1|le|PUT-155a-Lycopersicon_esculentum-53844892
Solyc07g052700.2	SL2.40ch07	44.22	30.3	36.03	43.14	89.11	45.12	51.63	23.09	31.53	33.1	34.42	61.56	30.46	32.83	2383	AT1G77980	AGL66	PTLe00542.1|le|PUT-155a-Lycopersicon_esculentum-31345
Solyc07g052720.2	SL2.40ch07	17.4	17.24	24.96	13.17	15.73	6.11	10.52	8.52	9.88	11.2	13.4	11.36	11.2	7.36	1811	AT1G77980	AGL66	PTLe00519.1|le|PUT-155a-Lycopersicon_esculentum-17819
Solyc07g052760.1	SL2.40ch07	49.79	39.22	32.25	25.56	20.2	26.84	22.83	55.29	37.54	31.1	35.23	23.09	18.07	31.49	1149	AT4G00390	--	PTLe00428.1|le|PUT-155a-Lycopersicon_esculentum-6744894
Solyc07g052830.2	SL2.40ch07	26.1	26.67	27.01	21.02	21.61	18.16	8.58	25.21	25.16	22.53	14.36	18.91	17.66	23.75	1428	AT4G00390	--	PTLe00423.1|le|PUT-155a-Lycopersicon_esculentum-12989
Solyc07g052900.1	SL2.40ch07	93.73	61.39	51.69	53.43	34.98	47.87	70.76	25.65	18.52	16.21	11.25	14.86	12.06	7.5	1194	AT1G61730	--	PTLe00426.1|le|PUT-155a-Lycopersicon_esculentum-40646
Solyc07g052960.1	SL2.40ch07	0.8	4.08	1.08	15.59	389.63	35.3	21.49	0	0.5	0.59	0.76	4.68	152.3	92.51	1290	AT3G49950	--	PTLe00414.1|le|PUT-155a-Lycopersicon_esculentum-43161
Solyc07g053230.2	SL2.40ch07	0	2.07	43.76	26.93	0.57	1.1	2.63	0.53	0.24	17.74	25.01	6.48	2.44	0.5	1109	AT3G02940	MYB107	PTLe00584.1|le|PUT-155a-Lycopersicon_esculentum-24687
Solyc07g053410.2	SL2.40ch07	0	0	0	0	0	0	0	0.53	0	0	0	0.67	0	0	946	AT3G15030	TCP4	PTLe00772.1|le|PUT-155a-Lycopersicon_esculentum-19506
Solyc07g053450.2	SL2.40ch07	4.04	1.26	3.12	0.94	2.22	0	0	4.91	2.62	0.85	3	2.7	1.48	0	1944	AT2G42380	BZIP34	PTLe00993.1|le|PUT-155a-Lycopersicon_esculentum-62044896
Solyc07g053630.2	SL2.40ch07	0.62	0.68	1.12	0.27	0	0	0	0	0.38	0	0.44	0.36	0	0.27	4095	AT2G20570	GPRI1	PTLe00381.1|le|PUT-155a-Lycopersicon_esculentum-36907
Solyc07g053740.1	SL2.40ch07	83.58	55.51	833.07	657.58	791.07	1972.18	2829.95	91.56	112.75	562.18	394.97	483.48	552.39	600.56	678	AT5G44210	ERF9	PTLe00102.1|le|PUT-155a-Lycopersicon_esculentum-69044890
Solyc07g054450.2	SL2.40ch07	29.33	36.17	63.52	39.88	99.32	134.78	29.74	29.8	39.5	37.28	40.81	35.12	318.6	52	3880	AT4G28190	ULT1	PTLe00807.1|le|PUT-155a-Lycopersicon_esculentum-25811
Solyc07g055280.2	SL2.40ch07	7.35	2.51	7.05	5.16	5.16	4.29	8.24	5.17	2.6	4.03	3.7	10.29	2.25	2.29	3624	AT3G58710	WRKY69	PTLe00825.1|le|PUT-155a-Lycopersicon_esculentum-26049
Solyc07g055710.2	SL2.40ch07	0	0.25	0.95	13.24	4.61	1.68	36.5	0.16	5.34	1.94	9.81	4.47	1.79	21.28	1565	AT5G45710	RHA1	PTLe00479.1|le|PUT-155a-Lycopersicon_esculentum-17153
Solyc07g055920.2	SL2.40ch07	90.7	130.82	87.7	98.57	190.24	62.62	34.33	110.13	135.68	145.24	132.26	136.29	104.17	100.92	9877	AT3G58780	SHP1	PTLe00551.1|le|PUT-155a-Lycopersicon_esculentum-598
Solyc07g056120.2	SL2.40ch07	10.42	12.19	14.37	19.56	13.59	62.04	23.46	6.71	9.8	10.8	19.79	9.63	38.54	13.41	3048	AT5G03780	TRFL10	PTLe00701.1|le|PUT-155a-Lycopersicon_esculentum-13626
Solyc07g056280.2	SL2.40ch07	0	0.6	3.32	7.92	3.1	0.79	3.14	0.38	3.06	2.54	1.71	1.45	0.71	5.02	2663	AT1G29860	WRKY71	PTLe00826.1|le|PUT-155a-Lycopersicon_esculentum-27865
Solyc07g062260.2	SL2.40ch07	4.64	4.28	2.32	1.22	1.72	0	1.17	5.68	4.42	5.23	3.26	0.67	0.37	1.49	3135	AT1G78700	BEH4	PTLe00182.1|le|PUT-155a-Lycopersicon_esculentum-32965
Solyc07g062400.2	SL2.40ch07	14.16	12.69	16.21	12.96	11.77	4.72	15.15	7.3	8.29	11.55	12.37	15.28	13.05	11.38	2874	AT3G58680	MBF1B	PTLe00564.1|le|PUT-155a-Lycopersicon_esculentum-17789
Solyc07g062680.1	SL2.40ch07	7.25	6.72	1.15	1.52	1.83	0	1.75	11.18	7.59	4.16	5.89	2.51	1.1	0.26	1203	AT3G15030	TCP4	PTLe00770.1|le|PUT-155a-Lycopersicon_esculentum-11357
Solyc07g062710.2	SL2.40ch07	25.47	2.12	0.44	0	0	0	0	13.91	1.05	1.46	0	0	0	0	1870	AT3G58120	BZIP61	PTLe00992.1|le|PUT-155a-Lycopersicon_esculentum-55744890
Solyc07g063410.2	SL2.40ch07	2.63	10.42	12.25	17.78	24.21	5.66	16.5	5.57	12.39	9.58	19.46	45.04	8.17	7.03	1578	AT4G27410	RD26	PTLe00684.1|le|PUT-155a-Lycopersicon_esculentum-57444891
Solyc07g063420.2	SL2.40ch07	3.9	46.33	132.9	117.71	181.72	83.34	63.21	5.71	37.08	75.14	141.95	261.82	68.34	51.96	2811	AT3G15510	NARS1	PTLe00663.1|le|PUT-155a-Lycopersicon_esculentum-20751
Solyc07g063940.1	SL2.40ch07	9.11	3.21	18.56	36.35	15.4	32.42	43.08	7.8	3.39	22.85	33.79	34.35	4.29	14.1	1752	AT5G48150	PAT1	PTLe00399.1|le|PUT-155a-Lycopersicon_esculentum-21919
Solyc07g064040.2	SL2.40ch07	29.99	35.79	31.59	37.28	17.33	24.42	23.77	24.47	33.76	29.72	28.95	32.34	22.45	26.5	3606	AT5G54680	ILR3	PTLe00935.1|le|PUT-155a-Lycopersicon_esculentum-42344894
Solyc07g064890.1	SL2.40ch07	93.29	119.96	109.48	155.48	181.45	222.16	121.95	98.12	85.27	88.92	91.94	277	180.44	95.77	723	AT1G50640	ERF3	PTLe00055.1|le|PUT-155a-Lycopersicon_esculentum-22044893
Solyc07g065260.2	SL2.40ch07	3.15	12.79	12.63	12.98	6.24	8.59	8.17	5.02	13.32	17.25	25.46	8.49	13.25	12.42	5112	AT4G26640	WRKY20	PTLe00848.1|le|PUT-155a-Lycopersicon_esculentum-38205
Solyc07g065270.1	SL2.40ch07	24.98	20.46	13.86	13	12.48	12.65	20.23	13.99	14.61	8.28	8.68	11.07	17.64	16.68	1617	AT5G48150	PAT1	PTLe00400.1|le|PUT-155a-Lycopersicon_esculentum-23391
Solyc07g065500.1	SL2.40ch07	49.72	111.43	74.62	29.28	15.67	9.59	1.91	32.15	85.35	66.2	30.03	27.03	4.02	2.46	549	AT4G14540	NF-YB3	PTLe00328.1|le|PUT-155a-Lycopersicon_esculentum-1444889
Solyc07g066220.2	SL2.40ch07	11.13	21.49	62.55	71.38	25.14	54.53	42.59	9.43	20.57	38.19	63.06	37.74	41.42	47.65	5478	AT5G56270	WRKY2	PTLe00857.1|le|PUT-155a-Lycopersicon_esculentum-56644893
Solyc07g066330.2	SL2.40ch07	0.4	0	0	0	0.34	0	0.27	0	0	0.23	0	0	0.34	0	4908	AT1G56010	NAC1	PTLe00693.1|le|PUT-155a-Lycopersicon_esculentum-960
Solyc08g005100.2	SL2.40ch08	0	0.41	1.71	3	1.15	0	2.62	0	0.7	0.17	1.07	2.65	0	0	2708	AT1G32700	--	PTLe00731.1|le|PUT-155a-Lycopersicon_esculentum-15775
Solyc08g005870.1	SL2.40ch08	4.24	0	0	0	0	0.58	0	3.14	0	0.18	0	0	0	0	1703	AT1G22640	MYB3	PTLe00640.1|le|PUT-155a-Lycopersicon_esculentum-38694
Solyc08g005900.2	SL2.40ch08	50.97	52.63	46.18	82.62	83.62	165.77	156.35	47.39	53.58	50.43	64.85	86.4	170.15	112.6	6470	AT2G38250	--	PTLe00798.1|le|PUT-155a-Lycopersicon_esculentum-23533
Solyc08g006020.2	SL2.40ch08	0	0	0	0	0	0	0	0	0.2	0	0	0	0	0	3307	AT2G24430	NAC038	PTLe00670.1|le|PUT-155a-Lycopersicon_esculentum-34253
Solyc08g006110.2	SL2.40ch08	7.82	38.81	67.3	66.23	12.01	5.14	5.31	17.19	51.83	68.38	108.82	104.3	11.56	1.24	4979	AT5G24800	BZO2H2	PTLe00965.1|le|PUT-155a-Lycopersicon_esculentum-19944894
Solyc08g006320.2	SL2.40ch08	27.6	27.95	115.09	126.3	62.55	46.29	122.76	22.36	37.69	86.05	119.56	170.22	161.52	40.48	1468	AT4G31550	WRKY11	PTLe00843.1|le|PUT-155a-Lycopersicon_esculentum-3644890
Solyc08g006470.2	SL2.40ch08	0.42	18.95	20.37	101.1	3.79	0	21.54	0.62	41.46	9.35	9.63	0.99	3.25	4.4	2116	AT4G31420	--	PTLe00257.1|le|PUT-155a-Lycopersicon_esculentum-28238
Solyc08g007170.1	SL2.40ch08	81.26	71.52	65.9	72.17	84.95	89.87	74.9	70.27	82.75	79.3	88.3	116.25	77.5	84.99	1227	AT2G44730	--	PTLe00800.1|le|PUT-155a-Lycopersicon_esculentum-28878
Solyc08g007820.1	SL2.40ch08	2.51	4.09	83.2	72.2	52.08	48.02	81.81	2.41	3.43	58.93	41.53	81.83	19.66	15.36	735	AT5G51990	DREB1D	PTLe00057.1|le|PUT-155a-Lycopersicon_esculentum-22163
Solyc08g007830.1	SL2.40ch08	0	0	25.46	21.75	0.59	0	0.51	0	0	26.15	23.73	8.74	3.2	0	690	AT1G12610	DDF1	PTLe00081.1|le|PUT-155a-Lycopersicon_esculentum-37881
Solyc08g008280.2	SL2.40ch08	2.59	2.7	17.26	69.34	5.94	3.91	67.27	0.94	6.27	35.42	42.44	8.84	2.31	14.13	1949	AT4G23810	WRKY53	PTLe00822.1|le|PUT-155a-Lycopersicon_esculentum-25244892
Solyc08g008380.2	SL2.40ch08	11.71	8.48	11.11	6.29	1.83	0.69	1.77	10.3	10.17	11.12	13.89	5.93	3.1	1.26	4782	AT4G23980	ARF9	PTLe00117.1|le|PUT-155a-Lycopersicon_esculentum-33445
Solyc08g008410.2	SL2.40ch08	1.74	2.2	3.58	10.33	3.45	2.74	3.2	1.69	2.2	3.13	7.36	6.28	5.43	2.49	5076	AT4G24020	NLP7	PTLe00698.1|le|PUT-155a-Lycopersicon_esculentum-3794
Solyc08g008500.2	SL2.40ch08	7.42	4.87	3.65	0	0.87	0	0	4.68	10.86	3.58	1.28	0	0	0	1193	AT4G24060	--	PTLe00218.1|le|PUT-155a-Lycopersicon_esculentum-42498
Solyc08g013690.1	SL2.40ch08	0	2.08	1.43	0.23	0.23	0	0	0	0.44	0	0.94	1.84	0	0	975	AT1G01030	NGA3	PTLe00007.1|le|PUT-155a-Lycopersicon_esculentum-19907
Solyc08g021820.2	SL2.40ch08	0	9.81	13.12	15.32	51.92	0	4.64	1.47	12.3	22.31	40.85	30.79	3.29	47.03	1468	AT4G32280	IAA29	PTLe00142.1|le|PUT-155a-Lycopersicon_esculentum-14571
Solyc08g022110.2	SL2.40ch08	11.67	24.66	20.86	31.95	19.39	29.35	20.18	17.91	26.94	33.5	41.65	8.69	23.8	23.02	1361	AT5G28770	BZO2H3	PTLe00981.1|le|PUT-155a-Lycopersicon_esculentum-3380
Solyc08g036620.2	SL2.40ch08	0	0	1.15	0	0	0	0	0	0	0	0.6	1.49	0	0	592	AT1G30135	TIFY5A	PTLe00885.1|le|PUT-155a-Lycopersicon_esculentum-28496
Solyc08g036640.2	SL2.40ch08	0	0	1.01	0	0	0	0	0	0	2.31	1.54	34.3	0	0	681	AT1G30135	TIFY5A	PTLe00880.1|le|PUT-155a-Lycopersicon_esculentum-23744895
Solyc08g036660.2	SL2.40ch08	0	0	2.29	0.75	0	0	0.58	0.39	0	1	1.61	16.84	0	1.48	1645	AT1G30135	TIFY5A	PTLe00874.1|le|PUT-155a-Lycopersicon_esculentum-11882
Solyc08g048390.1	SL2.40ch08	40.53	45.8	37.68	21	16.31	10.76	6.53	43.23	54.14	32.56	24.75	25.91	20.42	9.75	1164	AT4G18390	TCP2	PTLe00779.1|le|PUT-155a-Lycopersicon_esculentum-33819
Solyc08g061100.2	SL2.40ch08	162.63	235.5	155.15	105.25	52.43	87.21	65.81	196.73	237.06	226.6	186.45	58.66	47.66	179.98	8474	AT4G32410	RSW1	PTLe00728.1|le|PUT-155a-Lycopersicon_esculentum-6444894
Solyc08g061130.2	SL2.40ch08	62.8	18.3	10.25	13.97	34.93	35.75	29.64	31.95	20.24	11.8	7.08	4.2	33.78	33.33	3474	AT5G11260	TED 5	PTLe00971.1|le|PUT-155a-Lycopersicon_esculentum-2835
Solyc08g062210.2	SL2.40ch08	13.81	31.9	23.72	21.71	14.67	6.48	18.46	11.27	25.07	24.93	26.35	29.46	19.7	14.29	9144	AT1G17590	NF-YA8	PTLe00333.1|le|PUT-155a-Lycopersicon_esculentum-31244
Solyc08g062960.2	SL2.40ch08	41.3	78.98	74.28	39.54	43.73	487.78	92.18	46.54	76.16	53.76	44.21	14.33	249.57	27.59	2007	AT2G26150	HSFA2	PTLe00489.1|le|PUT-155a-Lycopersicon_esculentum-26744893
Solyc08g063040.2	SL2.40ch08	4.47	1.08	7.25	8.63	17.12	17.56	26.56	2.89	1.35	1.23	1.69	5.57	12.7	20.99	3030	AT1G55110	IDD7	PTLe00269.1|le|PUT-155a-Lycopersicon_esculentum-4648
Solyc08g065380.2	SL2.40ch08	0	0	0	0.68	0	0	0	0.24	0.47	1.18	0	0	0	0	3527	AT5G56840	--	PTLe00574.1|le|PUT-155a-Lycopersicon_esculentum-14744
Solyc08g065940.2	SL2.40ch08	30.46	51.23	121.05	63.38	146.63	100.79	186.8	39.85	118.29	154.27	190.99	319.38	93.63	190.84	860	AT2G19810	--	PTLe00326.1|le|PUT-155a-Lycopersicon_esculentum-785
Solyc08g067340.2	SL2.40ch08	20.58	15.04	59.16	197.65	9.53	11.2	32.36	7.55	61.3	87.74	193.16	62.34	42.59	98.91	2303	AT1G80840	WRKY40	PTLe00816.1|le|PUT-155a-Lycopersicon_esculentum-19644892
Solyc08g076100.2	SL2.40ch08	21.25	15.93	9.68	15.11	8.61	9.83	11.06	18.74	11.97	9.54	12.15	7.84	11.36	11.42	9787	AT2G35530	bZIP16	PTLe00975.1|le|PUT-155a-Lycopersicon_esculentum-30027
Solyc08g076230.1	SL2.40ch08	3.85	3.42	4.94	1.72	1.78	1.49	4.25	0.72	3.56	3.4	3.33	2.17	3.61	0	660	AT2G35550	BPC7	PTLe00179.1|le|PUT-155a-Lycopersicon_esculentum-43321
Solyc08g076590.2	SL2.40ch08	3.71	3.11	0.52	0.63	0.12	0.83	0	3.95	2.63	0.84	1.91	0.33	0.49	1.97	3418	AT5G16820	HSFA1B	PTLe00492.1|le|PUT-155a-Lycopersicon_esculentum-38533
Solyc08g076820.2	SL2.40ch08	88.35	11.35	3.75	0	0	0	0.26	62.73	11.8	5.6	2.17	0.9	0	0.66	3017	AT5G46690	bHLH071	PTLe00899.1|le|PUT-155a-Lycopersicon_esculentum-16802
Solyc08g076860.2	SL2.40ch08	7.29	20.1	62.95	98.77	128.42	77.66	121.14	4.08	27.06	56.87	67.85	239.85	72.26	90.61	2118	AT4G17900	--	PTLe00733.1|le|PUT-155a-Lycopersicon_esculentum-33627
Solyc08g076930.1	SL2.40ch08	34.16	55.04	210.97	193.7	69.63	128.25	110.64	36.45	49.17	169.92	164.01	122.14	130.89	136.71	2070	AT1G32640	ZBF1	PTLe00941.1|le|PUT-155a-Lycopersicon_esculentum-44151
Solyc08g077110.2	SL2.40ch08	2.42	2.89	1.38	7.39	0.13	0.3	0.21	1.27	8.56	3.96	13.51	10.35	2.64	2.11	2181	AT4G17980	NAC071	PTLe00662.1|le|PUT-155a-Lycopersicon_esculentum-20520
Solyc08g077230.2	SL2.40ch08	7.63	6.06	2.7	3.26	5.51	0.45	1.57	12.03	6.76	4.1	1.53	0.27	8.1	5.84	5829	AT4G18020	PRR2	PTLe00369.1|le|PUT-155a-Lycopersicon_esculentum-25244890
Solyc08g077940.1	SL2.40ch08	22.42	8.97	1.33	0.22	0	0	0	16.35	3.03	1.63	0.31	0.19	0	0	3114	AT2G35160	SUVH5	PTLe00735.1|le|PUT-155a-Lycopersicon_esculentum-14556
Solyc08g078190.1	SL2.40ch08	0.53	1.6	60.33	51.32	7.25	47.02	36.16	2.69	3.84	25.85	15.98	25.61	54.43	11.77	969	AT5G47230	ERF5	PTLe00068.1|le|PUT-155a-Lycopersicon_esculentum-30246
Solyc08g078300.2	SL2.40ch08	27.89	48.74	20.34	16.02	1.92	0	1.11	14.47	31.27	21.64	22.83	14.85	0.7	0.71	2355	AT4G16780	HB-2	PTLe00437.1|le|PUT-155a-Lycopersicon_esculentum-19208
Solyc08g078340.2	SL2.40ch08	6.77	7.39	6.16	16.85	6.66	4.24	3.21	7.19	6.96	7.37	6.57	15.39	3.18	4.12	3030	AT5G47390	--	PTLe00580.1|le|PUT-155a-Lycopersicon_esculentum-22510
Solyc08g078800.1	SL2.40ch08	19.17	7.91	5.45	4.19	2.36	1.05	3.44	17.68	10.48	10.13	6.56	2.57	1.55	2.78	1425	AT4G00150	HAM3	PTLe00410.1|le|PUT-155a-Lycopersicon_esculentum-40171
Solyc08g079100.2	SL2.40ch08	38.23	2.72	1.68	1.02	0.4	0	0	24.66	6.35	5.56	4.19	2.18	0.4	0	3159	AT2G45190	YAB1	PTLe00236.1|le|PUT-155a-Lycopersicon_esculentum-3419
Solyc08g079270.2	SL2.40ch08	0	0.62	2.3	0.38	0.18	0	0	0.59	1.59	0.76	1.42	1	0	0	2232	AT4G12350	MYB42	PTLe00617.1|le|PUT-155a-Lycopersicon_esculentum-1669
Solyc08g080290.2	SL2.40ch08	0	0	1.32	0.22	1.71	0.96	3.73	0	0	0.15	0	0	1.71	2.87	1318	AT5G52020	--	PTLe00087.1|le|PUT-155a-Lycopersicon_esculentum-41703
Solyc08g080400.1	SL2.40ch08	15.69	1.84	1.14	0.67	0.11	0	0	12.91	3.43	1.95	0.92	0.3	0.22	0	2040	AT1G63100	--	PTLe00393.1|le|PUT-155a-Lycopersicon_esculentum-1431
Solyc08g080540.2	SL2.40ch08	2.72	7.62	33.27	32.49	16.21	58.16	89.32	2.46	3.97	16.53	22.45	5.45	44.22	52.18	1410	AT4G11660	HSFB2B	PTLe00483.1|le|PUT-155a-Lycopersicon_esculentum-21319
Solyc08g081000.2	SL2.40ch08	9.88	13.67	9.82	13.52	4.75	9.05	13.37	10.75	13.51	15.68	14	7.25	10.63	15.96	24132	AT1G63490	--	PTLe00720.1|le|PUT-155a-Lycopersicon_esculentum-40925
Solyc08g081140.2	SL2.40ch08	31.87	19.96	11.4	10.7	9.23	3.72	10.16	23.53	16.85	13.7	14.64	9	1.8	8.78	4865	AT5G41315	MYC6.2	PTLe00939.1|le|PUT-155a-Lycopersicon_esculentum-43747
Solyc08g081400.2	SL2.40ch08	6.85	10.67	7.95	14.15	4.48	4.5	8.29	3.33	7.47	8.33	9.67	13.28	6.75	7.91	3634	AT5G41410	BEL1	PTLe00455.1|le|PUT-155a-Lycopersicon_esculentum-40131
Solyc08g081610.2	SL2.40ch08	0	0	0	0	0	0	0.67	0	0	0.15	0.47	0	0	0	2091	AT4G23550	WRKY29	PTLe00853.1|le|PUT-155a-Lycopersicon_esculentum-4712
Solyc08g081670.1	SL2.40ch08	4.03	8.48	9.79	9.7	6.97	18.89	8.21	12.41	14.88	9.77	18.01	9.52	9.14	9.99	1026	AT1G68550	--	PTLe00064.1|le|PUT-155a-Lycopersicon_esculentum-27396
Solyc08g082070.2	SL2.40ch08	177.72	15.31	13.39	2.82	1.75	0	0	153.25	20.58	10.99	2.76	3.41	3	0	3069	AT4G23800	--	PTLe00475.1|le|PUT-155a-Lycopersicon_esculentum-28503
Solyc08g082110.2	SL2.40ch08	0	0	0.97	16.96	1	0	3.66	0	3.02	6.23	6.81	3.64	0	6.9	2008	AT4G23810	WRKY53	PTLe00812.1|le|PUT-155a-Lycopersicon_esculentum-18444894
Solyc08g082210.2	SL2.40ch08	7.33	5.69	9.43	17	52.34	10.67	0	6.05	6.81	9.93	12.16	8.51	58.76	7.16	1308	AT1G64380	--	PTLe00089.1|le|PUT-155a-Lycopersicon_esculentum-42783
Solyc08g082630.2	SL2.40ch08	12.73	5.75	22.82	26.05	0.37	0	0.25	8.89	3.02	8.35	14.9	1.78	0.19	0.19	4277	AT4G23980	ARF9	PTLe00114.1|le|PUT-155a-Lycopersicon_esculentum-18283
Solyc08g082750.2	SL2.40ch08	12.34	7.73	6.23	15.52	5.73	5.72	5.98	10.14	9.49	6.59	11.6	8.03	13.84	16.17	9127	AT4G24020	NLP7	PTLe00695.1|le|PUT-155a-Lycopersicon_esculentum-19855
Solyc08g082910.1	SL2.40ch08	9.09	10.02	8.3	6.14	2.54	1.04	0.37	13.21	11.4	9.36	6.88	9.88	3.29	0	1698	AT4G24060	--	PTLe00211.1|le|PUT-155a-Lycopersicon_esculentum-33269
Solyc08g083130.2	SL2.40ch08	0	1.95	58.46	73.67	124.42	150.97	9.74	0	1.97	7.61	17.39	132.96	185.33	7.14	960	AT2G46680	HB-7	PTLe00445.1|le|PUT-155a-Lycopersicon_esculentum-25809
Solyc08g083230.1	SL2.40ch08	0.43	0	0.77	1.14	0	0.64	0.88	1	0.18	0	0	0	0	0	1448	AT4G24150	GRF8	PTLe00418.1|le|PUT-155a-Lycopersicon_esculentum-22344
Solyc08g083400.2	SL2.40ch08	1.29	0.63	0.39	0.57	1.65	0.41	2.04	0.4	0.35	2.02	1.83	0	0	0.37	1332	AT2G46870	NGA1	PTLe00011.1|le|PUT-155a-Lycopersicon_esculentum-26081
Solyc09g005360.2	SL2.40ch09	16.14	27.26	26.11	22.34	26.96	18.32	17.07	21.03	20.93	23.06	19.15	26.07	17.73	32.28	8419	AT5G05610	AL1	PTLe00708.1|le|PUT-155a-Lycopersicon_esculentum-2068
Solyc09g007230.2	SL2.40ch09	145.91	127.92	104.32	144.48	111.5	179.41	197.57	131.47	96.66	124.18	146.77	92.1	166	199.43	5809	AT2G20280	--	PTLe00310.1|le|PUT-155a-Lycopersicon_esculentum-42106
Solyc09g007260.2	SL2.40ch09	11.64	1.91	2.63	0.92	0.11	0	0.18	14.88	3.25	1.09	1.12	0.62	0	0	3324	AT2G28550	TOE1	PTLe00085.1|le|PUT-155a-Lycopersicon_esculentum-39186
Solyc09g007290.2	SL2.40ch09	151.96	118.64	115.4	131.52	146.44	136.99	150.43	95.47	89.34	100.24	108.7	106.95	177.02	101.81	3400	AT3G53340	NF-YB10	PTLe00331.1|le|PUT-155a-Lycopersicon_esculentum-39625
Solyc09g007500.2	SL2.40ch09	123.1	60.3	100.52	78.56	155.33	105.05	82	106.3	130.25	96.3	66.4	154.06	154.71	112.46	2638	--	--	PTLe00751.1|le|PUT-155a-Lycopersicon_esculentum-4869
Solyc09g007550.2	SL2.40ch09	92.46	29.5	3.35	8.7	1.33	0.54	0.63	56.25	38.77	16.4	9.87	6.49	0.53	1.35	2366	AT5G03150	JKD	PTLe00265.1|le|PUT-155a-Lycopersicon_esculentum-38727
Solyc09g007990.2	SL2.40ch09	19.11	12.52	11.58	12.57	9.36	11.88	5.27	14.05	13.77	13.09	12.71	6.9	10.43	7.93	10644	AT2G37025	TRFL8	PTLe00599.1|le|PUT-155a-Lycopersicon_esculentum-49944897
Solyc09g008030.1	SL2.40ch09	4.26	2.48	4.27	1.13	0.51	1.64	1.73	3.96	4.22	2.9	3.23	1.67	0.73	0.74	606	AT2G37000	--	PTLe00777.1|le|PUT-155a-Lycopersicon_esculentum-29887
Solyc09g008250.2	SL2.40ch09	0	0	0	0.44	0.22	0	0	1.62	0	0.15	0.48	0	0	0.44	1757	AT5G57620	MYB36	PTLe00608.1|le|PUT-155a-Lycopersicon_esculentum-11768
Solyc09g010820.2	SL2.40ch09	5.68	5.74	6.09	7.3	6.25	4.87	7.73	7.63	4.83	6.2	6.78	4.65	10.37	4.63	7490	AT5G02320	MYB3R-5	PTLe00649.1|le|PUT-155a-Lycopersicon_esculentum-7344897
Solyc09g010840.1	SL2.40ch09	240.3	166.14	151.36	103.76	93.91	34.41	22.94	232.74	144.19	139.25	116.62	76.62	43.64	48.78	1083	AT2G37630	MYB91	PTLe00616.1|le|PUT-155a-Lycopersicon_esculentum-16680
Solyc09g014250.2	SL2.40ch09	13.58	16.41	8.76	8.59	6.26	2.35	1.65	13.05	17.56	7.68	8.41	15.84	1.79	2.9	2074	AT2G38090	--	PTLe00602.1|le|PUT-155a-Lycopersicon_esculentum-5923
Solyc09g014620.2	SL2.40ch09	386.74	516.7	477.04	860.6	1286.87	1042.26	690.57	246.27	416.31	438.72	341.01	3214.95	731.21	797.46	1497	AT3G51880	NFD1	PTLe00477.1|le|PUT-155a-Lycopersicon_esculentum-6424
Solyc09g014990.2	SL2.40ch09	0	0	1.85	28.97	1.56	1.41	21.81	0.54	2.76	9.48	15.8	6.63	4.99	13.19	2889	AT2G38470	WRKY33	PTLe00820.1|le|PUT-155a-Lycopersicon_esculentum-21344895
Solyc09g015770.2	SL2.40ch09	36.25	42.78	276.2	313.57	82.43	34.14	252.8	24.45	99.35	209.85	209.94	112.99	139.41	200.91	1933	AT3G56400	WRKY70	PTLe00845.1|le|PUT-155a-Lycopersicon_esculentum-3702
Solyc09g018460.1	SL2.40ch09	0.34	0	1.54	1.51	4.71	1.99	0	0.16	0.57	1.52	1.95	2.81	7.36	3.29	1503	AT4G08250	--	PTLe00407.1|le|PUT-155a-Lycopersicon_esculentum-33435
Solyc09g059510.2	SL2.40ch09	20.25	12.04	10.98	20.88	7.07	2.93	4.95	17.42	12.53	10.98	17.7	16.42	7.07	3.79	5844	AT4G13040	--	PTLe00111.1|le|PUT-155a-Lycopersicon_esculentum-9844896
Solyc09g059520.2	SL2.40ch09	21.62	18.46	58.45	51.86	34.51	31.05	35.17	23.97	31.99	47.11	57.01	28.84	39.76	27.26	7341	AT1G67970	HSFA8	PTLe00481.1|le|PUT-155a-Lycopersicon_esculentum-18690
Solyc09g063010.2	SL2.40ch09	4.89	8.98	5.3	5.32	5.48	6.21	6.51	1.43	6.04	9.48	7.85	1.27	8.81	9.2	10100	AT2G20180	PIL5	PTLe00930.1|le|PUT-155a-Lycopersicon_esculentum-37806
Solyc09g064530.2	SL2.40ch09	21.67	25.97	18.4	19.89	17.62	4.42	3.83	17.08	17.32	17.5	24.54	16.4	8.32	6.45	5213	AT2G33310	IAA13	PTLe00160.1|le|PUT-155a-Lycopersicon_esculentum-6635
Solyc09g065660.2	SL2.40ch09	23.06	5.59	0.33	0.32	5.66	8.83	15.17	19.33	2.12	1.84	0.52	0.43	13.49	5.12	2132	AT3G22830	HSFA6B	PTLe00490.1|le|PUT-155a-Lycopersicon_esculentum-3070
Solyc09g065850.2	SL2.40ch09	10.03	3.65	68.54	74.13	233.03	440.58	473.14	5.55	4.74	25.52	23.68	30.96	137.33	98.73	1216	AT5G43700	IAA4	PTLe00155.1|le|PUT-155a-Lycopersicon_esculentum-42966
Solyc09g066010.2	SL2.40ch09	5.89	5.01	1.77	7.21	1.82	2.52	3.76	4.96	4.99	4.63	6.67	4.59	0.84	4.27	2052	AT2G30590	WRKY21	PTLe00836.1|le|PUT-155a-Lycopersicon_esculentum-33357
Solyc09g072830.2	SL2.40ch09	28.8	24.19	22.35	24.61	31.92	39.23	47.66	29.37	22.59	21.01	16.54	11.74	30.47	47.14	6214	AT4G28610	PHR1	PTLe00377.1|le|PUT-155a-Lycopersicon_esculentum-23344895
Solyc09g074510.2	SL2.40ch09	24.44	21.52	20.79	16.39	19.36	14.64	23.32	24.42	21.87	17.14	13.84	12.91	21.69	20.52	5494	AT2G47900	TLP3	PTLe00783.1|le|PUT-155a-Lycopersicon_esculentum-11544890
Solyc09g074560.2	SL2.40ch09	19.99	50.83	33.48	44.49	22.83	22.63	27.99	19.04	74.66	63.12	65.27	51.18	13.85	32.02	2289	AT2G47890	--	PTLe00192.1|le|PUT-155a-Lycopersicon_esculentum-22131
Solyc09g074640.2	SL2.40ch09	10.24	12.24	10.79	9.88	3.09	3.78	1.52	11.91	14.33	12.46	8.24	8.52	5.76	6.1	5112	AT2G47850	--	PTLe00323.1|le|PUT-155a-Lycopersicon_esculentum-71144890
Solyc09g075420.2	SL2.40ch09	112.43	81.21	119.21	386.97	778.91	1215.19	1481.15	107.54	97.75	146.71	198.04	135.52	647.44	468.83	1222	AT2G47520	HRE2	PTLe00094.1|le|PUT-155a-Lycopersicon_esculentum-49244890
Solyc09g075610.2	SL2.40ch09	23.53	8.71	9.96	5.27	12.21	13.16	15.26	28.36	7.04	5.88	6.92	13.98	8.66	0.8	733	AT5G26930	GATA23	PTLe00226.1|le|PUT-155a-Lycopersicon_esculentum-22905
Solyc09g083220.2	SL2.40ch09	16.03	17.95	29.8	29.9	30.98	46.09	47.45	12.9	14.1	20.47	26.33	37.44	54.85	35.01	4050	AT4G02590	UNE12	PTLe00900.1|le|PUT-155a-Lycopersicon_esculentum-17627
Solyc09g083280.2	SL2.40ch09	2.74	1.99	0.82	5.23	0.39	1.32	4.34	3.59	7.89	4.02	4.11	3.2	1.95	7.15	1786	AT5G43700	IAA4	PTLe00158.1|le|PUT-155a-Lycopersicon_esculentum-50544893
Solyc09g083290.2	SL2.40ch09	1.88	0	0.42	0	0.4	0	0	1.52	1.74	0.28	1.11	0	0	0	3121	AT4G14550	SLR	PTLe00152.1|le|PUT-155a-Lycopersicon_esculentum-40559
Solyc09g083360.2	SL2.40ch09	22.89	4.98	6.6	21.02	2.66	5.32	23.95	10.19	6.41	34.82	84.6	57.06	1.77	5.41	2446	AT1G04270	RPS15	PTLe00921.1|le|PUT-155a-Lycopersicon_esculentum-28344891
Solyc09g089870.2	SL2.40ch09	26.22	38.23	45.03	39.22	45.25	23.23	77.86	24	29.09	32.72	40.22	24.67	22.02	33.15	4762	AT4G14410	bHLH104	PTLe00951.1|le|PUT-155a-Lycopersicon_esculentum-8885
Solyc09g089930.1	SL2.40ch09	0.71	0.52	0.64	4.72	13.12	5.51	25.96	0.33	0.29	1.26	3.72	44.27	3.67	10.57	723	AT3G23240	ERF1	PTLe00036.1|le|PUT-155a-Lycopersicon_esculentum-15878
Solyc09g090130.2	SL2.40ch09	4.55	4.15	15.11	19.59	3.13	0.89	17.35	4.35	5.12	8.89	12.99	9.13	0.79	11.58	2100	AT3G23250	MYB15	PTLe00634.1|le|PUT-155a-Lycopersicon_esculentum-33016
Solyc09g090910.1	SL2.40ch09	22.09	19.52	12.14	5.36	2.08	0.59	0	25.13	43.68	23.78	16.4	7.73	0	4.23	2917	AT2G33310	IAA13	PTLe00159.1|le|PUT-155a-Lycopersicon_esculentum-63544891
Solyc09g091190.2	SL2.40ch09	20.85	22.46	24.43	22.74	40.43	41.34	25.61	23.84	23.35	25.28	32.39	38.04	37.88	22.93	4822	AT3G24010	ING1	PTLe00713.1|le|PUT-155a-Lycopersicon_esculentum-28402
Solyc09g091250.2	SL2.40ch09	20.4	30.12	26.89	25.05	29.94	6.87	35.62	26	38.45	36.97	31.8	35.92	17.1	29.63	2546	AT3G24050	GATA1	PTLe00587.1|le|PUT-155a-Lycopersicon_esculentum-30925
Solyc09g091950.1	SL2.40ch09	0	0	0	0	0.17	0	0	0	0	0	0	0	0	0	1632	AT4G13620	--	PTLe00060.1|le|PUT-155a-Lycopersicon_esculentum-2607
Solyc09g098110.2	SL2.40ch09	15.44	5.09	2.98	6.16	8.51	12.41	48.81	8.67	7.72	3.03	8.36	3.01	1.57	10.95	7828	AT1G05805	--	PTLe00933.1|le|PUT-155a-Lycopersicon_esculentum-40444893
Solyc10g005010.2	SL2.40ch10	0	3.71	22.94	19.91	0	0	0	0	0.21	6.84	25.85	0	0	0	1090	AT2G46770	NST1	PTLe00655.1|le|PUT-155a-Lycopersicon_esculentum-1166
Solyc10g005030.2	SL2.40ch10	6.87	2.74	0.8	0.77	0.38	0.21	1.05	5	6.17	3.24	1.26	1.04	0	3.67	6334	AT5G24470	PRR5	PTLe00195.1|le|PUT-155a-Lycopersicon_esculentum-31395
Solyc10g005080.2	SL2.40ch10	2.27	1.77	2.99	1.31	0.45	0.67	9.94	3.95	0.94	2	1.24	0.61	0.15	1.83	20132	AT2G46830	CCA1	PTLe00593.1|le|PUT-155a-Lycopersicon_esculentum-37301
Solyc10g005760.1	SL2.40ch10	0.2	0	0	0	0	0	0	0	0	0	0	0	0	0	1896	AT5G56110	MYB103	PTLe00572.1|le|PUT-155a-Lycopersicon_esculentum-13609
Solyc10g006130.1	SL2.40ch10	22.91	19.58	227.76	177.27	81.58	282.23	172.78	19.35	16.26	126.28	83.86	69.03	204.89	81.38	666	AT1G50640	ERF3	PTLe00083.1|le|PUT-155a-Lycopersicon_esculentum-38044889
Solyc10g006390.2	SL2.40ch10	88.34	68.86	43.51	60.49	23.76	39.09	40.64	74.44	52.78	57.82	68.97	20.84	49.8	47.13	7787	AT3G20550	DDL	PTLe00367.1|le|PUT-155a-Lycopersicon_esculentum-4858
Solyc10g006510.2	SL2.40ch10	7.15	3.84	4.73	3.17	3.27	1.85	5.85	6.42	5.34	4.65	4.08	4.49	5.18	3.34	3900	AT5G54680	ILR3	PTLe00904.1|le|PUT-155a-Lycopersicon_esculentum-20204
Solyc10g006840.2	SL2.40ch10	41.09	39.98	21.26	25.86	25.27	25.97	25.82	21.95	17.75	17.89	33.11	38.07	23.42	19.13	2359	--	--	PTLe00010.1|le|PUT-155a-Lycopersicon_esculentum-25673
Solyc10g006880.2	SL2.40ch10	0	0.81	6.01	54.88	118.53	88.8	32.15	0.34	1.22	2.07	5.78	40.08	138.38	56.15	2891	AT3G15510	NARS1	PTLe00658.1|le|PUT-155a-Lycopersicon_esculentum-15571
Solyc10g007350.2	SL2.40ch10	57.07	37.5	37.16	45.4	91.26	64.97	61.3	42.46	52.91	42.12	24.34	84.26	44.77	43.49	7078	AT3G58680	MBF1B	PTLe00568.1|le|PUT-155a-Lycopersicon_esculentum-72244896
Solyc10g008880.2	SL2.40ch10	9.99	19.52	36.5	27.23	9.97	8.41	9.13	10.88	14.4	28.09	28.53	13.46	5.78	17.29	3848	AT1G28520	VOZ1	PTLe00808.1|le|PUT-155a-Lycopersicon_esculentum-14805
Solyc10g009080.2	SL2.40ch10	35.22	13.85	17.79	4.35	4.83	0	0	53.14	25.23	20.33	12.01	18.11	4.22	0	2760	AT2G33810	SPL3	PTLe00755.1|le|PUT-155a-Lycopersicon_esculentum-29688
Solyc10g009110.1	SL2.40ch10	28.04	54.74	491.46	437.58	301.3	588.47	832.33	51.66	82.98	330.86	350.04	198.56	304.11	293.7	669	AT3G15210	RAP2.5	PTLe00101.1|le|PUT-155a-Lycopersicon_esculentum-68544895
Solyc10g009280.2	SL2.40ch10	26.75	13.38	10.69	16.44	25.24	24.48	12.55	11.46	8.54	12.43	20.2	41.67	25.45	10.07	3789	AT4G00850	GIF3	PTLe00390.1|le|PUT-155a-Lycopersicon_esculentum-26242
Solyc10g009360.2	SL2.40ch10	0.55	0.96	0.5	0.71	0	0	0	2.04	0.88	0.16	0	0	0	0	1590	AT2G46590	DAG2	PTLe00222.1|le|PUT-155a-Lycopersicon_esculentum-6836
Solyc10g009550.2	SL2.40ch10	2.86	0	38.83	14.18	1.07	1.38	2.18	1.65	2.5	20.61	14.55	7.07	3.67	6.22	2076	AT5G24110	WRKY30	PTLe00849.1|le|PUT-155a-Lycopersicon_esculentum-40327
Solyc10g017520.2	SL2.40ch10	0	0	0	0	0	0	0	0	0	0	0	0	0	0.85	2462	AT2G45800	--	PTLe00504.1|le|PUT-155a-Lycopersicon_esculentum-34692
Solyc10g038000.1	SL2.40ch10	26.16	34.91	42.24	50.4	56.75	53.36	60.62	26.44	34.94	45.4	72.65	52.42	61.83	44.03	11830	AT3G08505	--	PTLe00314.1|le|PUT-155a-Lycopersicon_esculentum-43846
Solyc10g044830.1	SL2.40ch10	0.69	0	0	0	0	0	0	0	0	0	0.33	0	0.59	0	2788	AT1G58110	--	PTLe00960.1|le|PUT-155a-Lycopersicon_esculentum-13844892
Solyc10g046970.1	SL2.40ch10	9.75	12.04	18.76	17.99	8.59	11.38	16.95	8.68	11.8	11	14.87	10.99	10.29	8.94	2631	AT1G25280	TLP10	PTLe00788.1|le|PUT-155a-Lycopersicon_esculentum-28135
Solyc10g047640.1	SL2.40ch10	12.45	11.11	14.73	9.61	12	10.31	17.97	13.21	13.3	10.42	8.89	10.49	9.03	9.12	12460	AT3G21175	ZML1	PTLe00879.1|le|PUT-155a-Lycopersicon_esculentum-21925
Solyc10g050970.1	SL2.40ch10	0	0.56	51.34	38.97	21.59	85.94	254.67	0	0.32	46.65	16.12	12.57	5.91	2.01	672	AT4G34410	RRTF1	PTLe00071.1|le|PUT-155a-Lycopersicon_esculentum-3065
Solyc10g052470.1	SL2.40ch10	29.69	0	0	0	0	0	0	9.98	3.43	0	0	0	0	0	267	AT4G39250	RSM2	PTLe00575.1|le|PUT-155a-Lycopersicon_esculentum-15418
Solyc10g055410.1	SL2.40ch10	7.45	20.19	37.86	22.14	5.89	0	2.56	8.3	18.97	18.89	20.56	7.66	2.15	9.84	972	AT4G38620	MYB4	PTLe00619.1|le|PUT-155a-Lycopersicon_esculentum-17754
Solyc10g055760.1	SL2.40ch10	7.71	2.04	48.51	215.93	47.78	22.88	42.92	6.96	54.27	94.86	150.38	131.93	70.33	184.71	1012	AT2G17040	NAC036	PTLe00675.1|le|PUT-155a-Lycopersicon_esculentum-36961
Solyc10g076690.1	SL2.40ch10	16.18	13.64	21.01	16.16	11.76	14.08	23.27	25.42	25.69	18.91	21.49	17.12	8.33	8.48	5960	AT5G05610	AL1	PTLe00173.1|le|PUT-155a-Lycopersicon_esculentum-6129
Solyc10g077070.1	SL2.40ch10	98.69	79.56	65.63	71.82	44.07	103.98	96.08	115.28	81.55	73.88	85.71	29.1	110.66	118.76	2145	AT1G73100	SUVH3	PTLe00737.1|le|PUT-155a-Lycopersicon_esculentum-16431
Solyc10g077110.1	SL2.40ch10	19.34	21.48	20.88	16	12.48	12.17	11.32	17.77	23.06	15.74	14.56	16.3	14.21	9.25	2343	AT1G72050	TFIIIA	PTLe00268.1|le|PUT-155a-Lycopersicon_esculentum-42844893
Solyc10g078430.1	SL2.40ch10	25.99	16.94	19.09	19.41	16.88	66.28	60.35	17.43	17.14	15.41	18.33	13.96	41.41	39.51	8258	AT5G03415	DPB	PTLe00355.1|le|PUT-155a-Lycopersicon_esculentum-42464
Solyc10g078520.1	SL2.40ch10	33.77	30.24	26.32	25.91	20.8	36.66	30.75	32.95	30.48	35.67	21.57	15.53	23.86	24.37	3377	AT1G54390	ING2	PTLe00727.1|le|PUT-155a-Lycopersicon_esculentum-55144889
Solyc10g078670.1	SL2.40ch10	0	0	0	1.24	1.51	0.34	1.41	0	0	0.21	1.49	0.41	0.3	0.6	6398	AT5G06839	TGA10	PTLe00955.1|le|PUT-155a-Lycopersicon_esculentum-11359
Solyc10g078700.1	SL2.40ch10	61.01	29.16	8.39	1.83	0.4	0	0	52.73	27.17	12.43	9.08	1.62	0	0.8	4691	AT2G42200	SPL9	PTLe00758.1|le|PUT-155a-Lycopersicon_esculentum-4972
Solyc10g078750.1	SL2.40ch10	16.83	18.72	17.96	12.49	8.75	28.1	15.7	18.04	15.7	13.06	16.69	21.07	16.8	19.97	3086	AT5G06770	--	PTLe00300.1|le|PUT-155a-Lycopersicon_esculentum-23261
Solyc10g079120.1	SL2.40ch10	7.08	11.93	7.67	9.11	6.07	10.37	5.81	10.25	7.95	8.91	7.19	5.39	15.84	12.23	2112	AT2G41900	--	PTLe00311.1|le|PUT-155a-Lycopersicon_esculentum-43344896
Solyc10g080260.1	SL2.40ch10	4.05	6.64	2.89	7.79	4.42	3.88	4.84	3.78	4.71	5.51	4.28	2.02	7.76	7.5	2094	AT2G41900	--	PTLe00306.1|le|PUT-155a-Lycopersicon_esculentum-34921
Solyc10g080410.1	SL2.40ch10	0	0.82	4.69	8.56	1.28	0	0.25	0	0.15	1.43	5.13	0	0	0	6322	AT5G06839	TGA10	PTLe00988.1|le|PUT-155a-Lycopersicon_esculentum-43881
Solyc10g080480.1	SL2.40ch10	35.18	23.29	19.31	22.07	16.57	22.34	32.2	40.78	26.24	21.41	16.67	12.02	24.16	15.92	3501	AT3G12130	--	PTLe00285.1|le|PUT-155a-Lycopersicon_esculentum-14274
Solyc10g080770.1	SL2.40ch10	8.28	14.73	29.12	55.72	47.84	66.13	90.39	9.58	10.74	23.69	38.65	25.42	74.99	89.74	8867	AT5G06950	TGA2	PTLe00985.1|le|PUT-155a-Lycopersicon_esculentum-3944897
Solyc10g081320.1	SL2.40ch10	5.38	5.87	10.76	24.4	1.6	0.52	1.46	1.92	7.62	4.11	26.48	29.07	1.38	3.28	2199	AT1G69560	MYB105	PTLe00579.1|le|PUT-155a-Lycopersicon_esculentum-20318
Solyc10g081350.1	SL2.40ch10	13.08	26.39	16.32	16.77	14.66	14.12	7.65	9.69	15.13	14.09	14.06	10.84	14.25	10.65	4899	AT3G56850	DPBF3	PTLe00983.1|le|PUT-155a-Lycopersicon_esculentum-34870
Solyc10g083210.1	SL2.40ch10	3.19	2.43	12.2	4.61	0.83	0	5.67	7.79	6.73	15.88	11.51	8.46	1.43	0	4523	AT5G06250	--	PTLe00002.1|le|PUT-155a-Lycopersicon_esculentum-13993
Solyc10g083510.1	SL2.40ch10	0.44	0	0	0.19	0.19	0	0	0.82	0	0	0	0	0	0	3903	AT2G36400	GRF3	PTLe00420.1|le|PUT-155a-Lycopersicon_esculentum-30582
Solyc10g083640.1	SL2.40ch10	507.03	488.73	276.85	567.71	483.55	696.33	1093.67	446.56	392.99	415.19	434.53	563.91	560.11	803.06	3692	AT5G42820	U2AF35B	PTLe00316.1|le|PUT-155a-Lycopersicon_esculentum-4610
Solyc10g083800.1	SL2.40ch10	29.5	30.84	22.64	22.35	7.78	12.86	16.08	31.93	23.36	24.23	21.23	4.84	23.04	31.92	10624	AT2G36720	--	PTLe00715.1|le|PUT-155a-Lycopersicon_esculentum-31075
Solyc10g084180.1	SL2.40ch10	34.58	18.18	34.52	22.93	5.97	6.38	8.64	37.06	30.13	39.7	44.13	27	4.95	16.32	1987	AT5G03150	JKD	PTLe00279.1|le|PUT-155a-Lycopersicon_esculentum-7620
Solyc10g084370.1	SL2.40ch10	1.22	1.69	1.05	0.51	1.49	0.56	20.75	1.46	0.24	0.34	0.27	0	0	1.01	4200	AT3G09600	--	PTLe00590.1|le|PUT-155a-Lycopersicon_esculentum-35722
Solyc10g085180.1	SL2.40ch10	10.45	10.55	9.08	8.29	11.47	14.1	30.79	7.92	11.46	10.32	10.14	5.3	19.72	9.25	4964	AT5G05610	AL1	PTLe00175.1|le|PUT-155a-Lycopersicon_esculentum-73244889
Solyc10g085620.1	SL2.40ch10	0.43	3.44	2.71	2.26	4.77	2.48	0	1.19	3.39	2.33	2.03	5	0	0.37	2105	AT3G04030	--	PTLe00387.1|le|PUT-155a-Lycopersicon_esculentum-6099
Solyc10g086380.1	SL2.40ch10	0	0	0	2.05	0.14	0	0	0	0.87	1.07	1.96	0	1.14	0.58	1542	AT1G14920	RGA2	PTLe00403.1|le|PUT-155a-Lycopersicon_esculentum-28854
Solyc11g005120.1	SL2.40ch11	0	0	0	0	0.62	0	0	0	0	0	0	0	0	0	2001	AT5G23260	TT16	PTLe00534.1|le|PUT-155a-Lycopersicon_esculentum-27214
Solyc11g005380.1	SL2.40ch11	17.33	25.87	64.94	80.19	99.31	284.52	284.24	13.18	27.25	46	78.59	70.8	270.99	257.59	1632	AT1G76880	--	PTLe00806.1|le|PUT-155a-Lycopersicon_esculentum-68144894
Solyc11g005730.1	SL2.40ch11	8.23	5.65	7.54	10.33	10.79	9.2	1.05	8.44	5.44	8.93	11.86	7.75	9.72	3.12	3983	AT5G09790	SDG15	PTLe00745.1|le|PUT-155a-Lycopersicon_esculentum-3716
Solyc11g005920.1	SL2.40ch11	12.83	32.59	20.36	34.77	16.94	26.11	29.23	14.22	30.45	31.94	37.95	21.24	28.8	25.5	4718	AT5G09330	VNI1	PTLe00668.1|le|PUT-155a-Lycopersicon_esculentum-25603
Solyc11g008000.1	SL2.40ch11	24.59	36.69	25.97	26.38	15.59	21.06	30.77	28.28	29.76	26.79	28.45	11.34	24.55	41.04	3310	AT5G04410	NAC2	PTLe00677.1|le|PUT-155a-Lycopersicon_esculentum-39191
Solyc11g008010.1	SL2.40ch11	52.36	45.59	70.11	125.74	27.03	33.48	18.29	33.94	26.61	35.77	52.18	53.76	52.61	41.24	4828	AT3G10490	NAC052	PTLe00682.1|le|PUT-155a-Lycopersicon_esculentum-44544892
Solyc11g008900.1	SL2.40ch11	5.59	17.73	15.49	14.95	13.04	11.82	8.96	7.66	13.85	19.36	20.52	3.76	10.19	12.32	7802	AT3G02830	ZFN1	PTLe00318.1|le|PUT-155a-Lycopersicon_esculentum-5054
Solyc11g010570.1	SL2.40ch11	0	0	0	0	0.11	0.62	0	0.3	1.33	0.38	3.37	2.27	0	0	4910	AT2G22540	SVP	PTLe00552.1|le|PUT-155a-Lycopersicon_esculentum-6011
Solyc11g010710.1	SL2.40ch11	7.59	2.53	8.84	7.23	3.24	2.54	3.64	2.78	1.63	4.98	4.34	0.74	5.68	14.01	5447	AT5G10510	PLT3	PTLe00038.1|le|PUT-155a-Lycopersicon_esculentum-16069
Solyc11g011030.1	SL2.40ch11	37.3	2.19	0.68	3.37	3.42	0	1.02	40.31	2.03	5.59	9.07	19.5	0	0	3085	--	--	PTLe00877.1|le|PUT-155a-Lycopersicon_esculentum-18809
Solyc11g011050.1	SL2.40ch11	1.11	2.02	1.49	0.46	0.95	0	9.8	0.26	2.06	1.14	1.05	0.65	0.95	5.79	1825	AT5G16600	MYB43	PTLe00626.1|le|PUT-155a-Lycopersicon_esculentum-27914
Solyc11g011260.1	SL2.40ch11	85.23	89.37	40.65	29.59	39.01	14.02	17.46	72.79	59.8	41.4	40.92	25.39	16.61	17.64	1767	AT1G14920	RGA2	PTLe00405.1|le|PUT-155a-Lycopersicon_esculentum-30079
Solyc11g012510.1	SL2.40ch11	90.73	57.92	142.36	111.79	14.25	18.81	22.3	78.54	34.29	134.78	115.21	76.64	28.67	24.4	1629	AT4G17230	SCL13	PTLe00395.1|le|PUT-155a-Lycopersicon_esculentum-16456
Solyc11g013470.1	SL2.40ch11	3.54	2.93	2.73	1.41	5.64	5.44	4.47	2.57	0.95	2	2.64	4.14	5.2	1.32	2843	AT1G77850	ARF17	PTLe00123.1|le|PUT-155a-Lycopersicon_esculentum-6441
Solyc11g013530.1	SL2.40ch11	16.47	17.82	18.62	17.73	15.42	14.79	18.77	18.9	18.7	19.19	24.56	22.5	18.27	35.3	19317	AT1G77800	--	PTLe00721.1|le|PUT-155a-Lycopersicon_esculentum-41044888
Solyc11g017140.1	SL2.40ch11	14.19	23.11	18.22	21.03	11.46	21.19	26.78	8.36	15.49	14.96	28.03	25.02	16.25	16.64	1458	AT1G34370	STOP1	PTLe00256.1|le|PUT-155a-Lycopersicon_esculentum-27194
Solyc11g017470.1	SL2.40ch11	11.57	20.04	38.76	102.46	212.29	71.34	68.03	4.61	14.07	29.94	39.61	114.02	185.07	132.02	1025	AT1G01720	ATAF1	PTLe00687.1|le|PUT-155a-Lycopersicon_esculentum-71744891
Solyc11g018660.1	SL2.40ch11	0	0	0	0	0	0	0	0.25	0.46	0	0	0.64	0	0	2628	AT1G71930	VND7	PTLe00676.1|le|PUT-155a-Lycopersicon_esculentum-38030
Solyc11g020670.1	SL2.40ch11	11.17	26.37	48.81	109.84	174.04	245.18	185.13	7.75	57.26	80.37	190.13	166.86	65.08	317.58	1125	AT1G58100	--	PTLe00775.1|le|PUT-155a-Lycopersicon_esculentum-25488
Solyc11g022470.1	SL2.40ch11	18.35	10.25	16.96	21.67	20.87	26.71	17.52	12.67	20.05	18.39	13.06	16.22	21.11	16.71	2520	AT2G01060	--	PTLe00382.1|le|PUT-155a-Lycopersicon_esculentum-37420
Solyc11g032100.1	SL2.40ch11	2.56	7.44	6.15	7.13	8.23	1.64	0.58	2.36	8.57	4.91	3.87	9.96	5.34	0	19864	AT1G71692	XAL1	PTLe00517.1|le|PUT-155a-Lycopersicon_esculentum-15958
Solyc11g044560.1	SL2.40ch11	96.64	126.16	176.24	129.69	59.62	42.52	102.74	120.86	137.46	141.31	102.74	98.6	40.81	97.45	5303	AT3G19290	AREB2	PTLe00978.1|le|PUT-155a-Lycopersicon_esculentum-32145
Solyc11g044750.1	SL2.40ch11	18.16	7.59	9.02	9.13	6.84	14.87	16.11	17.01	10.12	6.45	5.87	6.27	6.73	19.76	2910	AT1G71260	WHY2	PTLe00863.1|le|PUT-155a-Lycopersicon_esculentum-556
Solyc11g045350.1	SL2.40ch11	5.76	9.17	10.87	12.15	8.03	18.98	13.57	6.21	10.34	12.22	13.46	4.69	17.35	16.36	6014	AT2G43500	--	PTLe00699.1|le|PUT-155a-Lycopersicon_esculentum-4889
Solyc11g045530.1	SL2.40ch11	0	1.46	0.04	0.44	0	0	0	0.46	2.89	0.1	0.47	0	0	0	2731	AT1G31320	LBD4	PTLe00133.1|le|PUT-155a-Lycopersicon_esculentum-33437
Solyc11g064800.1	SL2.40ch11	2.72	1.32	0.41	1	0.58	2.18	0.92	1.88	0.75	0.67	0.43	0	0	0.39	4512	AT5G12330	LRP1	PTLe00763.1|le|PUT-155a-Lycopersicon_esculentum-30240
Solyc11g064950.1	SL2.40ch11	16.05	16.9	36.05	42.8	20.58	43.25	48.8	18.07	15.29	26.77	38.89	12.53	37.72	23.93	6618	AT5G06950	TGA2	PTLe00996.1|le|PUT-155a-Lycopersicon_esculentum-66944890
Solyc11g065110.1	SL2.40ch11	21.75	15.96	20.25	17.54	13.68	16.92	9.31	21.48	18.42	17.6	20.87	10.29	18.17	20.31	8146	AT4G03250	--	PTLe00435.1|le|PUT-155a-Lycopersicon_esculentum-1709
Solyc11g065700.1	SL2.40ch11	12.63	17.06	22.41	21.57	20.65	43.54	60.4	16.34	19	24.39	23.37	45.58	21.02	50.94	5401	AT5G12840	NF-YA1	PTLe00337.1|le|PUT-155a-Lycopersicon_esculentum-6613
Solyc11g066830.1	SL2.40ch11	190.02	144.92	99.93	142.99	103.2	283.61	208.93	174.01	111.22	107.02	137.82	59.04	215.7	100.54	3722	AT1G27650	ATU2AF35A	PTLe00321.1|le|PUT-155a-Lycopersicon_esculentum-62844894
Solyc11g067280.1	SL2.40ch11	19.44	18.73	17.35	13.52	15.37	15.06	14.24	17.07	15.41	16.17	10.67	16.59	18.25	11.43	3509	AT2G01060	--	PTLe00376.1|le|PUT-155a-Lycopersicon_esculentum-22542
Solyc11g068480.1	SL2.40ch11	158.38	99.64	59.88	54.86	88.91	89.02	160.73	135.25	58.16	61.77	37.27	76.05	97.84	92.53	2919	AT2G27470	NF-YB11	PTLe00341.1|le|PUT-155a-Lycopersicon_esculentum-32313
Solyc11g068620.1	SL2.40ch11	0	0	2.09	80.78	3.39	7.63	4.92	0.6	7.28	6.24	5.46	3.55	1.69	26.66	2243	AT5G22380	NAC090	PTLe00664.1|le|PUT-155a-Lycopersicon_esculentum-23055
Solyc11g068800.1	SL2.40ch11	7.91	8.97	7.38	4.72	6.65	5.15	6.49	7.42	3.44	3.47	8.5	5.36	6.22	7.99	4692	AT5G22220	E2FB	PTLe00353.1|le|PUT-155a-Lycopersicon_esculentum-33257
Solyc11g068950.1	SL2.40ch11	40.12	119.65	144.19	100.7	47.47	73.58	68.81	57.73	159.78	181.95	220.01	126.66	95.79	118.93	4734	AT2G35940	EDA29	PTLe00460.1|le|PUT-155a-Lycopersicon_esculentum-5944892
Solyc11g069190.1	SL2.40ch11	60.75	91.93	47.72	10.87	4.26	2.04	1.44	62.25	79.61	87.12	53.5	19.11	1.99	5.52	8426	AT5G60450	ARF4	PTLe00115.1|le|PUT-155a-Lycopersicon_esculentum-22042
Solyc11g069470.1	SL2.40ch11	17.79	15.13	20.44	6.93	2.56	0.98	3.59	15.84	12.09	16.12	11.42	3.81	4.55	2.48	5513	AT5G60690	REV	PTLe00464.1|le|PUT-155a-Lycopersicon_esculentum-75044888
Solyc11g069500.1	SL2.40ch11	11.3	26.87	17.77	5.63	3.64	2.98	5.5	13.32	37.21	29.17	24.97	2.87	6.16	20.9	3136	AT2G28350	ARF10	PTLe00121.1|le|PUT-155a-Lycopersicon_esculentum-41044894
Solyc11g071810.1	SL2.40ch11	28.06	25.72	17.36	8.19	8.76	0	0.54	20.53	17.02	23.04	15.49	18.28	4.14	0	6187	AT1G08465	YAB2	PTLe00237.1|le|PUT-155a-Lycopersicon_esculentum-4186
Solyc11g072150.1	SL2.40ch11	9.88	13.41	11.09	17.36	15.81	15.31	39.94	14.48	13.36	11.88	21.96	21.03	30	19.37	3994	AT5G19490	--	PTLe00345.1|le|PUT-155a-Lycopersicon_esculentum-35783
Solyc11g072330.1	SL2.40ch11	7.25	5.63	7.03	7	2.23	4.97	3.18	5	7.49	7.3	6.99	1.22	3.56	2.26	5832	AT4G16110	RR2	PTLe00368.1|le|PUT-155a-Lycopersicon_esculentum-23544897
Solyc11g072470.1	SL2.40ch11	0	1.49	18.23	56.67	128.36	115.43	43.94	2.09	6.49	5.63	4.71	67.27	166.23	41.33	2050	AT1G07900	LBD1	PTLe00129.1|le|PUT-155a-Lycopersicon_esculentum-1968
Solyc11g072500.1	SL2.40ch11	14.31	16.14	2.41	14.91	1.03	0.58	1.23	13.61	14.31	8.64	11.36	14.07	0.51	0	1638	AT5G60200	TMO6	PTLe00214.1|le|PUT-155a-Lycopersicon_esculentum-38638
Solyc11g072600.1	SL2.40ch11	2.5	4.82	2.58	13.14	2.43	0.34	0.73	5.88	7.54	2.47	18.81	31.74	1.22	0	2883	AT2G28550	TOE1	PTLe00092.1|le|PUT-155a-Lycopersicon_esculentum-44544889
Solyc11g072850.1	SL2.40ch11	0.57	0	1.02	0	0	0	0	0.52	0.93	0.67	0.27	0	0	0	1893	AT5G59990	--	PTLe00190.1|le|PUT-155a-Lycopersicon_esculentum-18162
Solyc11g073060.1	SL2.40ch11	0	0	5.01	2.94	4.63	2.14	6.03	0	0	1.32	1.58	0	3.81	2.9	465	AT2G37430	--	PTLe00274.1|le|PUT-155a-Lycopersicon_esculentum-6444896
Solyc11g073120.1	SL2.40ch11	17.05	23.82	20.71	30.9	56.66	38.76	42.41	6.66	19.83	29.31	21.01	41.44	35.83	9.23	1235	AT3G46130	MYB48	PTLe00594.1|le|PUT-155a-Lycopersicon_esculentum-40234
Solyc12g005340.1	SL2.40ch12	11.84	10.79	109.8	95.26	21.46	124.53	141.34	8.16	10.68	76.03	57.78	33.36	67.56	48.2	1677	AT5G48150	PAT1	PTLe00412.1|le|PUT-155a-Lycopersicon_esculentum-42044895
Solyc12g005770.1	SL2.40ch12	21.69	23.53	35.53	32.22	17.27	40.52	40.98	27.51	24.9	33.59	33.64	18.77	44.35	24.07	11755	AT3G21810	--	PTLe00305.1|le|PUT-155a-Lycopersicon_esculentum-34079
Solyc12g005960.1	SL2.40ch12	8.98	11.63	17.8	13.33	13.45	13.76	34.9	7.59	12.92	9.73	9.43	9.33	22.27	23.3	582	AT3G20310	ERF7	PTLe00077.1|le|PUT-155a-Lycopersicon_esculentum-35612
Solyc12g006120.1	SL2.40ch12	46.92	54.35	31.29	22.11	16.18	13.58	8.84	45.19	35.05	31.12	33.66	28.25	54.19	13.56	609	AT4G14540	NF-YB3	PTLe00342.1|le|PUT-155a-Lycopersicon_esculentum-32319
Solyc12g006170.1	SL2.40ch12	19.61	22.84	22.62	29.61	18.29	25.52	17.43	14.16	16.78	22.02	20.99	20.79	26	23.14	2530	AT4G26640	WRKY20	PTLe00835.1|le|PUT-155a-Lycopersicon_esculentum-32173
Solyc12g007070.1	SL2.40ch12	19.53	29.39	23.45	8.81	26.6	37.21	27.09	22.56	32.79	19.62	13.93	20.34	55.98	29.49	1267	AT3G24520	HSFC1	PTLe00486.1|le|PUT-155a-Lycopersicon_esculentum-26044894
Solyc12g007230.1	SL2.40ch12	49.88	20.01	20.77	13.64	4.23	0.56	2.36	33.08	28.35	24.85	22.67	9.8	11.94	6.52	3430	AT4G29080	PAP2	PTLe00144.1|le|PUT-155a-Lycopersicon_esculentum-19572
Solyc12g007300.1	SL2.40ch12	0.38	1.59	3.77	1.11	5.26	3.51	1.48	1.57	4.81	4.18	4.41	0	6.08	2.54	708	AT4G03170	--	PTLe00016.1|le|PUT-155a-Lycopersicon_esculentum-32835
Solyc12g008350.1	SL2.40ch12	26.38	11.79	19.66	9.64	5.32	16.09	5.06	30.42	22.58	16.27	19.65	33.73	5.86	9.49	900	AT1G77200	--	PTLe00056.1|le|PUT-155a-Lycopersicon_esculentum-22086
Solyc12g008800.1	SL2.40ch12	23.09	6.63	3.28	3.86	4.98	0	0.32	28.62	23.24	14.26	11.63	18.43	2.3	0	1840	AT5G56840	--	PTLe00597.1|le|PUT-155a-Lycopersicon_esculentum-44415
Solyc12g008870.1	SL2.40ch12	21.7	13.95	6.77	10.19	11.57	9.64	10.85	13.64	9.44	13.7	13.88	19.29	17.98	9.34	2839	AT5G56900	--	PTLe00284.1|le|PUT-155a-Lycopersicon_esculentum-12978
Solyc12g009220.1	SL2.40ch12	13.8	0	21.97	36.41	4.12	0.66	37.79	6.6	2.53	51.84	62.16	100.3	3.49	10.06	2063	AT1G19180	TIFY10A	PTLe00884.1|le|PUT-155a-Lycopersicon_esculentum-27144892
Solyc12g009240.1	SL2.40ch12	0	2.01	87.41	34.12	2.05	18.93	38.48	1.57	3.24	28.16	17.53	8.77	14.48	0.6	747	AT1G19210	--	PTLe00044.1|le|PUT-155a-Lycopersicon_esculentum-18473
Solyc12g009390.1	SL2.40ch12	3.64	1.75	3.6	5.54	1.54	3.09	6.24	4.61	2.14	3.6	2.17	1.47	3.77	6.26	6645	AT1G75340	--	PTLe00296.1|le|PUT-155a-Lycopersicon_esculentum-19156
Solyc12g010890.1	SL2.40ch12	13.56	12.18	22.23	20.87	17.19	25.54	30.38	13.64	13.33	16.43	24.53	18.39	26.22	24.32	3299	AT3G58630	--	PTLe00803.1|le|PUT-155a-Lycopersicon_esculentum-4168
Solyc12g011190.1	SL2.40ch12	9.95	18.72	10.53	8.25	9	16.36	12.31	8.13	8.68	11.78	7.02	12.98	10.97	1.53	5238	AT1G06500	--	PTLe00696.1|le|PUT-155a-Lycopersicon_esculentum-2699
Solyc12g013620.1	SL2.40ch12	0.49	5.5	10.08	16.51	20.63	20.38	25.73	1.14	5.26	5.67	8.95	27.71	23.7	27.06	2627	AT4G27410	RD26	PTLe00672.1|le|PUT-155a-Lycopersicon_esculentum-35915
Solyc12g014140.1	SL2.40ch12	10.67	0.32	0	0	0	0	0	8.21	1.79	0.26	0.03	0	0	0	1185	AT3G15030	TCP4	PTLe00776.1|le|PUT-155a-Lycopersicon_esculentum-255
Solyc12g014290.1	SL2.40ch12	150.23	136.79	227.83	194.59	329.13	205.83	228.79	169.81	239.52	196.43	162.64	420.38	213.55	147.34	2094	AT3G58680	MBF1B	PTLe00567.1|le|PUT-155a-Lycopersicon_esculentum-45444894
Solyc12g014610.1	SL2.40ch12	10.23	6.84	9.61	8.18	2.79	1.63	7.51	9.24	10.7	10.18	11.96	8.03	2.06	4.65	6011	AT4G26640	WRKY20	PTLe00837.1|le|PUT-155a-Lycopersicon_esculentum-34416
Solyc12g016190.1	SL2.40ch12	57.98	35.05	28.67	28.66	36.67	41.86	24.44	60.49	39.7	31.39	22.76	45.34	25.38	56	14436	AT3G13350	--	PTLe00125.1|le|PUT-155a-Lycopersicon_esculentum-16076
Solyc12g017370.1	SL2.40ch12	3.91	3.2	4.4	3	0.42	0.94	0	3.13	3.22	1.38	1.85	0.57	0.58	0	2727	AT1G79430	WDY	PTLe00385.1|le|PUT-155a-Lycopersicon_esculentum-53944890
Solyc12g017410.1	SL2.40ch12	23.8	16.57	14.85	14.53	6.22	8.33	7.5	18.61	12.89	15.44	13.57	4.85	10.34	7.75	8266	AT3G12680	HUA1	PTLe00312.1|le|PUT-155a-Lycopersicon_esculentum-43611
Solyc12g038510.1	SL2.40ch12	2	2.5	1.86	2.12	2.15	0	1.4	0	0	0	0	0	0	0	11812	AT2G03710	2013-09-04	PTLe00544.1|le|PUT-155a-Lycopersicon_esculentum-34044894
Solyc12g042070.1	SL2.40ch12	21.85	27.49	23.21	18.53	7.49	14.52	10.32	13.5	12.12	13.47	11.85	3.64	9.6	9.68	4696	AT5G62000	ORE14	PTLe00116.1|le|PUT-155a-Lycopersicon_esculentum-25882
Solyc12g043090.1	SL2.40ch12	82.88	64.17	100.15	97.25	67.88	85.78	90.66	68.71	80.63	88.76	99.83	95.06	109.45	84.72	1128	AT3G24490	--	PTLe00804.1|le|PUT-155a-Lycopersicon_esculentum-44721
Solyc12g044410.1	SL2.40ch12	4.93	5.37	14.46	6.78	1.9	3.76	5.07	3.32	4.21	9.56	6.17	2.64	2.11	6.86	7420	AT1G52150	ICU4	PTLe00458.1|le|PUT-155a-Lycopersicon_esculentum-5551
Solyc12g049400.1	SL2.40ch12	113.51	16.21	4.93	17.89	7.43	1.65	0	97.66	18.86	21.52	24.81	39.91	1.47	2.98	3297	AT1G19180	TIFY10A	PTLe00886.1|le|PUT-155a-Lycopersicon_esculentum-29382
Solyc12g049560.1	SL2.40ch12	18.38	20.73	25.76	12.39	12.45	19.63	18.31	19.45	14.72	17.14	12.52	9.11	14.28	11.55	2219	AT1G53910	RAP2.12	PTLe00076.1|le|PUT-155a-Lycopersicon_esculentum-34685
Solyc12g049570.1	SL2.40ch12	11.25	22.94	19.06	16.78	12.38	14.39	12.88	15.06	18.36	23.34	19.85	12.94	15.9	22	7811	AT3G43240	--	PTLe00127.1|le|PUT-155a-Lycopersicon_esculentum-32754
Solyc12g056460.1	SL2.40ch12	0	1.21	0	0.37	0	0.8	0	0	0	0.24	0	0	0	0.72	8864	AT2G45660	SOC1	PTLe00522.1|le|PUT-155a-Lycopersicon_esculentum-19936
Solyc12g056510.1	SL2.40ch12	52.38	71.82	67.06	65.93	52.18	45.24	45.78	60.7	71.22	84.54	81.93	58.94	24.57	67.19	2364	AT1G76880	--	PTLe00799.1|le|PUT-155a-Lycopersicon_esculentum-26048
Solyc12g056590.1	SL2.40ch12	1.11	2.82	7.95	15.18	36.6	25.06	129.55	1.02	1.13	2.44	6.59	30.27	24.61	33.24	1536	AT5G50080	ERF110	PTLe00050.1|le|PUT-155a-Lycopersicon_esculentum-20244890
Solyc12g056790.1	SL2.40ch12	12.1	29.52	51.86	64.98	17.53	42.33	38.97	9.92	23.46	37.88	56.8	21.57	49	59.41	3080	AT1G34190	NAC017	PTLe00653.1|le|PUT-155a-Lycopersicon_esculentum-10915
Solyc12g056860.1	SL2.40ch12	0	2.53	4.99	9.43	3.54	1.18	0	0.91	3.62	4	5.11	3.46	3.8	1.72	2235	AT1G77920	--	PTLe00967.1|le|PUT-155a-Lycopersicon_esculentum-22270
Solyc12g077540.1	SL2.40ch12	10.75	13.13	5.09	13.28	15.84	12.88	6.83	9.93	10.33	10	9.18	13.92	18.33	15.01	12642	AT1G13450	--	PTLe00802.1|le|PUT-155a-Lycopersicon_esculentum-36867
Solyc12g087810.1	SL2.40ch12	22.53	27.84	36.12	29.29	21.44	24.8	22.25	17.96	15.43	23.14	17.19	25.9	34.46	39.9	2293	AT5G65050	MAF2	PTLe00518.1|le|PUT-155a-Lycopersicon_esculentum-17629
Solyc12g087830.1	SL2.40ch12	24.73	22.68	36.5	23.58	30.61	17.2	25.74	30	27.09	28.43	22.06	24.82	31.59	29.83	11609	AT5G65060	MAF3	PTLe00553.1|le|PUT-155a-Lycopersicon_esculentum-70444897
Solyc12g088320.1	SL2.40ch12	26.08	0.67	1.33	0.4	0.39	0	0	21.43	5.17	2.22	0.43	1.07	0	0	1909	AT1G10200	WLIM1	PTLe00503.1|le|PUT-155a-Lycopersicon_esculentum-23589
Solyc12g088390.1	SL2.40ch12	0	0	0.53	0	1.47	0	2.59	0	0.71	1.01	0	0	0	1.49	603	AT1G27730	ZAT10	PTLe00246.1|le|PUT-155a-Lycopersicon_esculentum-16644895
Solyc12g089040.1	SL2.40ch12	69.32	75.03	156.3	146.33	121.56	214.67	114.06	85.04	74.67	117.31	114.83	93.22	139.31	114.47	2166	AT1G75080	BZR1	PTLe00185.1|le|PUT-155a-Lycopersicon_esculentum-7160
Solyc12g096040.1	SL2.40ch12	64.44	31.43	25.82	25.4	18.74	43.85	23.44	50.31	23.3	21.37	16.17	17.61	40.4	27.04	7690	AT5G26210	AL4	PTLe00172.1|le|PUT-155a-Lycopersicon_esculentum-43624
Solyc12g096070.1	SL2.40ch12	9.52	4.64	2.76	0.66	1.83	0	1.69	7.28	4.13	2.63	3.3	1.16	2.92	1.3	3439	AT3G13960	GRF5	PTLe00421.1|le|PUT-155a-Lycopersicon_esculentum-32247
Solyc12g096350.1	SL2.40ch12	5.72	25.49	41	29.79	7.65	1.47	20.28	8.81	11.47	20.61	49.03	78.76	7.25	32.73	1367	AT4G31550	WRKY11	PTLe00817.1|le|PUT-155a-Lycopersicon_esculentum-20033
Solyc12g096450.1	SL2.40ch12	48.82	43.38	33.47	43.21	52.77	98.86	93.84	42.88	38.81	32.31	38.28	33.66	74.47	65.27	2815	AT4G31420	--	PTLe00277.1|le|PUT-155a-Lycopersicon_esculentum-73944894
Solyc12g096500.1	SL2.40ch12	32.19	31.3	33.06	17.91	4.92	0.46	1.95	61.49	36.2	38.59	37.64	75.81	1.23	2.5	1168	AT5G24930	COL4	PTLe00188.1|le|PUT-155a-Lycopersicon_esculentum-12791
Solyc12g096980.1	SL2.40ch12	5.11	8.31	0	2.23	0	0	0	8.88	3.31	1.94	0	1.67	0	0	2346	AT2G33310	IAA13	PTLe00150.1|le|PUT-155a-Lycopersicon_esculentum-38191
Solyc12g098520.1	SL2.40ch12	6.33	14.12	27.44	45.86	32.69	99.51	111.9	7.77	17.39	26.78	48.85	52.25	82.53	73.03	3731	AT4G13980	HSFA5	PTLe00488.1|le|PUT-155a-Lycopersicon_esculentum-26349
Solyc12g099130.1	SL2.40ch12	0	0	0.66	12.65	4.62	0	18.58	0.98	1.5	1.03	5.58	11.57	0	0.77	906	AT3G06490	MYB108	PTLe00651.1|le|PUT-155a-Lycopersicon_esculentum-8265
Solyc12g099140.1	SL2.40ch12	0	0	1.77	4.61	7.26	3.31	4.28	0	0	1.48	0.97	4.03	4.07	0.5	1660	AT3G06490	MYB108	PTLe00596.1|le|PUT-155a-Lycopersicon_esculentum-44388
Solyc12g099370.1	SL2.40ch12	276.36	86.1	50.01	46.98	63.35	72.12	121.96	164.92	79.26	47.26	61.43	77.98	35.63	33.84	1229	AT3G06740	GATA15	PTLe00227.1|le|PUT-155a-Lycopersicon_esculentum-28002
Solyc12g099760.1	SL2.40ch12	21.21	19.1	24.37	38.93	40.3	37.16	47.96	16.04	21.03	22.11	27.43	17.87	65.66	47.81	4899	AT4G03250	--	PTLe00439.1|le|PUT-155a-Lycopersicon_esculentum-21000
Solyc12g099900.1	SL2.40ch12	13.56	19.54	25.48	46.03	24.34	10.59	47.09	16.93	20.46	15.77	33.14	20.36	2.2	41.49	1407	AT1G50420	SCL3	PTLe00394.1|le|PUT-155a-Lycopersicon_esculentum-14579
Solyc12g100140.1	SL2.40ch12	22.72	26.65	24.29	15.09	1.58	0.87	2.59	12.86	28.37	21.23	14.86	11.9	0	4.2	2722	AT2G42280	--	PTLe00909.1|le|PUT-155a-Lycopersicon_esculentum-21859
Solyc12g100150.1	SL2.40ch12	0	0	0	0	0	0	0	0	0	0.5	0	0	0	0	692	AT1G31320	LBD4	PTLe00135.1|le|PUT-155a-Lycopersicon_esculentum-42111
Solyc12g100290.1	SL2.40ch12	1.97	0.29	0.36	0.87	0	1.14	0.54	3.64	1.96	1.17	3	0.92	1.02	1.03	11688	AT2G44150	SDG7	PTLe00738.1|le|PUT-155a-Lycopersicon_esculentum-16934

## Sheet: ascorbic acid
Gene Name	Gene ID	AC-W1	AC-W2	AC-W3	AC-W4	AC-W5	AC-W6	AC-W7	HG6-61-W1	HG6-61-W2	HG6-61-W3	HG6-61-W4	HG6-61-W5	HG6-61-W6	HG6-61-W7
GPI-1	Solyc04g076090	77.55	84.62	43.22	25.76	26.35	16.06	16.37	89.64	74.28	51.74	28.15	16.3	21.99	33.65
GPI-2	Solyc12g014380	26.33	39.12	38.98	30.04	33.09	29.62	28.07	35.52	40.15	44.29	44.58	26.17	28.71	47.47
PMI-1	Solyc02g086090	5.15	2.6	4.44	10.54	8.33	23.86	19.33	5.06	3.88	5.58	4.87	4.16	6.1	7.58
PMI-2	Solyc02g063220	4.78	7.22	9.49	8.6	3.64	10.74	3.24	5.7	5.64	11.09	6.82	3.41	7.14	10.42
PMI-3	Solyc06g060100	10.54	10.93	5.29	4.17	0.98	2.52	2.88	6.74	5.45	3.96	4.64	4.2	3.9	1.14
PMM-1	Solyc08g008670	18.98	11.53	7.1	7.82	4.42	0	1.4	13.19	10.97	6.93	4.1	3.86	2.82	2.16
PMM-2	Solyc05g048760	29.59	17.72	24.96	16.52	14.42	15.62	13.73	17.65	27.02	19.18	14.86	13.64	9.11	8.05
PMM-3	Solyc04g005030	26.47	32.13	31.5	26.19	28.24	38.36	45.4	30.41	30.95	37.76	35.29	23.43	42.5	39.5
GMP-1	Solyc03g096730	111.06	160.93	123.14	36.71	48.46	9.66	6.57	146.11	261.54	231.34	101.42	70.87	16.89	28.79
GMP-2	Solyc06g051270	32.92	46.39	40.75	54.62	58.95	89.77	72.65	29.61	61.6	47.86	57.31	64.08	37.12	48.09
GMP-3	Solyc09g011220	19.14	31.09	24.27	26.78	56.18	52.59	19.8	17.46	28.11	30.42	22.2	29.19	45.5	22.12
GME-1	Solyc01g097340	72.19	66.13	31.5	13.34	8.12	7.05	5.87	107.09	94.79	45.95	23	14.39	7.4	6.08
GME-2	Solyc09g082990	159.24	141.18	81.2	83.42	48.31	68.75	50.5	151.32	145.96	111.96	108.43	70.73	66.13	47.49
GGP-1	Solyc06g073320	65.66	96.34	128.03	85.21	52.84	60.34	29	81.59	98.68	109.32	116.79	65.69	71.75	72.1
GGP-2	Solyc02g091510	27.58	36.93	42.49	57.98	29.07	35.43	42.28	21.69	28.07	33.65	37.77	22.12	30.59	60.9
GPP-1	Solyc11g012410	31.07	22.02	25.58	10.84	40.43	23.49	9.73	42.56	23.54	22.24	10.72	18.26	21.9	24.44
GalDH	Solyc01g106450	27.07	27	29.8	17.15	12.74	8.49	3.24	39.87	35.6	32.86	22.78	10.73	11.31	11.51
GLDH	Solyc10g079470	28.54	22.39	19.11	12.36	4.91	8.34	11.75	22.11	18.21	18.74	15.4	7.64	6.21	16.9
GalUR-1	Solyc09g082730	45.68	91.61	82.15	88.29	60.62	42.45	19.74	31.74	75.41	82.49	74.62	84.6	32.65	43.78
GalUR-2	Solyc08g016170	32.57	30.66	19.06	13.74	14.7	19.17	13.45	51.56	35.21	24.35	15.49	11.05	21.86	22.43
GalUR-3	Solyc02g070790	40.17	30.57	21.49	5.13	0.5	0.56	1.58	30.45	23.7	15.83	7.29	1.02	0.5	1.01
GalUR-4	Solyc09g097960	6.8	4.63	3.07	83.39	0.36	1.64	198.92	0	13.86	3.26	1.21	0	2.18	203.89
GalUR-6	Solyc09g097970	12.19	8.97	4.29	4.02	1.02	0	0	17.43	14.22	11.68	6	1.39	1.7	1.38
MIOX-1	Solyc12g008650	0.54	7.83	16.55	6.33	1.16	0	10.95	1.63	41.46	27.98	22.08	3.94	0	0
MIOX-3	Solyc06g062430	8.36	2.76	4.11	9.6	7.65	3.89	12.9	8.3	18.52	18.2	8.81	8.14	5.61	5.68
APX-1	Solyc06g005160	278.48	130.14	97.52	72.68	32.21	31.27	62.04	332.56	171.42	83.17	60.19	35.33	29.48	48.32
APX-2	Solyc06g005150	191.73	148.9	133.58	101.88	118.54	125.39	166.95	235.64	193.78	157.17	135.92	113.44	87.44	106.2
APX-3	Solyc09g007270	24.71	101.7	138.03	270.28	573.71	494.23	403.49	18.08	92.7	115.87	141.24	694.32	405.05	179.77
APX-4	Solyc01g111510	152.21	179.7	191.38	141.74	116.93	107.98	77.94	144.15	174.42	151.57	165.02	141.2	64.6	79.9
APX-5	Solyc02g083620	12.47	5.36	4.09	3.82	1.06	0	0.28	12.02	3.77	2.31	3.51	0.97	0.71	0
APX-6	Solyc11g018550	30.31	29.78	25.34	12.23	13.92	8.67	2.48	23.79	25.6	20.75	21.56	16.22	9.37	2.54
APX-7	Solyc04g074640	31.57	27.21	4.84	1.36	0.17	0.37	0.52	28.54	16.86	10.07	2.38	0	1.32	0
APX-8	Solyc06g060260	136.07	120.47	71.08	72.71	103.87	87.84	33.54	88.22	81.33	61.03	46.13	47.12	99.1	71
APX-9	Solyc08g059760	13.9	27	22.76	13.15	5.95	8.92	12.65	19.76	27.51	22.09	26.97	5.41	11.17	6.23
APX-10	Solyc09g007270	24.71	101.7	138.03	270.28	573.71	494.23	403.49	18.08	92.7	115.87	141.24	694.32	405.05	179.77
AO-2	Solyc11g062440	163.82	143.62	65.27	26.93	4.36	0.58	1.22	125.63	125.38	72.06	68.28	17.61	1.74	3.39
MDHAR-1	Solyc09g009390	159.56	202.67	166.92	140.3	128.35	90.74	241.76	170.28	207.56	170.67	167.02	89.51	92.77	317.64
MDHAR-2	Solyc02g087610	7.93	5.62	4.84	3.18	3.44	3.23	1.37	6.8	3.62	6.48	5.4	4.31	2.58	0.58
MDHAR-3	Solyc08g081530	47.92	65.34	41.75	25.13	21.28	13.04	16.64	66.33	60.88	40.72	33.99	19.54	21.75	26.14
DHAR-1	Solyc11g011250	49.5	50.87	39.83	33.94	64.01	54.82	25.51	39.03	37.99	34.89	23.84	40.91	39.56	20.22
DHAR-2	Solyc05g054760	245.39	69.79	69.72	54.46	36.07	17.49	6.91	227.64	76.47	64.8	41.55	100.22	15.18	10.38
DHAR-3	Solyc04g064470	3.52	5.25	21.83	21.32	6.52	4.94	5.56	1.96	1.41	3.63	4.53	9.55	1.75	2.67
DHAR-4	Solyc06g075520	0	0.72	0	3.92	2.37	0	2.02	0	1.98	5.39	1.19	1.16	0	0
DHAR-5	Solyc09g056180	0	0	3.11	4.59	6.18	15.87	8.26	0	0	0	0	0	1.01	11.18
GR-1	Solyc09g065900	18.44	24.72	21.96	15.59	17.12	17.69	23.57	22.5	31.59	26.25	20.86	15.1	29.74	20.55
GR-2	Solyc09g091840	72.24	63.88	51.83	80.02	40.89	63.22	153.86	69.31	56.04	55.36	63.41	59.39	95.21	271.79

## Sheet: flavonoids
Gene Name	Gene ID	AC-W1	AC-W2	AC-W3	AC-W4	AC-W5	AC-W6	AC-W7	HG6-61-W1	HG6-61-W2	HG6-61-W3	HG6-61-W4	HG6-61-W5	HG6-61-W6	HG6-61-W7
PAL	Solyc03g071870	2.98	3.62	3.59	3.07	0.85	0	4.73	5.06	7.8	14.06	8.95	1.16	6.81	3.46
4CL	Solyc03g117870	30.83	28.76	39.98	86.22	162.66	353.37	165.31	34.38	44.36	42.02	53.21	21.74	311.14	134.45
HQT	Solyc07g005760	42.34	34.91	48.36	44.32	25.54	39	8.47	60.53	49.24	36.89	30.19	23.07	69.36	21.52
C3H	Solyc10g078240	29.66	17.83	20.26	13.68	6.69	6.18	5.5	32.97	22.85	14.3	11.31	4.7	4.71	13.62
HCT	Solyc03g117600	9.25	6.08	6.41	5	3.58	0.86	4.46	11.4	6.75	3.6	2.68	2.79	3.06	1.3
CHS1	Solyc09g091510	83.16	23.39	3.22	3.62	71.21	9.29	0	75.88	32.38	2.42	2.2	0	26.27	3.42
CHS2	Solyc05g053550	30.85	121.71	76.16	6.8	110.35	10.62	0.25	32.22	158.74	54.85	10.38	2.58	44.61	16.7
CHI-1	Solyc05g010320	36.36	22.79	23.56	10.58	6.88	1.03	0	39.8	29.87	19.8	17.42	17.03	0.46	0
CHI-like	Solyc05g052240	139.31	84.07	21.49	13.19	163.75	47.11	4.15	88.25	80.4	29.87	11.86	2.14	64.78	15.95
F3H	Solyc02g083860	100.85	68.47	34.01	15.68	125.13	39.3	4.32	116.74	118.22	41.71	17.02	5.6	68.6	12.72
F3’H	Solyc03g115220	21.87	22.69	11.71	5.31	30.89	4.68	0	23.57	45.27	13.04	4.78	0.34	8.12	2.52
FLS	Solyc11g013110	422.46	518.76	227.11	83.06	334.08	180.31	10.57	360.38	390.43	164.95	73.17	10.33	393.53	79.82
3GT	Solyc10g083440	42.52	50.01	24.65	14.07	21.15	1.85	1.04	44.09	44.16	15.33	6.63	1.35	9.81	12.28
C4H	Solyc05g047530	0.27	0.4	0.49	7.7	34.47	3.17	236.62	0.51	4.52	0.96	3.11	0.64	1.41	125.65

## Sheet: carotenoids
Gene Name	Gene ID	AC-W1	AC-W2	AC-W3	AC-W4	AC-W5	AC-W6	AC-W7	HG6-61-W1	HG6-61-W2	HG6-61-W3	HG6-61-W4	HG6-61-W5	HG6-61-W6	HG6-61-W7
Psyl	Solyc03g031860	34.78	54.49	68.55	352.29	3079.51	1358.84	1589.53	23.84	35.4	49.1	47.82	42.16	1862.11	2542.93
Psy2	Solyc02g081330	47.34	31.46	32.25	23.85	21.01	33.6	21.12	30.39	26.95	25.84	20.15	18.73	16.37	9.77
Pds3	Solyc03g123760	42.34	77.5	72.57	43.5	85.45	71.7	23.65	46.93	39.72	45.6	47.18	41.01	54.24	30.13
Pds1	Solyc05g041200	18.45	34.95	107.53	127.41	193.86	281.5	219.79	21.94	23.33	44.36	81.49	135.12	209.87	106.11
Pds2	Solyc03g051810	22.58	17.66	10.18	6.87	13.3	6.58	3.17	22.51	14.15	15.01	11.05	12.87	6.31	5.54
Zds	Solyc01g097810	19.79	20.3	22.34	21.69	36.64	30.64	11.75	20.2	27.89	20	19.14	9.12	27.91	20.99
CRTISO	Solyc10g081650	24.37	26.82	29.69	35.64	36.91	55.42	37.72	19.69	19.73	25.06	29.78	13.14	37.5	48.49
LCY-b	Solyc04g040190	8.9	14.55	5.58	5.74	2.28	1.32	3.04	12.76	10.96	9.43	9.07	8.03	0.58	0.3
LCY-e	Solyc12g008980	8.38	11.66	5.29	0.9	0.14	0	0.22	9.85	8.39	7.23	3.78	0	0.28	0
LYC	Solyc06g074240	4.14	8.79	23.01	12.78	7.17	8.29	0.47	3.2	6.26	8.47	5.32	2.02	2.36	0.6
hp-1	Solyc02g021650	43.74	52.02	39.17	33.69	33.05	33.92	47.28	44.33	35.99	40.94	43.94	26.09	32.14	47.66
hp-2	Solyc01g056340	5.34	5.58	4.04	3.76	3.75	6.9	1.82	6.44	3.21	5.73	5.43	3.42	2.1	3.05
CrtR-b1	Solyc06g036260	5.12	30.1	64.96	75.26	37.94	53.13	47.28	7.27	8.61	16.11	43.99	67.18	48.52	18.51
CrtR-b2	Solyc03g007960	3.18	9.9	28.3	30.3	48.3	45.45	27.23	3.29	5.58	23.15	19.75	15.73	24.07	13.5
CrtR-b	Solyc04g051190	12.57	10.39	12.83	6.59	1.75	2.4	0.46	13.92	10	11.33	9.98	4.24	4.46	2.17
CrtR-e	Solyc10g083790	15.25	16.27	8.19	4.9	2.56	1.82	0.85	17.46	12.06	9.82	6.76	4.85	3.21	3.83
Zep	Solyc02g090890	17.97	30.05	24.32	17.73	8.92	12.8	4.71	17.43	22.56	17.1	14.4	8.36	8.48	11.2
NSY	Solyc06g074240	4.14	8.79	23.01	12.78	7.17	8.29	0.47	3.2	6.26	8.47	5.32	2.02	2.36	0.6
GGPS1	Solyc02g085700	63.58	48.77	65.7	48.05	101.21	68.4	37.86	44.62	46.68	45.91	47.68	37.96	100.59	66.59			GGPS1
GGPS2	Solyc04g079960	8.94	2.75	3.83	2.02	22.31	5.46	1.92	3.71	3.12	2.09	1.77	1.66	37.19	6.58			GGPS1
DXS1	Solyc01g067890	41.58	46.06	28.5	21.38	19.78	23.86	12.48	49.42	42.33	32.11	22.56	10.85	15.89	25.18			DXS
DXS2	Solyc11g010850	114.2	2.8	1.51	1.76	0	0	0	81.15	1.64	1.06	0.34	0	0	0.63			DXS
