# Supplementary material for: Transcriptome Profiling of Tomato Fruit Development Reveals Transcription Factors Associated with Ascorbic Acid, Carotenoid and Flavonoid Biosynthesis
Source: PLoS One. 2015 Jul 2;10(7):e0130885. doi: 10.1371/journal.pone.0130885 (PMC4489915; doi:10.1371/journal.pone.0130885)
Supplement: S4 Table — (XLS) [file pone.0130885.s010.xls]

## Sheet: ascorbic acid
Gene ID	Genotype	GPI-1	GPI-2	PMI-1	PMI-2	PMI-3	PMM-1	PMM-2	PMM-3	GMP-1	GMP-2	GMP-3	GME-1	GME-2	GGP-1	GGP-2	GPP-1	GalDH	GLDH	GalUR-1	GalUR-2	GalUR-3	GalUR-4	GalUR-6	AO-2	MIOX-1	MIOX-3	APX-1	APX-2	APX-3	APX-4	APX-5	APX-6	APX-7	APX-8	APX-9	APX-10	MDHAR-1	MDHAR-2	MDHAR-3	DHAR-1	DHAR-2	DHAR-3	DHAR-4	DHAR-5	GR-1	GR-2
Myb(Solyc09g010840.1)	A57	0.885498	0.194911	-0.849043	-0.0566793	0.827837	0.962143	0.857284	-0.716046	0.835706	-0.919863	-0.417127	0.9032	0.867064	0.513461	-0.303326	0.403804	0.901051	0.860887	0.43411	0.800764	0.931028	-0.536863	0.94795	0.916367	-0.0290357	-0.290793	0.876337	0.445299	-0.840506	0.766738	0.939219	0.943004	0.845483	0.754968	0.489828	-0.840506	0.0576037	0.955333	0.827009	0.23126	0.889042	0.0375771	-0.361806	-0.848626	0.0532228	-0.4357
	HG6-61	0.880648	0.129387	-0.456929	-0.177248	0.814678	0.928184	0.661848	-0.382255	0.663609	-0.316279	-0.582226	0.907902	0.920549	0.397416	-0.509574	0.638664	0.929305	0.769145	-0.0238664	0.803425	0.947336	-0.433741	0.943014	0.916671	0.30424	0.417502	0.916767	0.97071	-0.629072	0.660512	0.930251	0.804791	0.935797	0.118591	0.630133	-0.629072	-0.000789614	0.793369	0.90615	0.292494	0.860827	-0.257729	0.196704	-0.486492	0.111342	-0.496409
AUX/IAA(Solyc03g120500.2)	A57	0.956685	0.149354	-0.769733	-0.0918614	0.930857	0.965378	0.811338	-0.562978	0.843116	-0.843259	-0.462062	0.979127	0.95138	0.412176	-0.358156	0.311004	0.840638	0.926961	0.33295	0.911163	0.979691	-0.461293	0.987751	0.984991	-0.0636685	-0.294479	0.923672	0.586978	-0.873539	0.69717	0.945697	0.930644	0.951315	0.76975	0.550157	-0.873539	0.172887	0.957181	0.879397	0.198121	0.886105	-0.142156	-0.440567	-0.820418	0.198386	-0.302562
	HG6-61	0.813963	-0.0650126	-0.73541	-0.39202	0.847158	0.936298	0.867791	-0.61793	0.812654	0.0129503	-0.408781	0.920937	0.921841	0.328906	-0.689392	0.488886	0.876137	0.58465	0.257504	0.665491	0.90514	-0.557995	0.89666	0.916256	0.503608	0.629499	0.796368	0.917449	-0.384887	0.793673	0.746347	0.899904	0.859563	0.0472817	0.601081	-0.384887	-0.147036	0.724301	0.859541	0.532023	0.798638	-0.076877	0.320622	-0.630196	0.176223	-0.660793
NAC(Solyc12g013620.1)	A57	-0.930749	-0.251605	0.766772	-0.122534	-0.913113	-0.923236	-0.840224	0.606484	-0.873327	0.824254	0.413511	-0.954008	-0.93961	-0.574619	0.278487	-0.302527	-0.914216	-0.91266	-0.454095	-0.894832	-0.967977	0.573565	-0.96209	-0.96143	0.0151792	0.446886	-0.864336	-0.456574	0.89305	-0.808264	-0.911129	-0.963999	-0.897185	-0.762772	-0.609627	0.89305	-0.0472247	-0.967184	-0.883617	-0.22055	-0.842212	0.00617645	0.49707	0.766559	-0.153757	0.424412
	HG6-61	-0.816653	-0.354236	0.430489	-0.0426662	-0.735478	-0.832103	-0.765829	0.0986477	-0.802385	0.212037	0.406111	-0.834875	-0.946035	-0.722416	0.379943	-0.369419	-0.966866	-0.771504	-0.106388	-0.679228	-0.900278	0.475098	-0.937238	-0.934748	-0.606745	-0.630136	-0.732199	-0.869704	0.78475	-0.70843	-0.743893	-0.84929	-0.816597	-0.112434	-0.893062	0.78475	-0.0476266	-0.754243	-0.881613	-0.151683	-0.550149	0.445415	-0.410545	0.532869	-0.406853	0.54998
AUX/IAA(Solyc09g090910.1)	A57	0.973267	0.27599	-0.787928	0.00405268	0.95727	0.925383	0.789445	-0.514228	0.903479	-0.838156	-0.490219	0.986247	0.948995	0.517653	-0.284711	0.24021	0.88521	0.943205	0.415145	0.910728	0.988658	-0.462357	0.973247	0.990954	0.0570101	-0.382356	0.874809	0.544897	-0.914908	0.774284	0.897846	0.953555	0.939321	0.71733	0.677403	-0.914908	0.221603	0.930565	0.935448	0.147133	0.81177	-0.0731407	-0.47351	-0.826537	0.302277	-0.303866
	HG6-61	0.794585	0.297727	-0.615138	-0.130242	0.61973	0.83012	0.97664	-0.346904	0.940495	0.207464	-0.361416	0.860739	0.889599	0.572431	-0.361403	0.25119	0.874238	0.676697	0.358464	0.573352	0.846831	-0.336906	0.858714	0.922473	0.819411	0.830917	0.619314	0.817694	-0.598808	0.802032	0.498712	0.828643	0.723158	0.0584752	0.79678	-0.598808	0.169167	0.464591	0.864432	0.236307	0.423778	-0.328585	0.432125	-0.432401	0.455438	-0.481604
Dof (Solyc08g008500.2)	A57	0.928955	0.176283	-0.727842	-0.11647	0.888992	0.903202	0.857053	-0.447575	0.843942	-0.811331	-0.445753	0.960293	0.894523	0.395805	-0.482895	0.388661	0.823607	0.9247	0.215711	0.911984	0.982488	-0.474959	0.931132	0.959397	-0.00521108	-0.327342	0.913595	0.67683	-0.841984	0.671502	0.905871	0.924613	0.923986	0.727622	0.547028	-0.841984	0.201937	0.95177	0.850555	0.219556	0.87242	-0.199342	-0.595976	-0.761474	0.292248	-0.2911
	HG6-61	0.793	0.203432	-0.549512	-0.153553	0.570017	0.809753	0.937182	-0.259999	0.870712	0.147655	-0.203444	0.849896	0.81965	0.413376	-0.341473	0.309279	0.796681	0.576893	0.210387	0.619192	0.805265	-0.270667	0.801815	0.852302	0.764347	0.77893	0.601817	0.751609	-0.553729	0.632535	0.431473	0.709241	0.70773	0.276712	0.704601	-0.553729	0.181645	0.274127	0.8436	0.311073	0.350001	-0.459828	0.304744	-0.356352	0.608848	-0.394538
Zinc finger C2H2-type(Solyc06g065440.1)	A57	0.922805	0.466738	-0.821981	0.162828	0.917674	0.832855	0.743292	-0.489248	0.949071	-0.84146	-0.530632	0.920163	0.871143	0.70574	-0.093778	0.122616	0.943476	0.908733	0.577281	0.810212	0.939495	-0.443959	0.89896	0.928645	0.276152	-0.468023	0.748996	0.392955	-0.942681	0.891228	0.792279	0.94595	0.831881	0.57733	0.826634	-0.942681	0.259102	0.83997	0.959244	0.0338304	0.667253	0.142742	-0.436994	-0.830357	0.383659	-0.323039
	HG6-61	0.574595	0.471725	-0.531792	0.118347	0.437559	0.60096	0.907997	-0.192622	0.960321	0.334832	-0.284324	0.62631	0.75961	0.808157	-0.224852	-0.0444377	0.788532	0.626386	0.597265	0.288946	0.666261	-0.35155	0.725535	0.782982	0.935126	0.933812	0.340381	0.624079	-0.574939	0.840258	0.271197	0.790654	0.48623	-0.208302	0.851021	-0.574939	0.148893	0.535287	0.658574	0.0667045	0.184018	-0.201353	0.727516	-0.444236	0.403183	-0.508311
SET(Solyc03g044380.2)	A57	0.840336	0.204687	-0.74113	0.078754	0.867418	0.892363	0.913977	-0.493888	0.820347	-0.8755	-0.65814	0.888203	0.857311	0.595467	-0.126744	0.128468	0.898175	0.960449	0.368182	0.772632	0.955341	-0.353976	0.912713	0.906273	0.231141	-0.26107	0.884436	0.536725	-0.965174	0.783825	0.908571	0.888681	0.807322	0.521988	0.656365	-0.965174	0.228518	0.879231	0.823902	-0.0695179	0.834536	0.156435	-0.464978	-0.798684	0.244809	-0.218013
	HG6-61	0.883089	0.234875	-0.444203	-0.0997731	0.77294	0.914947	0.703954	-0.342514	0.723692	-0.260128	-0.60447	0.901547	0.932274	0.491126	-0.444438	0.578303	0.955672	0.819852	0.0435398	0.774564	0.950576	-0.401884	0.956148	0.937003	0.394721	0.492936	0.881906	0.968475	-0.688335	0.705673	0.887923	0.820076	0.914187	0.0684269	0.693988	-0.688335	0.0667565	0.78893	0.915154	0.2187	0.797677	-0.280775	0.275662	-0.462881	0.14186	-0.480986
CCT domain(Solyc03g083400.2)	A57	0.916429	0.480527	-0.855078	0.0757284	0.884236	0.830902	0.780788	-0.478326	0.96225	-0.879254	-0.526756	0.913289	0.831391	0.686353	-0.180009	0.21241	0.949152	0.903978	0.523342	0.795074	0.946946	-0.449494	0.882266	0.919714	0.307381	-0.441162	0.759581	0.444721	-0.921671	0.881348	0.79376	0.95792	0.819009	0.569558	0.801474	-0.921671	0.290838	0.849262	0.949788	0.059376	0.685866	0.122504	-0.476261	-0.852683	0.413627	-0.331344
	HG6-61	0.800457	0.212368	-0.64662	-0.122609	0.695686	0.868146	0.95617	-0.420392	0.962996	0.121036	-0.373645	0.871891	0.917021	0.569365	-0.493371	0.321728	0.92392	0.684765	0.401885	0.579859	0.885012	-0.465563	0.90871	0.92851	0.744307	0.842202	0.661935	0.864058	-0.543278	0.844041	0.582243	0.893536	0.775563	-0.0186973	0.757788	-0.543278	0.0247271	0.672155	0.853904	0.351109	0.567209	-0.197157	0.555367	-0.553159	0.339206	-0.602207
TCP(Solyc08g048390.1)	A57	0.930346	0.52564	-0.872545	0.148268	0.87998	0.827962	0.726643	-0.567031	0.976462	-0.85325	-0.401485	0.911955	0.847076	0.720083	-0.181989	0.26813	0.9653	0.852969	0.623197	0.811002	0.922469	-0.559955	0.885518	0.91631	0.209194	-0.539173	0.712352	0.331003	-0.880342	0.916559	0.772838	0.981033	0.820812	0.661383	0.782508	-0.880342	0.170579	0.866679	0.963113	0.181155	0.659265	0.119135	-0.442334	-0.831939	0.329796	-0.455228
	HG6-61	0.797388	-0.0734937	-0.750942	-0.39116	0.825767	0.907787	0.939782	-0.466699	0.847293	0.0631827	-0.191016	0.914728	0.919608	0.359943	-0.665177	0.391201	0.846318	0.485759	0.222879	0.652075	0.871989	-0.570022	0.86569	0.908723	0.644948	0.707086	0.713424	0.840279	-0.407117	0.725666	0.618467	0.876163	0.808874	0.228026	0.688168	-0.407117	-0.145839	0.551081	0.861049	0.565416	0.60645	-0.267797	0.290263	-0.640655	0.46473	-0.665853
MADS-box(Solyc02g084630.2)	A57	0.914161	0.227297	-0.731621	-0.00240146	0.956999	0.89186	0.780077	-0.391948	0.847769	-0.832932	-0.69894	0.942556	0.914115	0.512823	-0.0992371	0.00361896	0.839612	0.982206	0.36911	0.828751	0.966909	-0.241081	0.941899	0.955666	0.235069	-0.233441	0.87482	0.592298	-0.981105	0.734174	0.877725	0.866723	0.889123	0.517863	0.747096	-0.981105	0.394812	0.829543	0.903892	-0.121754	0.768488	0.0323816	-0.401798	-0.83932	0.397899	-0.0865503
	HG6-61	0.801354	0.446778	-0.43309	0.0721464	0.650947	0.810963	0.781223	-0.224002	0.839371	-0.0785175	-0.567927	0.81334	0.912142	0.727645	-0.303266	0.339425	0.956204	0.847683	0.248332	0.615762	0.883568	-0.36984	0.919417	0.927015	0.626801	0.671026	0.707564	0.88144	-0.761751	0.797543	0.707962	0.84145	0.780975	-0.0781794	0.839906	-0.761751	0.158226	0.761127	0.859452	0.0584067	0.571278	-0.297091	0.48585	-0.445048	0.230581	-0.48138
LIM(Solyc06g071310.2)	A57	0.934353	0.0683559	-0.751459	-0.223745	0.888601	0.966443	0.792097	-0.556744	0.791271	-0.83171	-0.424763	0.957392	0.919943	0.29345	-0.450998	0.383562	0.774887	0.889143	0.236506	0.895387	0.952802	-0.434761	0.969136	0.961119	-0.141287	-0.209832	0.935678	0.639767	-0.807253	0.605535	0.947112	0.892554	0.948072	0.79075	0.446797	-0.807253	0.180253	0.947092	0.828946	0.244753	0.910495	-0.235302	-0.415049	-0.812122	0.165816	-0.276769
	HG6-61	0.929844	-0.0187297	-0.559926	-0.262697	0.833459	0.993809	0.812069	-0.4135	0.776121	-0.23268	-0.358542	0.98346	0.937386	0.277741	-0.614542	0.664072	0.929302	0.660958	0.00363446	0.842104	0.97598	-0.47316	0.962694	0.931449	0.423246	0.573904	0.898697	0.960549	-0.536292	0.625634	0.823225	0.811937	0.96186	0.307836	0.600917	-0.536292	-0.0540663	0.652591	0.94373	0.518484	0.803087	-0.33661	0.230441	-0.532586	0.348674	-0.546965
SBP-box(Solyc03g114850.2)	A57	0.940566	0.349251	-0.748985	-0.0228768	0.928901	0.835114	0.791017	-0.332701	0.915152	-0.806708	-0.55736	0.95654	0.875367	0.523993	-0.313703	0.201528	0.859241	0.95193	0.322618	0.87814	0.981149	-0.378147	0.89916	0.956273	0.229793	-0.381536	0.834989	0.634104	-0.9143	0.755731	0.821108	0.921344	0.895132	0.583433	0.756937	-0.9143	0.364859	0.864185	0.930078	0.0527411	0.73648	-0.0817421	-0.584423	-0.795134	0.493122	-0.201345
	HG6-61	0.881697	0.522977	-0.362363	0.0769324	0.576444	0.844339	0.80358	-0.194717	0.829735	-0.0615856	-0.620988	0.869304	0.899829	0.640427	-0.171913	0.410069	0.946833	0.910574	0.144225	0.707347	0.910097	-0.179475	0.923669	0.946546	0.637994	0.652097	0.757434	0.906043	-0.838263	0.729877	0.691439	0.754706	0.812632	0.0506794	0.811654	-0.838263	0.360428	0.553546	0.928573	-0.0221529	0.52594	-0.442725	0.343221	-0.265622	0.313629	-0.303549
SET(Solyc01g006220.2)	A57	0.860732	0.0181972	-0.715748	-0.0979944	0.867752	0.966554	0.908955	-0.552367	0.749732	-0.866395	-0.586739	0.91503	0.898954	0.396717	-0.282093	0.245339	0.817321	0.943856	0.239441	0.824057	0.958714	-0.361195	0.959418	0.930819	-0.00110477	-0.149473	0.967339	0.626792	-0.897508	0.651724	0.983581	0.867464	0.877011	0.651855	0.476692	-0.897508	0.175945	0.932658	0.77555	0.0514228	0.944576	-0.0325511	-0.421049	-0.797827	0.122318	-0.211314
	HG6-61	0.865613	0.220699	-0.178913	0.0380145	0.696382	0.843949	0.465499	-0.101754	0.516344	-0.573702	-0.531603	0.823223	0.819626	0.366953	-0.342944	0.723191	0.880902	0.796511	-0.271365	0.859352	0.893486	-0.30519	0.894771	0.811597	0.144802	0.269387	0.905986	0.897371	-0.742698	0.429091	0.934258	0.625208	0.913836	0.279856	0.5723	-0.742698	0.0902516	0.71701	0.858061	0.166776	0.784098	-0.448004	0.116453	-0.334226	0.180866	-0.325362
Myb (Solyc03g112390.2)	A57	0.941988	0.211989	-0.742165	0.0265662	0.962826	0.914212	0.630146	-0.546443	0.824019	-0.775652	-0.505685	0.942586	0.960318	0.464416	-0.0859566	0.050807	0.803077	0.88547	0.502403	0.854201	0.90772	-0.349136	0.96614	0.95377	-0.00425496	-0.29707	0.815412	0.425023	-0.892606	0.715233	0.859261	0.861792	0.919421	0.684962	0.663051	-0.892606	0.23284	0.8357	0.910666	0.0607573	0.736901	-0.0380227	-0.242714	-0.823814	0.2275	-0.219967
	HG6-61	0.719902	0.207747	-0.704806	-0.363081	0.798975	0.808351	0.833329	-0.446887	0.732059	0.136826	-0.526634	0.828093	0.935031	0.610384	-0.460267	0.214362	0.834608	0.628577	0.257155	0.554974	0.820352	-0.477639	0.81837	0.94487	0.640649	0.536822	0.697643	0.844047	-0.574397	0.860503	0.70237	0.910493	0.726105	-0.057949	0.847459	-0.574397	0.0159001	0.618332	0.842838	0.156983	0.570705	-0.212251	0.165111	-0.555552	0.217189	-0.580914
Zinc finger CCCH-type(Solyc01g087030.2)	A57	-0.900687	-0.302329	0.854171	0.154003	-0.89061	-0.896207	-0.745437	0.467723	-0.877107	0.927199	0.68178	-0.904321	-0.833626	-0.514157	0.11203	-0.0956974	-0.855461	-0.923007	-0.421558	-0.742735	-0.93261	0.22288	-0.913385	-0.919012	-0.297087	0.159478	-0.831917	-0.546265	0.933693	-0.74761	-0.851731	-0.873329	-0.839511	-0.498744	-0.725374	0.933693	-0.457378	-0.794993	-0.909745	0.10006	-0.739731	-0.086525	0.28281	0.942867	-0.40107	0.120207
	HG6-61	-0.887734	-0.261169	0.467733	0.14887	-0.60271	-0.901721	-0.788652	0.525756	-0.781931	-2.55568e-05	0.679962	-0.906835	-0.838104	-0.316166	0.331008	-0.571684	-0.872052	-0.825905	-0.180597	-0.726552	-0.906707	0.163964	-0.887343	-0.893582	-0.461117	-0.585658	-0.827172	-0.940637	0.579508	-0.724434	-0.724903	-0.721074	-0.85401	-0.00601923	-0.532481	0.579508	-0.274501	-0.542831	-0.89658	-0.198612	-0.739674	0.181227	-0.2682	0.254663	-0.0769894	0.299717
SBP-box(Solyc05g053240.2)	A57	0.919489	0.371004	-0.739999	0.121782	0.95969	0.827267	0.68869	-0.381983	0.892059	-0.785493	-0.630989	0.926191	0.899987	0.609515	-0.0254854	-0.0395931	0.861616	0.938434	0.499497	0.818537	0.932696	-0.292043	0.905996	0.93611	0.281256	-0.36574	0.772668	0.46918	-0.966733	0.802504	0.791165	0.875514	0.861006	0.510593	0.841797	-0.966733	0.372046	0.785872	0.947103	-0.095123	0.652919	0.0826276	-0.390293	-0.81434	0.446591	-0.149771
	HG6-61	0.822373	0.496424	-0.415549	0.0336911	0.640004	0.807631	0.795373	-0.14067	0.802842	-0.0597176	-0.549501	0.833185	0.923481	0.734573	-0.221049	0.308295	0.935232	0.841198	0.148992	0.65519	0.878835	-0.29584	0.901604	0.949681	0.672713	0.627076	0.713892	0.867585	-0.837224	0.750903	0.69021	0.806888	0.773027	0.0438255	0.904939	-0.837224	0.254335	0.60015	0.900648	-0.0232696	0.476074	-0.459068	0.325341	-0.373147	0.363499	-0.402081
CCT domain(Solyc04g049670.2)	A57	0.923243	0.548928	-0.823338	0.0784046	0.909832	0.763778	0.601507	-0.383949	0.958467	-0.800075	-0.534177	0.89537	0.822682	0.659229	-0.0660231	0.0520522	0.880002	0.861425	0.584733	0.773502	0.891357	-0.341983	0.845784	0.898987	0.353263	-0.441771	0.664926	0.390233	-0.900172	0.848159	0.69353	0.895696	0.815428	0.507508	0.893194	-0.900172	0.409016	0.738476	0.98681	-0.0128595	0.543135	0.0938473	-0.36876	-0.848977	0.531229	-0.230621
	HG6-61	0.849691	0.462764	-0.46239	0.0414361	0.604426	0.845942	0.872758	-0.27132	0.904626	0.0305684	-0.56129	0.864048	0.913234	0.666225	-0.262419	0.34913	0.954113	0.859879	0.280509	0.641651	0.903234	-0.274935	0.926251	0.950656	0.710793	0.751619	0.709192	0.894705	-0.756686	0.805153	0.642394	0.819916	0.789617	-0.0241376	0.820792	-0.756686	0.264129	0.618471	0.902403	0.0729899	0.526269	-0.341593	0.466686	-0.365525	0.308118	-0.411978
Unkown(Solyc01g096470.2)	A57	0.964257	0.322733	-0.748566	0.0783258	0.973538	0.868993	0.612173	-0.490228	0.879412	-0.751026	-0.464079	0.954866	0.951673	0.51981	-0.123989	0.0756409	0.828041	0.883169	0.52904	0.87996	0.917102	-0.399413	0.943826	0.959919	0.0491602	-0.405999	0.772351	0.417872	-0.889402	0.760088	0.809271	0.891325	0.921251	0.685252	0.738615	-0.889402	0.247175	0.832269	0.952982	0.099787	0.680034	-0.0550946	-0.32961	-0.803158	0.322554	-0.258561
	HG6-61	0.712281	-0.141318	-0.658306	-0.449643	0.868004	0.852827	0.629519	-0.663116	0.580459	-0.13399	-0.537111	0.814144	0.838021	0.249117	-0.705255	0.535425	0.782035	0.544472	0.141124	0.627302	0.822994	-0.576059	0.807096	0.817014	0.221935	0.34626	0.820946	0.880065	-0.309631	0.725362	0.866365	0.836227	0.82328	-0.0634714	0.473785	-0.309631	-0.241912	0.841229	0.754495	0.464949	0.929804	0.0808644	0.166636	-0.625227	-0.115711	-0.638455
Dof(Solyc08g082910.1)	A57	0.880452	0.469486	-0.879162	0.18749	0.858468	0.849836	0.714028	-0.649585	0.923489	-0.88254	-0.476065	0.866436	0.836355	0.75079	-0.000501719	0.148545	0.964348	0.839298	0.699609	0.730508	0.883261	-0.486543	0.889017	0.882126	0.231304	-0.444485	0.704354	0.237266	-0.90693	0.923925	0.790998	0.937754	0.77042	0.600781	0.762784	-0.90693	0.153335	0.826201	0.92474	0.0680621	0.659981	0.263732	-0.281719	-0.862008	0.222004	-0.41889
	HG6-61	0.647101	-0.252272	-0.832716	-0.523577	0.888557	0.834206	0.786484	-0.709309	0.715793	0.0652588	-0.30778	0.80029	0.84694	0.284815	-0.829493	0.376849	0.760406	0.39202	0.339828	0.509896	0.783115	-0.717808	0.779887	0.811356	0.423785	0.549201	0.687794	0.807585	-0.176498	0.798409	0.695543	0.913715	0.74762	-0.068402	0.523946	-0.176498	-0.383671	0.808754	0.708999	0.640168	0.806086	0.131548	0.327238	-0.774664	0.0496196	-0.799176
HSF A3(Solyc03g006000.2)	A57	-0.832283	-0.404467	0.889327	-0.0187741	-0.818925	-0.852218	-0.772601	0.563294	-0.886786	0.950967	0.650382	-0.832912	-0.768556	-0.687699	-0.0160489	-0.0950752	-0.930758	-0.873992	-0.569559	-0.650836	-0.886104	0.305564	-0.862828	-0.853953	-0.383435	0.245302	-0.750619	-0.368835	0.934845	-0.859945	-0.809232	-0.886016	-0.729961	-0.450016	-0.752108	0.934845	-0.336618	-0.774692	-0.881576	0.109737	-0.688193	-0.303385	0.253854	0.92364	-0.309274	0.245769
	HG6-61	-0.81862	-0.141158	0.594261	0.264915	-0.747868	-0.895241	-0.765851	0.602519	-0.750277	0.0162918	0.663371	-0.880902	-0.886413	-0.388761	0.502871	-0.507893	-0.880394	-0.747012	-0.239585	-0.663163	-0.896552	0.385961	-0.888013	-0.907801	-0.425012	-0.535238	-0.824589	-0.944251	0.500699	-0.811647	-0.80372	-0.840803	-0.84768	0.104692	-0.585541	0.500699	-0.0455173	-0.748181	-0.856772	-0.281997	-0.827987	0.0406703	-0.293653	0.464503	0.0250953	0.501031
bHLH(Solyc01g096050.2)	A57	-0.871603	-0.21398	0.615406	-0.295085	-0.938669	-0.841482	-0.77086	0.457639	-0.798276	0.698525	0.527515	-0.911106	-0.94546	-0.597269	0.063554	-0.0141626	-0.847344	-0.928343	-0.452615	-0.862871	-0.923079	0.43008	-0.918619	-0.922806	-0.0725004	0.438396	-0.814996	-0.427613	0.940293	-0.775932	-0.846735	-0.864718	-0.857106	-0.61248	-0.698517	0.940293	-0.102738	-0.863507	-0.849623	-0.0139942	-0.746241	-0.0625943	0.478026	0.666241	-0.216718	0.261136
	HG6-61	-0.868562	-0.0208952	0.621297	0.213551	-0.85232	-0.952617	-0.863251	0.372586	-0.850099	0.161581	0.292418	-0.939497	-0.964211	-0.442688	0.647711	-0.519982	-0.953235	-0.634747	-0.142122	-0.741525	-0.952368	0.590044	-0.963769	-0.94255	-0.546315	-0.677857	-0.809641	-0.924013	0.540004	-0.713686	-0.764762	-0.89397	-0.904589	-0.205681	-0.713929	0.540004	0.138722	-0.752373	-0.906489	-0.513589	-0.727513	0.296509	-0.389243	0.650206	-0.388402	0.670012
GRAS (Solyc11g011260.1)	A57	0.985297	0.280148	-0.802611	-0.196908	0.911785	0.891126	0.599718	-0.519426	0.875114	-0.780344	-0.31751	0.960978	0.904942	0.343795	-0.415221	0.355177	0.771151	0.818497	0.391007	0.900836	0.909607	-0.462394	0.931476	0.955873	-0.0981616	-0.345488	0.795926	0.521329	-0.759479	0.655252	0.817791	0.904238	0.952345	0.808463	0.578668	-0.759479	0.245862	0.872398	0.926076	0.312094	0.73578	-0.269007	-0.353465	-0.832986	0.304997	-0.322019
	HG6-61	0.911487	0.146878	-0.553347	-0.258811	0.838668	0.963211	0.782433	-0.407504	0.734779	-0.18433	-0.553407	0.962789	0.973747	0.432737	-0.507234	0.570719	0.945951	0.757349	0.0232717	0.808745	0.971698	-0.427905	0.959684	0.980877	0.447323	0.497436	0.909674	0.985683	-0.651438	0.720163	0.884619	0.853431	0.93689	0.162141	0.718267	-0.651438	0.0459026	0.690167	0.962602	0.293626	0.789158	-0.328499	0.15622	-0.494154	0.23537	-0.509123
SPL3(Solyc10g009080.2)	A57	0.808847	0.0160299	-0.692343	-0.115503	0.783452	0.920659	0.949615	-0.546049	0.722819	-0.844104	-0.491547	0.868533	0.828156	0.377887	-0.411661	0.394653	0.802764	0.891582	0.164385	0.798071	0.929561	-0.441496	0.90015	0.879855	-0.034064	-0.182741	0.943336	0.636716	-0.82096	0.626315	0.954428	0.861083	0.824059	0.668212	0.389804	-0.82096	0.0923547	0.943625	0.710124	0.153466	0.951991	-0.0645729	-0.514167	-0.733102	0.0825144	-0.29002
	HG6-61	0.825506	-0.162658	-0.514156	-0.384155	0.853585	0.919924	0.577916	-0.538937	0.533748	-0.346882	-0.4873	0.883999	0.833318	0.11167	-0.66477	0.739557	0.807808	0.588337	-0.100793	0.803162	0.886066	-0.480126	0.855906	0.815595	0.110407	0.280262	0.930434	0.922629	-0.390951	0.55181	0.934387	0.734217	0.927037	0.196311	0.404327	-0.390951	-0.164237	0.74157	0.828177	0.507753	0.969113	-0.122532	0.0499865	-0.518598	0.0160004	-0.5178
AUX/IAA(Solyc12g007230.1)	A57	0.801052	-0.0913123	-0.657348	-0.109083	0.817046	0.960578	0.919885	-0.571327	0.665891	-0.835612	-0.572663	0.869123	0.872415	0.335131	-0.281895	0.251639	0.76636	0.911318	0.177637	0.786349	0.919286	-0.344143	0.936099	0.887928	-0.0725299	-0.0826377	0.97531	0.622396	-0.85723	0.586096	0.993108	0.814935	0.840635	0.64448	0.372202	-0.85723	0.110782	0.92073	0.692887	0.0504767	0.97427	-0.035432	-0.390721	-0.747931	0.0183614	-0.198228
	HG6-61	0.850787	0.201936	-0.525263	-0.114824	0.836299	0.900286	0.789714	-0.214585	0.785589	-0.226979	-0.388702	0.897235	0.983174	0.614458	-0.510604	0.44592	0.970828	0.718209	0.0673594	0.735387	0.938919	-0.548429	0.960048	0.96344	0.552047	0.589801	0.805404	0.916102	-0.706523	0.71433	0.813099	0.889339	0.878364	0.171318	0.848258	-0.706523	-0.0476574	0.771186	0.916086	0.28839	0.657184	-0.406648	0.322449	-0.603632	0.389405	-0.614724
Transcriptional factor B3 (Solyc06g073980.2)	A57	0.895452	0.00578188	-0.645225	-0.0883238	0.900088	0.940656	0.880043	-0.469421	0.750604	-0.778505	-0.501711	0.950763	0.935221	0.329454	-0.410255	0.293565	0.774881	0.94514	0.162351	0.910839	0.973428	-0.41439	0.959286	0.956771	-0.0966148	-0.232994	0.970804	0.692018	-0.861799	0.605053	0.963952	0.871267	0.932779	0.722631	0.466668	-0.861799	0.150041	0.956645	0.786542	0.15115	0.937902	-0.195937	-0.539286	-0.721468	0.173074	-0.221263
	HG6-61	0.884551	0.0824537	-0.405677	-0.0750146	0.819156	0.923393	0.668961	-0.209525	0.699484	-0.433021	-0.361146	0.899436	0.91838	0.416213	-0.552671	0.652654	0.948645	0.70752	-0.0869661	0.82746	0.949338	-0.515934	0.961706	0.890088	0.336965	0.488925	0.878518	0.927062	-0.646423	0.562006	0.880573	0.786556	0.941888	0.283186	0.660124	-0.646423	-0.0906664	0.795953	0.895557	0.402833	0.784955	-0.392567	0.289447	-0.554333	0.323755	-0.555376
Origin recognition complex subunit 1(Solyc03g006420.2)	A57	0.823649	-0.154029	-0.57025	-0.0697279	0.875033	0.954196	0.855722	-0.503954	0.632037	-0.74767	-0.574491	0.895963	0.933338	0.269586	-0.256603	0.148317	0.706858	0.9272	0.14688	0.843602	0.919011	-0.302632	0.955638	0.91235	-0.148825	-0.0919189	0.983758	0.649146	-0.863651	0.530566	0.987789	0.77983	0.892701	0.663728	0.384251	-0.863651	0.121052	0.906345	0.700055	0.0314556	0.957975	-0.129003	-0.390826	-0.694407	0.0391755	-0.126389
	HG6-61	0.905133	0.26674	-0.211383	-0.0525107	0.702955	0.869261	0.514037	-0.109296	0.502921	-0.49764	-0.580719	0.871953	0.851808	0.36118	-0.277905	0.699692	0.873022	0.813767	-0.323792	0.901857	0.910125	-0.222851	0.892334	0.863256	0.202657	0.238209	0.938275	0.918588	-0.801157	0.439225	0.936849	0.621365	0.923668	0.34807	0.630092	-0.801157	0.203232	0.568355	0.921163	0.0879463	0.734084	-0.552814	-0.049199	-0.261962	0.252775	-0.251428
AUX/IAA(Solyc01g097290.2)	A57	0.991481	0.343228	-0.722976	-0.0222281	0.973594	0.836285	0.647296	-0.357125	0.908727	-0.724446	-0.429773	0.985564	0.933962	0.446917	-0.335585	0.197497	0.802496	0.902971	0.375088	0.941105	0.954031	-0.420651	0.921469	0.979216	0.0595919	-0.440636	0.796253	0.575048	-0.85638	0.712045	0.791138	0.91022	0.957798	0.701092	0.736712	-0.85638	0.315279	0.857291	0.963231	0.172696	0.690912	-0.218272	-0.512132	-0.76907	0.462359	-0.236933
	HG6-61	0.869444	0.249104	-0.575169	-0.0790111	0.714783	0.909118	0.938314	-0.315762	0.943309	-0.000671623	-0.368687	0.918427	0.95027	0.571365	-0.456767	0.40045	0.964589	0.734979	0.263346	0.68054	0.934442	-0.433962	0.954325	0.961513	0.717241	0.802931	0.730364	0.90187	-0.645754	0.778551	0.645168	0.871587	0.838489	0.11462	0.795493	-0.645754	0.0758348	0.641483	0.917118	0.323893	0.572941	-0.348295	0.48	-0.515922	0.434326	-0.554915
ARF8(Solyc02g037530.2)	A57	0.831845	-0.166063	-0.545629	-0.188827	0.872037	0.929017	0.848124	-0.389718	0.629957	-0.7279	-0.589851	0.905053	0.910422	0.180643	-0.368197	0.182162	0.657227	0.935637	0.0232835	0.861978	0.928806	-0.246884	0.933656	0.915145	-0.124669	-0.0507074	0.997416	0.771496	-0.838133	0.462537	0.967678	0.760776	0.912332	0.638004	0.379738	-0.838133	0.22553	0.88934	0.697879	0.0285334	0.951654	-0.245145	-0.461001	-0.687166	0.153897	-0.0468821
	HG6-61	0.861941	0.00595153	-0.208542	-0.182883	0.724985	0.863602	0.384592	-0.259603	0.367322	-0.599877	-0.542811	0.839503	0.754823	0.0798913	-0.419018	0.855119	0.774797	0.688485	-0.407808	0.915993	0.863225	-0.255717	0.825985	0.751554	-0.0515324	0.0870707	0.975985	0.892029	-0.583509	0.324201	0.98216	0.538859	0.936862	0.380223	0.370599	-0.583509	0.0486055	0.59628	0.837369	0.28368	0.89972	-0.379386	-0.138003	-0.277578	0.0770924	-0.257579
Myb(Solyc02g067340.2)	A57	0.772603	-0.0488709	-0.644751	-0.031412	0.795063	0.926699	0.959296	-0.547156	0.673638	-0.831137	-0.586615	0.847308	0.844188	0.40462	-0.258438	0.243677	0.794403	0.915497	0.187327	0.764377	0.916968	-0.364479	0.907477	0.866772	-0.00104859	-0.128	0.954916	0.604097	-0.871756	0.625716	0.972559	0.819909	0.800556	0.597906	0.404398	-0.871756	0.0914445	0.91473	0.68096	0.0227705	0.955743	0.0324857	-0.450763	-0.718205	0.0356885	-0.217814
	HG6-61	0.847613	0.201938	-0.209663	-0.0219697	0.701448	0.83868	0.448913	-0.191525	0.488239	-0.53055	-0.605981	0.815176	0.808448	0.335794	-0.352692	0.720777	0.858718	0.795609	-0.241119	0.83739	0.880725	-0.292916	0.87501	0.805928	0.107872	0.228163	0.914903	0.904885	-0.700124	0.462648	0.953159	0.630487	0.904478	0.205054	0.534444	-0.700124	0.0902609	0.730895	0.843569	0.152066	0.829806	-0.360434	0.0814226	-0.325144	0.0724675	-0.318933
ATHB13 (Solyc05g007180.2)	A57	0.845935	-0.167617	-0.552558	-0.209501	0.856353	0.933144	0.823181	-0.440959	0.630354	-0.707357	-0.469138	0.910285	0.914892	0.144101	-0.465838	0.296952	0.646594	0.893246	0.0255428	0.890456	0.917047	-0.339352	0.934446	0.915655	-0.241402	-0.101338	0.984983	0.745848	-0.777671	0.447118	0.963249	0.777734	0.928627	0.735392	0.315436	-0.777671	0.138284	0.920129	0.692122	0.168494	0.961618	-0.323417	-0.472589	-0.665056	0.0934664	-0.139054
	HG6-61	0.936696	0.172183	-0.429517	-0.0854863	0.773899	0.96118	0.740748	-0.312009	0.76267	-0.311557	-0.500024	0.947953	0.935989	0.410215	-0.481004	0.660305	0.973314	0.799569	-0.0091409	0.841003	0.984706	-0.40019	0.986821	0.938006	0.399256	0.545674	0.907353	0.980137	-0.676096	0.640512	0.871156	0.794907	0.960185	0.207273	0.655029	-0.676096	0.0559414	0.737569	0.946569	0.330072	0.799951	-0.358154	0.29266	-0.459219	0.261486	-0.475649
TCP(Solyc06g065190.1)	A57	0.798168	-0.204332	-0.608399	-0.21361	0.833584	0.972714	0.809895	-0.547112	0.592699	-0.787862	-0.595171	0.861548	0.892328	0.191958	-0.236144	0.15244	0.662844	0.886285	0.133863	0.778156	0.879698	-0.221401	0.945205	0.881687	-0.161282	0.0443012	0.979091	0.643452	-0.824971	0.471804	0.989461	0.737458	0.868412	0.641106	0.318141	-0.824971	0.177216	0.864573	0.668937	0.0030923	0.95983	-0.125428	-0.249408	-0.754137	0.000572252	-0.0770759
	HG6-61	0.96038	0.202724	-0.490057	-0.157409	0.72995	0.971765	0.857088	-0.320881	0.819403	-0.143181	-0.449944	0.987413	0.942811	0.387534	-0.416798	0.589886	0.946753	0.771216	0.0200493	0.840711	0.978588	-0.307338	0.965501	0.968324	0.547619	0.62515	0.87162	0.960249	-0.68547	0.650685	0.76317	0.778367	0.931032	0.293727	0.697546	-0.68547	0.173459	0.518236	0.987878	0.30967	0.670343	-0.463099	0.213268	-0.383223	0.421136	-0.407092
Zinc finger CCCH-type(Solyc01g008600.2)	A57	0.73462	-0.288367	-0.446402	-0.230715	0.771339	0.877033	0.862507	-0.354195	0.515817	-0.659705	-0.535049	0.825811	0.833815	0.0771223	-0.447733	0.248174	0.568356	0.870899	-0.118617	0.806601	0.864034	-0.237876	0.861397	0.834998	-0.203033	0.0160805	0.985226	0.801409	-0.745509	0.351657	0.94278	0.681297	0.844006	0.61411	0.228944	-0.745509	0.150377	0.860695	0.569261	0.0618491	0.967942	-0.295916	-0.492078	-0.584951	0.0648886	-0.0333356
	HG6-61	0.915977	0.086072	-0.195384	-0.127647	0.724027	0.892484	0.459614	-0.14241	0.433844	-0.599125	-0.480196	0.884822	0.805522	0.160785	-0.368613	0.829853	0.824552	0.722658	-0.439968	0.962402	0.903264	-0.238047	0.870262	0.80612	0.066695	0.165298	0.978313	0.905731	-0.692142	0.317339	0.955803	0.55444	0.959093	0.490075	0.483098	-0.692142	0.116583	0.52397	0.901993	0.251237	0.807043	-0.549672	-0.132943	-0.264362	0.266646	-0.243453
GRAS(Solyc08g078800.1)	A57	0.789898	-0.232731	-0.552522	-0.27013	0.81403	0.938117	0.841677	-0.44532	0.577242	-0.744019	-0.564863	0.863443	0.869253	0.120295	-0.385565	0.233552	0.622341	0.889378	-0.00632011	0.809876	0.889839	-0.232071	0.915091	0.876236	-0.178744	0.0340535	0.996367	0.755591	-0.786856	0.411579	0.975073	0.727135	0.877569	0.643736	0.28043	-0.786856	0.194635	0.876011	0.640071	0.0510013	0.974723	-0.243595	-0.38508	-0.694879	0.0647035	-0.0541471
	HG6-61	0.934525	0.210296	-0.352354	-0.0579272	0.75018	0.940218	0.661267	-0.271192	0.68681	-0.382552	-0.562332	0.92702	0.910685	0.393705	-0.419994	0.695019	0.954481	0.829944	-0.0942483	0.864007	0.971812	-0.341277	0.969231	0.916758	0.317418	0.449963	0.931274	0.977456	-0.715427	0.590981	0.911827	0.7453	0.961085	0.216692	0.630948	-0.715427	0.104979	0.723394	0.939899	0.251474	0.814471	-0.384786	0.212951	-0.394825	0.209973	-0.404982
NF-YC1(Solyc06g072040.1)	A57	0.754822	0.142934	-0.616348	0.160455	0.753571	0.809192	0.97635	-0.473603	0.740368	-0.756818	-0.448047	0.823159	0.789016	0.550507	-0.345537	0.349826	0.85123	0.877408	0.229809	0.782656	0.906286	-0.53948	0.826158	0.832041	0.0705253	-0.384341	0.85253	0.538371	-0.833454	0.723354	0.867373	0.867948	0.744731	0.60206	0.486303	-0.833454	-0.0128729	0.921773	0.695706	0.14466	0.859539	0.0529089	-0.671827	-0.603924	0.118786	-0.374011
	HG6-61	0.934581	0.139616	-0.502307	-0.193318	0.833243	0.974806	0.769175	-0.338765	0.744458	-0.268124	-0.495893	0.970042	0.97172	0.422221	-0.512862	0.620635	0.966031	0.763798	-0.0255135	0.845174	0.988345	-0.4371	0.981851	0.971773	0.428419	0.513815	0.920851	0.987286	-0.673901	0.668183	0.890272	0.833263	0.96179	0.232417	0.708377	-0.673901	0.0317988	0.704356	0.969803	0.331204	0.790271	-0.384036	0.194364	-0.497193	0.295231	-0.508611
SBP-box(Solyc10g078700.1)	A57	0.868958	-0.142235	-0.555517	-0.213963	0.876512	0.92891	0.793664	-0.423245	0.648583	-0.694498	-0.453007	0.926622	0.928788	0.137667	-0.479092	0.293549	0.642719	0.893836	0.0357513	0.91268	0.922235	-0.343675	0.939825	0.929436	-0.248431	-0.126286	0.975931	0.749614	-0.775275	0.44815	0.951043	0.78496	0.949435	0.751764	0.33976	-0.775275	0.157226	0.918049	0.717269	0.186319	0.942842	-0.358381	-0.478216	-0.668068	0.128893	-0.137618
	HG6-61	0.937042	0.0427912	-0.369795	-0.246022	0.793671	0.956261	0.592822	-0.33951	0.54727	-0.431881	-0.538768	0.946421	0.874355	0.184705	-0.472762	0.789394	0.870502	0.730557	-0.260003	0.929829	0.949947	-0.312472	0.915073	0.880264	0.170319	0.278798	0.993611	0.967767	-0.623982	0.482185	0.960119	0.675873	0.983442	0.360582	0.513302	-0.623982	0.0705526	0.59601	0.939031	0.32968	0.875597	-0.406555	-0.048156	-0.356443	0.196338	-0.350896

## Sheet: flavonoids
Gene ID	Genotype	PAL	4CL	HQT	C3H	HCT	CHS1	CHS2	CHI-1	CHI-like	F3H	F3'H	FLS	3GT	C4H
bHLH(Solyc05g006650.2)	A57	-0.0912377	-0.60463	0.435268	0.719508	0.649036	0.801452	0.657878	0.81568	0.805149	0.840667	0.895883	0.878317	0.873216	-0.626423
	HG6-61	0.0983525	-0.61211	0.282259	0.826064	0.86737	0.678208	0.431774	0.902404	0.590469	0.693076	0.686718	0.409878	0.810318	-0.355885
Myb 12 (Solyc01g079620.2)	A57	-0.143869	-0.476083	0.156435	0.492357	0.485242	0.831125	0.782563	0.629418	0.897507	0.922379	0.977563	0.916122	0.827563	-0.458296
Myb 12 (Solyc01g079620.2)	HG6-61	0.28437	0.174488	0.891562	0.635334	0.76407	0.815412	0.688595	0.516262	0.984341	0.974443	0.810017	0.975059	0.829431	-0.417785
BZR1(Solyc02g071990.2)	A57	-0.000517663	0.628208	-0.215529	-0.628008	-0.663469	-0.860793	-0.603076	-0.72399	-0.845294	-0.85162	-0.903128	-0.821622	-0.842992	0.440294
	HG6-61	0.351145	0.532023	-0.277997	-0.630754	-0.82468	-0.691881	-0.288746	-0.843315	-0.518641	-0.613072	-0.568028	-0.344855	-0.666046	0.451504
HSF(Solyc03g026020.2)	A57	-0.0326156	0.664067	-0.820849	-0.852212	-0.654566	-0.377154	-0.422767	-0.876047	-0.359288	-0.409688	-0.523917	-0.707942	-0.830642	0.837243
	HG6-61	-0.355254	0.593786	-0.375731	-0.836552	-0.868337	-0.670901	-0.478967	-0.961366	-0.623525	-0.735352	-0.746655	-0.472756	-0.81075	0.549816
Zinc finger CCCH-type(Solyc01g087030.2)	A57	-0.609032	0.925353	-0.355908	-0.89794	-0.945387	-0.315223	-0.367831	-0.922745	-0.220159	-0.242669	-0.406951	-0.614429	-0.875203	0.280998
	HG6-61	-0.131997	0.776349	-0.0386318	-0.878386	-0.770192	-0.540036	-0.454903	-0.905052	-0.445117	-0.582863	-0.707209	-0.239359	-0.810712	0.182192
HSF A3(Solyc03g006000.2)	A57	-0.561152	0.935159	-0.523515	-0.907016	-0.908471	-0.221051	-0.376928	-0.9233	-0.134403	-0.180512	-0.366753	-0.553898	-0.832436	0.408156
	HG6-61	-0.173586	0.820951	-0.0682746	-0.816329	-0.796135	-0.541186	-0.30792	-0.973871	-0.386837	-0.526222	-0.598804	-0.181297	-0.709028	0.395772
bHLH (Solyc09g083220.2)	A57	-0.204347	0.80747	-0.508046	-0.833569	-0.7912	-0.569252	-0.545933	-0.892951	-0.543274	-0.569341	-0.703322	-0.813693	-0.955156	0.604852
	HG6-61	-0.326928	0.808123	0.0553696	-0.831073	-0.654163	-0.399607	-0.423374	-0.859668	-0.328608	-0.474862	-0.650581	-0.139657	-0.721961	0.177048
Myb(Solyc02g088190.2)	A57	-0.0145898	-0.442827	0.406854	0.827385	0.683981	0.706653	0.259298	0.856542	0.633688	0.619116	0.576724	0.80426	0.803969	-0.500046
	HG6-61	0.348022	-0.38598	0.51622	0.899948	0.878554	0.756334	0.67373	0.84333	0.809903	0.891461	0.889732	0.6855	0.953398	-0.357989
LIM(Solyc06g071310.2)	A57	0.26198	-0.716915	0.368302	0.905845	0.868522	0.649883	0.354851	0.942682	0.559226	0.556333	0.603356	0.79116	0.90874	-0.417554
	HG6-61	0.23896	-0.512607	0.462687	0.860138	0.923836	0.757858	0.558434	0.938185	0.734947	0.832295	0.811717	0.585148	0.889751	-0.492802
WRC1(Solyc07g041640.2)	A57	0.232122	-0.58979	0.307005	0.869625	0.808926	0.623665	0.226501	0.890139	0.520971	0.499768	0.500191	0.74994	0.836105	-0.345793
	HG6-61	-0.0659471	-0.358516	0.481738	0.865298	0.958739	0.906733	0.0859783	0.816039	0.665188	0.692843	0.456877	0.477977	0.749605	-0.307257
Myb-like(Solyc08g077230.2)	A57	0.128425	-0.688967	0.177822	0.67458	0.735203	0.813065	0.538358	0.757162	0.77587	0.769747	0.833104	0.807876	0.874819	-0.371908
	HG6-61	-0.00407875	0.297208	0.775557	0.698459	0.726724	0.887079	0.3087	0.318368	0.880854	0.807567	0.50437	0.82305	0.74489	0.0318663
TCP(Solyc06g065190.1)	A57	0.346547	-0.691709	0.382254	0.916331	0.898581	0.560356	0.0209348	0.889911	0.383532	0.354813	0.358225	0.539278	0.737944	-0.319254
	HG6-61	0.2791	-0.523212	0.377133	0.906274	0.858611	0.696773	0.66595	0.890609	0.721316	0.829599	0.891178	0.572867	0.942494	-0.330496
Myb-like(Solyc12g017370.1)	A57	0.330831	-0.736066	0.817735	0.891604	0.732836	0.064875	0.207201	0.867281	-0.0171344	0.0429655	0.185828	0.433266	0.675546	-0.640348
	HG6-61	0.283511	-0.484988	0.43848	0.813454	0.8434	0.689248	0.59982	0.90376	0.697221	0.804051	0.839862	0.570455	0.85515	-0.518663
Zinc finger CCCH-type (Solyc01g008600.2)	A57	0.254123	-0.515257	0.300236	0.873072	0.822705	0.595602	-0.0458043	0.846317	0.411479	0.378557	0.311921	0.516622	0.636147	-0.230477
	HG6-61	0.111913	-0.272021	0.566175	0.941858	0.953808	0.923435	0.282899	0.786877	0.784878	0.81026	0.616869	0.623596	0.867604	-0.244526
bHLH(Solyc06g083170.2)	A57	0.201919	-0.518441	0.318166	0.874009	0.818734	0.65491	-0.000850583	0.855701	0.479283	0.448164	0.379703	0.557485	0.662177	-0.277
	HG6-61	0.181912	-0.511554	0.420847	0.937394	0.932842	0.797773	0.483761	0.928181	0.720362	0.811798	0.783453	0.550332	0.912131	-0.370665
SBP-box(Solyc10g078700.1)	A57	0.225972	-0.568667	0.316161	0.875244	0.81297	0.627729	0.139718	0.880221	0.501517	0.473191	0.452638	0.693713	0.790286	-0.332027
	HG6-61	0.0786239	-0.447391	0.466401	0.951195	0.977392	0.880948	0.335133	0.898315	0.733518	0.796681	0.673796	0.54971	0.886133	-0.321726
Zinc finger C2H2-type(Solyc09g007550.2)	A57	0.170888	-0.498542	0.293236	0.836233	0.782524	0.671713	-0.00454475	0.819038	0.510341	0.465896	0.399089	0.588608	0.685673	-0.294756
	HG6-61	0.0863628	-0.497081	0.442649	0.939724	0.967935	0.843062	0.460131	0.928965	0.744624	0.828536	0.768177	0.565888	0.922607	-0.355549
GATA transcription factor 25(Solyc04g076530.2)	A57	0.118228	0.612329	-0.728692	-0.795758	-0.633861	-0.617622	-0.517879	-0.848394	-0.598527	-0.65284	-0.720093	-0.743608	-0.797062	0.812961
	HG6-61	-0.278931	0.300167	-0.672228	-0.805326	-0.943374	-0.848066	-0.49207	-0.874117	-0.829613	-0.886905	-0.757193	-0.718171	-0.847904	0.607482
Myb(Solyc04g078420.1)	A57	-0.686169	0.880506	0.149429	-0.543183	-0.809151	-0.389723	-0.466546	-0.611567	-0.326687	-0.325727	-0.507111	-0.495196	-0.732383	-0.110335
	HG6-61	-0.193391	0.0121275	-0.642203	-0.700676	-0.699166	-0.696256	-0.86522	-0.528588	-0.905625	-0.941162	-0.944067	-0.863652	-0.919339	0.181528
ERF4(Solyc07g053740.1)	A57	0.00762	0.690568	-0.653481	-0.739348	-0.622744	-0.527591	-0.582293	-0.801723	-0.544658	-0.588076	-0.719197	-0.78643	-0.878374	0.781212
	HG6-61	0.051736	0.448433	-0.421457	-0.817461	-0.880684	-0.775376	-0.530634	-0.874234	-0.711754	-0.806557	-0.805288	-0.559866	-0.870561	0.402806

## Sheet: carotenoids
Gene ID	Genotype	Psyl	Psy2	Pds3	Pds1	Pds2	Zds	CRTISO	LCY-b	LCY-e	LYC	hp-1	hp-2	CrtR-b1	CrtR-b2	CrtR-b	CrtR-e	Zep	NSY	GGPS1	GGPS2	DXS1	DXS2
CCT domain(Solyc01g106030.2)	A57	0.844043	-0.376021	0.0595576	0.913854	-0.512232	0.49229	0.82648	-0.873328	-0.82001	-0.392401	-0.533175	-0.0446982	0.124751	0.803567	-0.862222	-0.830403	-0.845409	-0.392401	0.442513	0.451845	-0.711142	-0.288521
	HG6-61	0.969661	-0.89912	-0.333463	0.673757	-0.828672	0.142894	0.849732	-0.96985	-0.770683	-0.650387	0.0971078	-0.652931	0.18781	0.37749	-0.850541	-0.742726	-0.6604	-0.650387	0.70953	0.530533	-0.513468	-0.391156
MADS-box (Solyc02g084630.2)	A57	-0.832796	0.691215	-0.132486	-0.942948	0.722811	-0.514549	-0.833074	0.864815	0.918364	0.154161	0.647676	0.197624	-0.48745	-0.948976	0.899786	0.94209	0.743612	0.154161	-0.372142	-0.354189	0.845881	0.621722
	HG6-61	-0.718866	0.854964	0.0911688	-0.927438	0.795902	0.107336	-0.464689	0.865083	0.946645	0.739697	0.44915	0.819239	-0.676571	-0.439788	0.946322	0.869931	0.881373	0.739697	-0.643631	-0.614717	0.8234	0.484869
CCT domain(Solyc03g083400.2)	A57	-0.747217	0.635637	0.158332	-0.928395	0.759427	-0.299498	-0.838715	0.839378	0.934772	0.366443	0.548302	0.244898	-0.425324	-0.808233	0.949522	0.936175	0.840845	0.366443	-0.14347	-0.194426	0.867219	0.487638
	HG6-61	-0.788368	0.906906	0.0362093	-0.880891	0.796296	0.113106	-0.673658	0.892603	0.924335	0.755898	0.101585	0.573032	-0.605191	-0.515857	0.840331	0.843621	0.912944	0.755898	-0.674124	-0.5824	0.774808	0.352172
CCT domain(Solyc04g049670.2)	A57	-0.759709	0.500063	0.140044	-0.916011	0.682075	-0.384696	-0.818418	0.94078	0.965175	0.300872	0.671543	0.213595	-0.369086	-0.829517	0.871434	0.93766	0.884703	0.300872	-0.296242	-0.313773	0.869336	0.33767
	HG6-61	-0.671886	0.82741	-0.0654187	-0.964922	0.747779	0.181989	-0.464041	0.840133	0.946619	0.711945	0.403006	0.672792	-0.747158	-0.560384	0.868563	0.864696	0.959757	0.711945	-0.652737	-0.640379	0.866857	0.414469
bHLH(Solyc01g096050.2)	A57	0.89625	-0.798919	-0.000315156	0.854108	-0.699565	0.342898	0.621608	-0.82162	-0.879827	-0.252652	-0.467947	-0.494035	0.394709	0.844502	-0.910912	-0.926058	-0.827568	-0.252652	0.3217	0.402241	-0.904576	-0.592464
	HG6-61	0.758046	-0.986408	-0.27256	0.781976	-0.891842	-0.184874	0.684702	-0.883353	-0.96153	-0.648844	-0.0706886	-0.610952	0.587656	0.538997	-0.911794	-0.933265	-0.833404	-0.648844	0.519239	0.377156	-0.823507	-0.57818
LOB domain(Solyc03g119530.2)	A57	0.932914	-0.655234	0.0871833	0.900326	-0.606285	0.491602	0.738574	-0.853993	-0.878626	-0.324263	-0.548132	-0.273519	0.280271	0.879648	-0.929998	-0.902625	-0.844646	-0.324263	0.438433	0.492415	-0.826679	-0.491265
	HG6-61	0.884655	-0.959926	-0.430344	0.592192	-0.831679	-0.0314474	0.859034	-0.889547	-0.808153	-0.676025	0.249998	-0.506305	0.264934	0.350815	-0.821669	-0.767752	-0.669147	-0.676025	0.530694	0.313126	-0.560548	-0.400208
SBP-box(Solyc05g053240.2)	A57	-0.861772	0.626022	-0.0181185	-0.926392	0.678916	-0.473952	-0.786484	0.922883	0.94971	0.240942	0.655782	0.265537	-0.392009	-0.905931	0.900846	0.951752	0.851256	0.240942	-0.398101	-0.415861	0.879921	0.475283
	HG6-61	-0.612298	0.788549	0.0618362	-0.89854	0.681797	0.304987	-0.347602	0.786771	0.927135	0.673528	0.496434	0.679591	-0.724419	-0.521569	0.893671	0.838919	0.936579	0.673528	-0.521523	-0.521621	0.859425	0.443892
YABBY(Solyc11g071810.1)	A57	-0.621548	0.665938	0.181128	-0.956719	0.905963	-0.174036	-0.852182	0.849334	0.929148	0.185594	0.500032	0.29764	-0.601958	-0.809915	0.881937	0.968641	0.756596	0.185594	-0.00718129	0.00623217	0.909534	0.615986
	HG6-61	-0.959047	0.859254	0.270275	-0.646981	0.842835	-0.350106	-0.872524	0.92489	0.704028	0.694806	-0.146071	0.71414	-0.150308	-0.211574	0.786664	0.674167	0.53905	0.694806	-0.77666	-0.59591	0.413321	0.336102
ARF4(Solyc11g069190.1)	A57	-0.698335	0.582676	0.231092	-0.873704	0.759103	-0.2876	-0.740359	0.940912	0.995741	0.208101	0.685071	0.362673	-0.496331	-0.811479	0.831815	0.964246	0.868851	0.208101	-0.211355	-0.234808	0.939076	0.382808
	HG6-61	-0.766555	0.849029	0.11185	-0.86522	0.704848	0.131668	-0.537831	0.839412	0.898741	0.894139	0.245239	0.678677	-0.594244	-0.286921	0.876366	0.754985	0.891271	0.894139	-0.63172	-0.577242	0.706376	0.241468
SET(Solyc03g044380.2)	A57	-0.818769	0.766018	-0.0792332	-0.907521	0.722927	-0.393741	-0.801458	0.720597	0.832463	0.305859	0.451427	0.224798	-0.427993	-0.8534	0.96137	0.88283	0.713596	0.305859	-0.215294	-0.260796	0.792091	0.681949
	HG6-61	-0.702271	0.905608	0.143455	-0.881104	0.92576	0.0429018	-0.541982	0.88704	0.954358	0.535618	0.386188	0.830765	-0.654661	-0.597433	0.951313	0.972002	0.792834	0.535618	-0.618225	-0.546167	0.875325	0.730458
AUX/IAA(Solyc03g120500.2)	A57	-0.65492	0.779243	0.0401429	-0.934207	0.916102	-0.235731	-0.797727	0.813246	0.902176	0.0560391	0.502089	0.35094	-0.680989	-0.866251	0.85739	0.965297	0.674343	0.0560391	-0.0714539	-0.0400899	0.910397	0.755951
	HG6-61	-0.828331	0.947774	0.116524	-0.795849	0.924749	-0.0330446	-0.81452	0.940556	0.885481	0.532808	-0.0351736	0.579547	-0.474592	-0.652763	0.827027	0.908504	0.77386	0.532808	-0.689123	-0.534503	0.75207	0.570809
AUX/IAA(Solyc01g097290.2)	A57	-0.677068	0.683571	0.129551	-0.886555	0.835683	-0.30787	-0.740911	0.925527	0.992208	0.0480714	0.697724	0.391635	-0.641425	-0.873862	0.806397	0.987098	0.776957	0.0480714	-0.205283	-0.186272	0.960026	0.547582
	HG6-61	-0.715265	0.914071	0.0768575	-0.882984	0.788134	0.24653	-0.58533	0.855464	0.965868	0.731073	0.188906	0.570066	-0.692378	-0.552276	0.871482	0.885746	0.948725	0.731073	-0.575219	-0.497901	0.852879	0.420981
Unknow(Solyc01g096470.2)	A57	-0.763107	0.629964	0.0821291	-0.929169	0.788357	-0.315911	-0.745073	0.959649	0.958324	0.122507	0.601606	0.388059	-0.499553	-0.871737	0.833549	0.984678	0.838168	0.122507	-0.280775	-0.267836	0.945395	0.509231
	HG6-61	-0.83087	0.891463	0.208806	-0.708614	0.984989	-0.267977	-0.802545	0.935759	0.789521	0.362223	0.036311	0.753031	-0.318323	-0.598229	0.833054	0.888645	0.558428	0.362223	-0.715896	-0.550158	0.65213	0.745233
NAC(Solyc12g013620.1)	A57	0.736741	-0.810309	-0.146172	0.910909	-0.87053	0.164252	0.728294	-0.797369	-0.898754	-0.241546	-0.403876	-0.464292	0.546406	0.802826	-0.928781	-0.960344	-0.784377	-0.241546	0.0526342	0.106033	-0.933527	-0.679746
	HG6-61	0.671586	-0.887096	-0.291235	0.825997	-0.765165	-0.293107	0.421707	-0.812908	-0.96253	-0.742433	-0.403845	-0.753703	0.667278	0.390653	-0.975269	-0.872724	-0.872824	-0.742433	0.454994	0.398945	-0.834023	-0.514755
Transcriptional factor B3(Solyc06g073980.2)	A57	-0.658824	0.874269	-0.0655608	-0.85995	0.876068	-0.281864	-0.721528	0.706273	0.838415	-0.00103089	0.480342	0.367854	-0.714999	-0.864973	0.831459	0.908452	0.570857	-0.00103089	-0.093189	-0.0727941	0.858259	0.850747
	HG6-61	-0.638669	0.943232	0.353352	-0.744824	0.90687	0.191658	-0.522519	0.805487	0.954084	0.553039	0.27194	0.748417	-0.638949	-0.489127	0.951107	0.958827	0.738493	0.553039	-0.411893	-0.297524	0.858116	0.749275
Transcriptional factor B3 (Solyc01g108930.2)	A57	-0.815234	0.611852	0.163639	-0.915839	0.689977	-0.29143	-0.796829	0.828998	0.900909	0.474604	0.469605	0.272304	-0.290225	-0.771625	0.975732	0.910809	0.896424	0.474604	-0.186133	-0.275962	0.846461	0.424092
	HG6-61	-0.881144	0.827751	0.284506	-0.750502	0.833459	-0.219843	-0.644921	0.925606	0.7819	0.649768	0.24596	0.900998	-0.29564	-0.286723	0.91658	0.756663	0.619969	0.649768	-0.731373	-0.627177	0.557171	0.492517
GRAS(Solyc02g085340.1)	A57	-0.810693	0.491283	0.185613	-0.892076	0.624582	-0.337773	-0.765396	0.911503	0.928762	0.430936	0.570897	0.263017	-0.241188	-0.770167	0.903957	0.908448	0.941422	0.430936	-0.293124	-0.362888	0.852452	0.275461
	HG6-61	-0.725331	0.751707	0.0945553	-0.835447	0.584148	0.160065	-0.431666	0.780491	0.83117	0.912319	0.322981	0.662691	-0.552371	-0.202505	0.83578	0.655015	0.874831	0.912319	-0.602525	-0.58382	0.635545	0.126822
Zinc finger CCCH-type (Solyc09g074640.2)	A57	-0.85637	0.517881	0.162172	-0.86638	0.579823	-0.225723	-0.680186	0.811345	0.800017	0.542764	0.302673	0.336416	-0.0900474	-0.679136	0.92505	0.841414	0.93372	0.542764	-0.243198	-0.358538	0.793743	0.312466
	HG6-61	-0.743781	0.884062	-0.00476418	-0.853327	0.7683	0.133086	-0.66989	0.848714	0.899403	0.732398	0.0452714	0.493682	-0.615409	-0.52439	0.782384	0.819703	0.900617	0.732398	-0.642674	-0.549179	0.764596	0.32065
Dof (Solyc08g082910.1)	A57	-0.783849	0.570041	0.17927	-0.948357	0.731223	-0.220946	-0.807827	0.858564	0.883539	0.438333	0.400848	0.288053	-0.290429	-0.756525	0.949627	0.921956	0.897982	0.438333	-0.148387	-0.21078	0.857341	0.432543
	HG6-61	-0.912977	0.929981	0.261524	-0.651267	0.920506	-0.198768	-0.927546	0.947583	0.772306	0.509445	-0.218979	0.578202	-0.232618	-0.509506	0.785078	0.810514	0.605985	0.509445	-0.69957	-0.489398	0.564829	0.525359
SBP-box(Solyc03g114850.2)	A57	-0.721871	0.720182	0.058382	-0.891383	0.785815	-0.38205	-0.801589	0.831832	0.95389	0.175845	0.666447	0.270442	-0.58037	-0.877097	0.888562	0.94561	0.745917	0.175845	-0.200154	-0.212777	0.884239	0.590306
	HG6-61	-0.573093	0.776192	-0.0931596	-0.960893	0.714992	0.250696	-0.349373	0.781474	0.938486	0.623052	0.521337	0.671543	-0.807235	-0.614517	0.854642	0.87423	0.953635	0.623052	-0.58365	-0.601876	0.913165	0.481219
Zinc finger CCCH-type(Solyc01g087030.2)	A57	0.715941	-0.556939	0.0848643	0.976778	-0.744247	0.464514	0.943275	-0.849147	-0.890764	-0.179647	-0.624202	-0.0301922	0.482315	0.902683	-0.876982	-0.912774	-0.703493	-0.179647	0.262716	0.204287	-0.782225	-0.573949
	HG6-61	0.628453	-0.788628	0.24904	0.943616	-0.845407	0.0328915	0.569423	-0.838094	-0.871447	-0.421481	-0.294732	-0.611653	0.704539	0.792797	-0.743118	-0.909226	-0.833719	-0.421481	0.746013	0.71214	-0.868082	-0.591723
bHLH(Solyc09g083220.2)	A57	0.521038	-0.537709	-0.22756	0.942201	-0.899397	0.0255631	0.827043	-0.813214	-0.825349	-0.183535	-0.323177	-0.275565	0.524784	0.700987	-0.802207	-0.904896	-0.717087	-0.183535	-0.0936026	-0.133103	-0.844734	-0.564511
	HG6-61	0.661301	-0.765537	0.220718	0.995248	-0.781166	0.00270738	0.479704	-0.850171	-0.889238	-0.574757	-0.444251	-0.716789	0.717991	0.654347	-0.809847	-0.863593	-0.889164	-0.574757	0.770586	0.77583	-0.846326	-0.482041
HD-ZIP(Solyc06g060830.2)	A57	-0.77329	0.463245	0.257514	-0.845655	0.590674	-0.300839	-0.739764	0.869306	0.91285	0.494058	0.561374	0.253897	-0.207855	-0.711278	0.896086	0.871994	0.942882	0.494058	-0.243153	-0.340035	0.824672	0.209967
	HG6-61	-0.80135	0.838273	0.136178	-0.818957	0.656297	0.197459	-0.590732	0.859141	0.864703	0.836072	0.140675	0.551849	-0.50391	-0.37518	0.840283	0.726542	0.912631	0.836072	-0.611899	-0.537651	0.672852	0.19347
Transcriptional factor B3(Solyc02g065350.2)	A57	-0.755598	0.580477	0.18676	-0.940025	0.732222	-0.202454	-0.830962	0.798809	0.856197	0.484486	0.363758	0.23996	-0.289364	-0.730408	0.969408	0.89513	0.864579	0.484486	-0.0845148	-0.15756	0.820325	0.455936
	HG6-61	-0.849714	0.876071	0.156926	-0.840311	0.728637	0.103791	-0.640729	0.905373	0.884056	0.840382	0.145278	0.63946	-0.48955	-0.365973	0.880833	0.76347	0.886035	0.840382	-0.669638	-0.582664	0.675698	0.257184
HSF(Solyc02g090820.2)	A57	0.694486	-0.574122	-0.279573	0.929826	-0.789127	0.0678559	0.781773	-0.811132	-0.846404	-0.444946	-0.288173	-0.341038	0.321513	0.67931	-0.927877	-0.904278	-0.871281	-0.444946	-0.00715162	0.0615259	-0.857228	-0.453656
	HG6-61	0.87196	-0.853881	0.0533472	0.912021	-0.846753	0.168258	0.73185	-0.964235	-0.851901	-0.659129	-0.157027	-0.713486	0.477527	0.543453	-0.830211	-0.822283	-0.812301	-0.659129	0.863074	0.780333	-0.69137	-0.404772
Myb(Solyc09g010840.1)	A57	-0.612331	0.729518	0.113492	-0.933225	0.901612	-0.113305	-0.82209	0.720059	0.817811	0.219851	0.316247	0.294213	-0.569684	-0.759382	0.895315	0.904795	0.66992	0.219851	0.0732026	0.0708727	0.837224	0.730125
	HG6-61	-0.694004	0.91076	0.187943	-0.829155	0.952827	0.0168527	-0.573187	0.879458	0.931614	0.457339	0.329874	0.81267	-0.609299	-0.624733	0.934867	0.981172	0.734092	0.457339	-0.589039	-0.494471	0.859671	0.796531
GRAS (Solyc11g011260.1)	A57	-0.507172	0.60719	0.178989	-0.907944	0.931129	-0.158729	-0.79296	0.893115	0.934489	-0.0426568	0.593486	0.329813	-0.724967	-0.812178	0.732649	0.963983	0.681719	-0.0426568	-0.0245991	0.0568875	0.925085	0.596618
	HG6-61	-0.698097	0.912121	0.132443	-0.854711	0.895136	0.145424	-0.583899	0.887614	0.950243	0.480493	0.281395	0.682195	-0.63947	-0.712477	0.909052	0.97478	0.838929	0.480493	-0.576776	-0.487825	0.89212	0.705475
AUX/IAA(Solyc12g007230.1)	A57	-0.658875	0.828279	-0.175944	-0.862162	0.816464	-0.295522	-0.751892	0.610885	0.724109	0.056068	0.341719	0.241616	-0.611834	-0.828173	0.83514	0.830362	0.496953	0.056068	-0.0851495	-0.0560834	0.742668	0.88641
	HG6-61	-0.715808	0.94033	0.329782	-0.801978	0.834863	0.264078	-0.527103	0.858473	0.972424	0.670924	0.291516	0.719106	-0.621891	-0.481416	0.978152	0.921325	0.853288	0.670924	-0.466637	-0.370629	0.844922	0.595351
bHLH51(Solyc06g051260.2)	A57	-0.751836	0.354389	0.282109	-0.809028	0.514405	-0.290248	-0.708625	0.864802	0.873295	0.530522	0.539949	0.2164	-0.109235	-0.654432	0.84899	0.822972	0.953647	0.530522	-0.26876	-0.367908	0.77559	0.0930949
	HG6-61	-0.75662	0.798287	0.0790433	-0.860609	0.631923	0.180663	-0.498951	0.827268	0.866775	0.873247	0.270309	0.624587	-0.566784	-0.317762	0.847696	0.7118	0.917053	0.873247	-0.62542	-0.589302	0.685364	0.177425
Myb(Solyc03g112390.2)	A57	-0.760003	0.632645	-0.011131	-0.94584	0.792586	-0.337529	-0.765168	0.933749	0.914071	0.0735156	0.556086	0.341082	-0.506787	-0.888985	0.819796	0.967558	0.779824	0.0735156	-0.293376	-0.25177	0.909441	0.57854
	HG6-61	-0.770099	0.810762	0.115636	-0.800932	0.725212	0.133588	-0.592563	0.884455	0.834682	0.553368	0.205178	0.577985	-0.457857	-0.610834	0.832417	0.801287	0.839515	0.553368	-0.622417	-0.544611	0.719318	0.433654
HSF A3(Solyc03g006000.2)	A57	0.764452	-0.525425	-0.00318293	0.958528	-0.674551	0.382109	0.911687	-0.792901	-0.836844	-0.403923	-0.469115	-0.0496206	0.297744	0.805801	-0.942268	-0.866923	-0.780396	-0.403923	0.21073	0.226452	-0.742281	-0.482382
	HG6-61	0.793934	-0.87778	0.0346668	0.900506	-0.943169	0.166949	0.707246	-0.948415	-0.88055	-0.479131	-0.215159	-0.753306	0.541221	0.685655	-0.848472	-0.927439	-0.76009	-0.479131	0.804229	0.713165	-0.78802	-0.646842
ARF6(Solyc00g196060.2)	A57	-0.891555	0.50337	0.0781362	-0.861925	0.536612	-0.310062	-0.674257	0.826128	0.795246	0.500612	0.349493	0.305126	-0.0728499	-0.714967	0.905587	0.833582	0.919654	0.500612	-0.340379	-0.439796	0.776282	0.307543
	HG6-61	-0.601861	0.855625	0.136801	-0.895274	0.775587	0.270001	-0.365213	0.785474	0.976882	0.701648	0.495509	0.767302	-0.778756	-0.461912	0.945229	0.901744	0.897152	0.701648	-0.492972	-0.472363	0.899281	0.550432
TCP(Solyc08g048390.1)	A57	-0.722321	0.622876	0.279085	-0.923022	0.794934	-0.171503	-0.790049	0.865436	0.940357	0.393099	0.475278	0.355129	-0.409022	-0.752429	0.938509	0.952049	0.895545	0.393099	-0.0691481	-0.138744	0.913162	0.443622
	HG6-61	-0.724454	0.901815	0.17596	-0.701438	0.755491	0.259314	-0.718613	0.824016	0.859713	0.577099	-0.117121	0.34184	-0.497967	-0.615989	0.753327	0.82275	0.840494	0.577099	-0.481981	-0.33197	0.739685	0.404558
SBP-box(Solyc10g078700.1)	A57	-0.554329	0.851262	-0.13684	-0.805394	0.885977	-0.275896	-0.667924	0.67596	0.786177	-0.203479	0.498019	0.359925	-0.816504	-0.85816	0.701974	0.867278	0.442236	-0.203479	-0.0918432	-0.00958196	0.822001	0.900053
	HG6-61	-0.507927	0.83167	0.135409	-0.74285	0.884547	0.167382	-0.466983	0.747881	0.879607	0.243335	0.318923	0.630543	-0.664842	-0.775019	0.819885	0.976142	0.697537	0.243335	-0.418625	-0.335315	0.907964	0.877403
Zinc finger C2H2-type (Solyc08g063040.2)	A57	0.738028	-0.585535	-0.32294	0.863618	-0.731818	0.0234388	0.644443	-0.816125	-0.827493	-0.460668	-0.241981	-0.489626	0.247214	0.632333	-0.894369	-0.885926	-0.920387	-0.460668	0.0423736	0.151447	-0.880103	-0.384007
	HG6-61	0.969681	-0.8626	-0.428583	0.586903	-0.734045	0.124422	0.822589	-0.908848	-0.711517	-0.773403	0.165826	-0.619276	0.10696	0.159555	-0.819174	-0.625925	-0.611096	-0.773403	0.643798	0.457571	-0.393643	-0.226025
CCT domain (Solyc03g119540.2)	A57	-0.708966	0.415566	0.0620135	-0.779731	0.519027	-0.528758	-0.744759	0.863401	0.914751	0.243066	0.814779	0.0936851	-0.336838	-0.80038	0.762161	0.827597	0.785388	0.243066	-0.412268	-0.423546	0.753416	0.221632
	HG6-61	-0.81296	0.894105	0.130596	-0.889521	0.786565	0.0772142	-0.596839	0.901358	0.92785	0.835013	0.248692	0.734808	-0.581561	-0.371919	0.91985	0.821648	0.885255	0.835013	-0.678842	-0.608084	0.742041	0.352922
Myb(Solyc02g067340.2)	A57	-0.694926	0.848026	-0.156582	-0.838867	0.774955	-0.29804	-0.728933	0.57469	0.711901	0.147805	0.31435	0.252239	-0.550429	-0.80285	0.871275	0.810015	0.521505	0.147805	-0.085445	-0.0968958	0.72649	0.859918
	HG6-61	-0.504137	0.789273	0.205613	-0.745963	0.875544	0.0577156	-0.35701	0.725285	0.858195	0.327569	0.504575	0.845701	-0.645684	-0.560928	0.88359	0.930828	0.616525	0.327569	-0.436012	-0.385113	0.847812	0.880202
