# Supplementary material for: Transcriptome Profiling of Tomato Fruit Development Reveals Transcription Factors Associated with Ascorbic Acid, Carotenoid and Flavonoid Biosynthesis
Source: PLoS One. 2015 Jul 2;10(7):e0130885. doi: 10.1371/journal.pone.0130885 (PMC4489915; doi:10.1371/journal.pone.0130885)
Supplement: S5 Table — (XLS) [file pone.0130885.s011.xls]

## Sheet: Sheet1
	MADS-box (Solyc02g084630.2)				CCT domain(Solyc04g049670.2)				bHLH(Solyc01g096050.2)				NAC(Solyc12g013620.1)				Myb(Solyc09g010840.1)
	Heinz	pimp	A57	HG6-61	Heinz	pimp	A57	HG6-61	Heinz	pimp	A57	HG6-61	Heinz	pimp	A57	HG6-61	Heinz	pimp	A57	HG6-61
Psyl	-0.789418	-0.884801	-0.832796	-0.718866	-0.863733	-0.959278	-0.759709	-0.671886	0.737217	-0.202449	0.89625	0.758046	0.914966	0.163777	0.736741	0.671586	-0.580396	-0.999525	-0.612331	-0.694004
Psy2	0.829785	0.921444	0.691215	0.854964	0.37775	0.979938	0.500063	0.82741	-0.906181	0.117869	-0.798919	-0.986408	-0.607612	-0.0787224	-0.810309	-0.887096	0.874178	0.993218	0.729518	0.91076
Pds3	-0.749789	-0.867603	-0.132486	0.0911688	-0.814321	-0.948583	0.140044	-0.0654187	0.632116	-0.23728	-0.000315156	-0.27256	0.89805	0.198889	-0.146172	-0.291235	-0.516678	-0.999988	0.113492	0.187943
Pds1	-0.86917	-0.938775	-0.942948	-0.927438	-0.729876	-0.988262	-0.916011	-0.964922	0.904503	-0.0708076	0.854108	0.781976	0.909173	0.0315218	0.910909	0.825997	-0.729917	-0.986613	-0.933225	-0.829155
Pds2	0.972584	-0.999958	0.722811	0.795902	0.299331	-0.978536	0.682075	0.747779	-0.858668	0.286016	-0.699565	-0.891842	-0.80692	-0.323482	-0.87053	-0.765165	0.979084	-0.865453	0.901612	0.952827
Zds	-0.693903	-0.838101	-0.514549	0.107336	-0.821289	-0.92917	-0.384696	0.181989	0.502399	-0.291823	0.342898	-0.184874	0.860397	0.25398	0.164252	-0.293107	-0.472545	-0.998112	-0.113305	0.0168527
CRTISO	-0.79212	-0.937008	-0.833074	-0.464689	-0.883665	-0.987471	-0.818418	-0.464041	0.682807	-0.0758889	0.621608	0.684702	0.924082	0.0366139	0.728294	0.421707	-0.569174	-0.987431	-0.82209	-0.573187
LCY-b	0.647255	0.944806	0.864815	0.865083	0.383905	0.990844	0.94078	0.840133	-0.836777	0.052898	-0.82162	-0.883353	-0.755063	-0.0135825	-0.797369	-0.812908	0.563338	0.983528	0.720059	0.879458
LCY-e	0.949222	0.997045	0.918364	0.946645	0.532167	0.992631	0.965175	0.946619	-0.919641	-0.202562	-0.879827	-0.96153	-0.863621	0.24092	-0.898754	-0.96253	0.849615	0.905326	0.817811	0.931614
LYC	0.199641	0.741339	0.154161	0.739697	-0.0789319	0.859061	0.300872	0.711945	-0.351	0.439339	-0.252652	-0.648844	-0.45962	-0.403668	-0.241546	-0.742433	0.265225	0.975857	0.219851	0.457339
hp-1	-0.826727	-0.788608	0.647676	0.44915	-0.884949	-0.894321	0.671543	0.403006	0.587571	-0.372205	-0.467947	-0.0706886	0.879899	0.335413	-0.403876	-0.403845	-0.642724	-0.989258	0.316247	0.329874
hp-2	-0.862163	-0.0900821	0.197624	0.819239	-0.394083	-0.284585	0.213595	0.672792	0.691008	-0.931938	-0.494035	-0.610952	0.823222	0.916955	-0.464292	-0.753703	-0.847396	-0.56938	0.294213	0.81267
CrtR-b1	-0.595057	-0.999215	-0.48745	-0.676571	-0.84217	-0.971812	-0.369086	-0.747158	0.377252	0.315042	0.394709	0.587656	0.745351	-0.352125	0.546406	0.667278	-0.33464	-0.849808	-0.569684	-0.609299
CrtR-b2	-0.81845	-0.929575	-0.948976	-0.439788	-0.847541	-0.983992	-0.829517	-0.560384	0.645485	-0.0965152	0.844502	0.538997	0.964895	0.0572944	0.802826	0.390653	-0.647311	-0.990492	-0.759382	-0.624733
CrtR-b	0.696142	0.974411	0.899786	0.946322	0.189033	0.911005	0.871434	0.868563	-0.851821	-0.486066	-0.910912	-0.911794	-0.690883	0.520062	-0.928781	-0.975269	0.660873	0.736944	0.895315	0.934867
CrtR-e	0.92001	0.720925	0.94209	0.869931	0.565969	0.570215	0.93766	0.864696	-0.894552	-0.865692	-0.926058	-0.933265	-0.904857	0.88471	-0.960344	-0.872724	0.781106	0.285559	0.904795	0.981172
Zep	-0.0671073	0.862541	0.743612	0.881373	0.160734	0.945341	0.884703	0.959757	-0.278111	0.24707	-0.827568	-0.833404	0.377631	-0.208769	-0.784377	-0.872824	0.0585464	0.999888	0.66992	0.734092
NSY	0.199641	0.741339	0.154161	0.739697	-0.0789319	0.859061	0.300872	0.711945	-0.351	0.439339	-0.252652	-0.648844	-0.45962	-0.403668	-0.241546	-0.742433	0.265225	0.975857	0.219851	0.457339
GGPS1	-0.547859	-0.703308	-0.372142	-0.643631	-0.881758	-0.549421	-0.296242	-0.652737	0.54768	0.877981	0.3217	0.519239	0.675572	-0.896129	0.0526342	0.454994	-0.282529	-0.26142	0.0732026	-0.589039
GGPS2	-0.721418	-0.898938	-0.354189	-0.614717	-0.864479	-0.967641	-0.313773	-0.640379	0.644432	-0.171731	0.402241	0.377156	0.876575	0.132853	0.106033	0.398945	-0.487229	-0.998073	0.0708727	-0.494471
DXS1	-0.71614	-0.752771	0.845881	0.8234	-0.807227	-0.867737	0.869336	0.866857	0.574898	-0.423824	-0.904576	-0.823507	0.905206	0.387874	-0.933527	-0.834023	-0.526637	-0.979469	0.837224	0.859671
DXS2	0.868959	0.95893	0.621722	0.484869	0.290062	0.996022	0.33767	0.414469	-0.657317	0.00671952	-0.592464	-0.57818	-0.731888	0.0326145	-0.679746	-0.514755	0.96048	0.97413	0.730125	0.796531
	bHLH(Solyc05g006650.2)				Myb 12 (Solyc01g079620.2)				Zinc finger CCCH-type(Solyc01g087030.2)				LIM(Solyc06g071310.2)				Myb(Solyc04g078420.1)
	Heinz	pimp	A57	HG6-61	Heinz	pimp	A57	HG6-61	Heinz	pimp	A57	HG6-61	Heinz	pimp	A57	HG6-61	Heinz	pimp	A57	HG6-61
PAL	-0.175533	0.155543	-0.0912377	0.0983525	-0.515695	0.992964	-0.143869	0.28437	-0.233354	0.580129	-0.609032	-0.131997	0.601035	0.205861	0.26198	0.23896	-0.177705	-0.26846	-0.686169	-0.193391
4CL	-0.768848	-0.948184	-0.60463	-0.61211	-0.558661	0.048434	-0.476083	0.174488	0.697549	-0.706656	0.925353	0.776349	-0.660442	-0.930694	-0.716915	-0.512607	0.635672	-0.99453	0.880506	0.0121275
HQT	-0.390726	0.476799	0.435268	0.282259	-0.346357	0.975429	0.156435	0.891562	0.153323	0.81903	-0.355908	-0.0386318	-0.171739	0.521131	0.368302	0.462687	0.0806258	0.0689838	0.149429	-0.642203
C3H	0.0792497	0.459899	0.719508	0.826064	-0.183164	0.979464	0.492357	0.635334	-0.495788	0.807907	-0.89794	-0.878386	0.559241	0.504712	0.905845	0.860138	-0.358258	0.0498906	-0.543183	-0.700676
HCT	0.285788	0.256599	0.649036	0.86737	0.123837	0.999882	0.485242	0.76407	-0.808002	0.661046	-0.945387	-0.770192	0.602584	0.305695	0.868522	0.923836	-0.792632	-0.167673	-0.809151	-0.699166
CHS1	-0.0443754	0.13756	0.801452	0.678208	-0.310158	0.990647	0.831125	0.815412	-0.60208	0.565226	-0.315223	-0.540036	0.692767	0.188038	0.649883	0.757858	-0.615899	-0.285927	-0.389723	-0.696256
CHS2	-0.463194	0.384843	0.657878	0.431774	-0.536597	0.992789	0.782563	0.688595	-0.147128	0.756371	-0.367831	-0.454903	0.0877904	0.431544	0.354851	0.558434	-0.0574454	-0.0329274	-0.466546	-0.86522
CHI-1	0.726852	0.964172	0.81568	0.902404	0.426765	0.517017	0.629418	0.516262	-0.927982	0.981199	-0.922745	-0.905052	0.959512	0.976478	0.942682	0.938185	-0.933144	0.767117	-0.611567	-0.528588
CHI-like	-0.274373	0.159915	0.805149	0.590469	-0.403343	0.993479	0.897507	0.984341	-0.368249	0.58373	-0.220159	-0.445117	0.320649	0.210192	0.559226	0.734947	-0.321832	-0.264192	-0.326687	-0.905625
F3H	-0.242152	0.311123	0.840667	0.693076	-0.369804	0.999139	0.922379	0.974443	-0.317436	0.702628	-0.242669	-0.582863	0.239572	0.359322	0.556333	0.832295	-0.281132	-0.111364	-0.325727	-0.941162
F3’H	-0.510607	0.757093	0.895883	0.686718	-0.471479	0.834275	0.977563	0.810017	0.29898	0.969101	-0.406951	-0.707209	-0.306781	0.789515	0.603356	0.811717	0.436091	0.417671	-0.507111	-0.944067
FLS	-0.471631	0.255255	0.878317	0.409878	-0.6172	0.99986	0.916122	0.975059	-0.147646	0.660002	-0.614429	-0.239359	0.217257	0.304371	0.79116	0.585148	-0.146201	-0.169043	-0.495196	-0.863652
3GT	0.350266	0.718914	0.873216	0.810318	0.311351	0.864135	0.827563	0.829431	-0.596989	0.953592	-0.875203	-0.810712	0.258956	0.753524	0.90874	0.889751	-0.555159	0.365592	-0.732383	-0.919339
C4H	-0.430202	-0.642566	-0.626423	-0.355885	-0.337175	0.563058	-0.458296	-0.417785	0.462453	-0.232972	0.280998	0.182192	-0.430994	-0.602537	-0.417554	-0.492802	0.45018	-0.902618	-0.110335	0.181528
	Myb(Solyc09g010840.1)				NAC(Solyc12g013620.1)				Zinc finger C2H2-type(Solyc06g065440.1)
	Heinz	pimp	A57	HG6-61	Heinz	pimp	A57	HG6-61	Heinz	pimp	A57	HG6-61
GPI-1	-0.10842	-0.269465	0.885498	0.880648	-0.0143303	-0.892394	-0.930749	-0.816653	-0.460339	-0.659862	0.922805	0.574595
GPI-2	-0.94052	-0.747638	0.194911	0.129387	0.839369	-0.506363	-0.251605	-0.354236	-0.377905	-0.961469	0.466738	0.471725
PMI-1	0.316495	-0.354836	-0.849043	-0.456929	-0.386078	0.986021	0.766772	0.430489	0.886496	0.0849561	-0.821981	-0.531792
PMI-2	-0.0427293	0.475958	-0.0566793	-0.177248	-0.0955732	0.770361	-0.122534	-0.0426662	-0.0548138	0.809823	0.162828	0.118347
PMI-3	0.928732	0.981599	0.827837	0.814678	-0.797921	-0.377844	-0.913113	-0.735478	0.344709	0.802138	0.917674	0.437559
PMM-1	0.916238	0.990449	0.962143	0.928184	-0.957644	-0.0569819	-0.923236	-0.832103	0.668806	0.952494	0.832855	0.60096
PMM-2	0.909774	0.998752	0.857284	0.661848	-0.908894	-0.242839	-0.840224	-0.765829	0.59036	0.878657	0.743292	0.907997
PMM-3	-0.700387	-0.998557	-0.716046	-0.382255	0.901099	0.246499	0.606484	0.0986477	-0.384449	-0.876849	-0.489248	-0.192622
GMP-1	0.621254	0.898359	0.835706	0.663609	-0.928519	0.25654	-0.873327	-0.802385	0.876011	0.999976	0.949071	0.960321
GMP-2	0.0832156	0.282334	-0.919863	-0.316279	-0.476758	0.886273	0.824254	0.212037	0.842449	0.669863	-0.84146	0.334832
GMP-3	-0.547936	-0.60056	-0.417127	-0.582226	0.901733	-0.667807	0.413511	0.406111	-0.550731	-0.88755	-0.530632	-0.284324
GME-1	0.776025	0.940633	0.9032	0.907902	-0.825061	0.150398	-0.954008	-0.834875	0.560693	0.994854	0.920163	0.62631
GME-2	0.851698	0.989076	0.867064	0.920549	-0.883966	-0.0473736	-0.93961	-0.946035	0.831518	0.95538	0.871143	0.75961
GGP-1	-0.16145	0.82243	0.513461	0.397416	0.163905	0.398418	-0.574619	-0.722416	0.497474	0.987649	0.70574	0.808157
GGP-2	-0.376839	0.493324	-0.303326	-0.509574	0.792508	-0.949056	0.278487	0.379943	-0.65033	0.0680565	-0.093778	-0.224852
GPP-1	-0.354606	-0.997278	0.403804	0.638664	0.741377	0.265895	-0.302527	-0.369419	-0.815591	-0.867026	0.122616	-0.0444377
GalDH	0.872319	0.999446	0.901051	0.929305	-0.843985	-0.226631	-0.914216	-0.966866	0.849636	0.886496	0.943476	0.788532
GLDH	0.465375	0.989623	0.860887	0.769145	-0.772248	-0.051129	-0.91266	-0.771504	0.65193	0.954262	0.908733	0.626386
GalUR-1	-0.724164	0.732802	0.43411	-0.0238664	0.346777	-0.809736	-0.454095	-0.106388	-0.122525	0.365931	0.577281	0.597265
GalUR-2	0.544439	-0.991926	0.800764	0.803425	-0.206306	0.0681261	-0.894832	-0.679228	-0.18099	-0.949034	0.810212	0.288946
GalUR-3	0.903554	0.971068	0.931028	0.947336	-0.86633	0.0457815	-0.967977	-0.900278	0.557663	0.978721	0.939495	0.666261
GalUR-4	-0.0342018	-0.918328	-0.536863	-0.433741	-0.29265	0.566536	0.573565	0.475098	0.133874	-0.656401	-0.443959	-0.35155
GalUR-6	0.874783	0.762527	0.94795	0.943014	-0.963315	0.486649	-0.96209	-0.937238	0.652122	0.967464	0.89896	0.725535
MIOX-1	0.36466	-0.0186715	0.916367	0.916671	-0.677027	0.984436	-0.96143	-0.934748	0.835432	0.416075	0.928645	0.782982
MIOX-3	0.218221	0.957862	-0.0290357	0.30424	-0.527031	0.0958485	0.0151792	-0.606745	0.181859	0.987784	0.276152	0.935126
APX-1	0.914611	0.984638	-0.290793	0.417502	-0.852688	-0.362402	0.446886	-0.630136	0.607493	0.811953	-0.468023	0.933812
APX-2	0.878411	0.870483	0.876337	0.916767	-0.868377	-0.651795	-0.864336	-0.732199	0.70824	0.571543	0.748996	0.340381
APX-3	-0.695811	-0.997548	0.445299	0.97071	0.891931	0.262276	-0.456574	-0.869704	-0.931712	-0.868889	0.392955	0.624079
APX-4	0.591928	0.937636	-0.840506	-0.629072	-0.719402	-0.522998	0.89305	0.78475	0.947505	0.694676	-0.942681	-0.574939
APX-5	0.95156	0.991595	0.766738	0.660512	-0.81346	-0.0655413	-0.808264	-0.70843	0.612735	0.949847	0.891228	0.840258
APX-6	0.60947	0.999901	0.939219	0.930251	-0.963215	-0.207862	-0.911129	-0.743893	0.833077	0.895229	0.792279	0.271197
APX-7	0.948648	0.951471	0.943004	0.804791	-0.809577	-0.486564	-0.963999	-0.84929	0.554723	0.724413	0.94595	0.790654
APX-8	-0.0556149	-0.354838	0.845483	0.935797	0.500754	-0.848275	-0.897185	-0.816597	-0.689536	-0.724659	0.831881	0.48623
APX-9	0.130269	-0.969375	0.754968	0.118591	0.0865794	0.429066	-0.762772	-0.112434	0.445544	-0.767464	0.57733	-0.208302
APX-10	-0.695811	-0.997548	0.489828	0.630133	0.891931	0.262276	-0.609627	-0.893062	-0.931712	-0.868889	0.826634	0.851021
AO-2	0.876165	0.887877	-0.840506	-0.629072	-0.872783	0.278999	0.89305	0.78475	0.6292	0.999541	-0.942681	-0.574939
MDHAR-1	0.495469	-0.921504	0.0576037	-0.000789614	-0.305183	0.559843	-0.0472247	-0.0476266	-0.291803	-0.66249	0.259102	0.148893
MDHAR-2	0.163536	0.95219	0.955333	0.793369	-0.407157	0.114881	-0.967184	-0.754243	0.885991	0.990585	0.83997	0.535287
MDHAR-3	0.720155	0.8588	0.827009	0.90615	-0.687485	-0.669257	-0.883617	-0.881613	0.348612	0.552304	0.959244	0.658574
DHAR-1	-0.00649251	-0.439117	0.23126	0.292494	0.539936	-0.796114	-0.22055	-0.151683	-0.382311	-0.784824	0.0338304	0.0667045
DHAR-2	0.90931	0.990034	0.889042	0.860827	-0.892601	-0.0540125	-0.842212	-0.550149	0.773087	0.953395	0.667253	0.184018
DHAR-3	-0.51516	0.757898	0.0375771	-0.257729	0.244773	0.492862	0.00617645	0.445415	-0.275881	0.965637	0.142742	-0.201353
DHAR-4	0.744085	0.885027	-0.361806	0.196704	-0.915543	0.284906	0.49707	-0.410545	0.847332	0.999336	-0.436994	0.727516
DHAR-5	-0.36132	0.199618	-0.848626	-0.486492	0.798623	0.922494	0.766559	0.532869	-0.700364	0.604203	-0.830357	-0.444236
GR-1	-0.534639	-0.980199	0.0532228	0.111342	0.847011	0.3845	-0.153757	-0.406853	-0.827606	-0.797818	0.383659	0.403183
GR-2	-0.740063	0.9693	-0.4357	-0.496409	0.606374	-0.429341	0.424412	0.54998	-0.663749	0.767268	-0.323039	-0.508311
