# Supplementary material for: Transcriptome Profiling of Tomato Fruit Development Reveals Transcription Factors Associated with Ascorbic Acid, Carotenoid and Flavonoid Biosynthesis
Source: PLoS One. 2015 Jul 2;10(7):e0130885. doi: 10.1371/journal.pone.0130885 (PMC4489915; doi:10.1371/journal.pone.0130885)
Supplement: S6 Table — (XLS) [file pone.0130885.s012.xls]

## Sheet: flavonoids
			Phenylalanine			Chlorogenic acid			Rutin			Naringenin chalcone			Caffeic acid			p-Coumaric acid			Quercetin 3-O-rutinoside-7-O-glucoside			Naringenin-hexose
	Gene Name	Gene ID	AC	HG6-61		AC	HG6-61		AC	HG6-61		AC	HG6-61		AC	HG6-61		AC	HG6-61		AC	HG6-61		AC	HG6-61
Structural genes	PAL	Solyc03g071870	0.198997	-0.149434		0.17003	0.0825652		0.382005	0.130387		-0.657132	-0.285892		-0.20811	-0.348697		-0.567657	-0.333047		0.0222756	-0.328045		-0.150722	-0.353651
	4CL	Solyc03g117870	0.544847	0.622089		-0.597531	-0.388285		-0.66993	-0.431006		0.476317	0.816564		0.784095	0.182389		0.520564	0.240618		0.633222	0.296901		0.771291	0.648759
	HQT	Solyc07g005760	-0.452672	-0.186932		0.378045	0.508227		0.272932	0.299415		-0.391713	0.0743492		-0.779165	-0.473496		-0.00512298	-0.705414		-0.85802	-0.428676		-0.73454	-0.207821
	C3H	Solyc10g078240	-0.562286	-0.880565		0.899013	0.929181		0.878064	0.941676		-0.58744	-0.364358		-0.80425	-0.056862		-0.685083	-0.766901		-0.783403	-0.150981		-0.849749	-0.421706
	HCT	Solyc03g117600	-0.514342	-0.786191		0.844321	0.977781		0.848243	0.795043		-0.529113	-0.47116		-0.686987	-0.408705		-0.752577	-0.911173		-0.579234	-0.481926		-0.717112	-0.600486
	CHS1	Solyc09g091510	-0.76453	-0.598877		0.715182	0.901958		0.498174	0.69387		0.424832	-0.157228		-0.235383	-0.269454		-0.276294	-0.832487		-0.328398	-0.314561		-0.376759	-0.332879
	CHS2	Solyc05g053550	-0.656116	-0.626553		0.129811	0.253445		0.292027	0.639088		0.330526	-0.206508		-0.405505	-0.240507		0.193849	-0.453638		-0.435902	-0.226641		-0.525322	-0.355661
	CHI-1	Solyc05g010320	-0.658053	-0.846511		0.899956	0.863614		0.906877	0.739622		-0.483071	-0.826793		-0.818869	-0.54242		-0.637067	-0.834606		-0.80773	-0.639014		-0.892379	-0.860863
	CHI-like	Solyc05g052240	-0.779402	-0.596456		0.564185	0.733125		0.405812	0.708012		0.561179	-0.0661045		-0.204158	-0.32453		-0.099209	-0.818974		-0.326246	-0.326221		-0.366722	-0.310116
	F3H	Solyc02g083860	-0.83039	-0.717272		0.54344	0.777804		0.400831	0.791198		0.565219	-0.225002		-0.262854	-0.382458		-0.0332702	-0.865317		-0.386756	-0.399838		-0.42386	-0.446125
	F3’H	Solyc03g115220	-0.889956	-0.831763		0.507543	0.600614		0.450522	0.848646		0.459066	-0.379548		-0.436009	-0.317853		-0.027537	-0.714616		-0.511632	-0.345656		-0.579991	-0.527315
	FLS	Solyc11g013110	-0.713778	-0.422873		0.649483	0.554444		0.730383	0.548349		0.0403377	0.0576378		-0.558973	-0.345668		-0.32975	-0.724165		-0.647931	-0.314127		-0.732047	-0.215519
	3GT	Solyc10g083440	-0.705588	-0.899274		0.756506	0.845117		0.852574	0.963261		-0.272065	-0.306399		-0.771432	-0.170165		-0.535082	-0.801533		-0.767065	-0.229571		-0.883994	-0.440372
	C4H	Solyc05g047530	0.643994	0.162533		-0.381717	-0.327405		-0.269879	-0.000410848		0.0660547	0.709371		0.737868	0.999507		-0.103414	0.636878		0.875268	0.990994		0.758344	0.839087
Transcription factors	bHLH	Solyc05g006650	-0.937567	-0.929445		0.788571	0.857752		0.71102	0.831533		0.0836446	-0.627534		-0.709732	-0.352702		-0.299492	-0.743262		-0.768344	-0.441222		-0.831131	-0.684953
	Myb 12	Solyc01g079620	-0.866848	-0.583152		0.64612	0.693225		0.62626	0.673028		0.295941	-0.134319		-0.490906	-0.424425		-0.219003	-0.842938		-0.557398	-0.417293		-0.652551	-0.387855
	BZR1	Solyc02g071990	0.894668	0.713018		-0.778871	-0.736309		-0.67444	-0.607153		-0.145412	0.61359		0.616474	0.450328		0.382897	0.651656		0.636849	0.529033		0.726605	0.664872
	HSF	Solyc03g026020	0.730801	0.84457		-0.709256	-0.876746		-0.666148	-0.784815		0.387943	0.762085		0.956529	0.555808		0.344586	0.915439		0.98807	0.6367		0.982656	0.838513
	Zinc finger CCCH-type	Solyc01g087030	0.512298	0.966954		-0.78295	-0.796817		-0.892781	-0.892228		0.584773	0.665006		0.772115	0.187161		0.717275	0.654516		0.677692	0.29603		0.823229	0.649921
	HSF A3	Solyc03g006000	0.555503	0.875347		-0.710335	-0.826151		-0.798086	-0.760907		0.603972	0.818375		0.872825	0.397402		0.571609	0.731365		0.781564	0.508011		0.88886	0.801529
	bHLH	Solyc09g083220	0.797635	0.890472		-0.803584	-0.718722		-0.785063	-0.825401		0.276731	0.703392		0.881279	0.18561		0.507131	0.623299		0.866676	0.293073		0.943605	0.660435
	Myb	Solyc02g088190	-0.582782	-0.910304		0.943895	0.871752		0.906764	0.921647		-0.256557	-0.504101		-0.542501	-0.366189		-0.691272	-0.892453		-0.622152	-0.428187		-0.691304	-0.634392
	LIM	Solyc06g071310	-0.647403	-0.913979		0.956273	0.902493		0.958104	0.855687		-0.357961	-0.655615		-0.685602	-0.495789		-0.748545	-0.900592		-0.686659	-0.569772		-0.801166	-0.764799
	WRC1	Solyc07g041640	-0.505365	-0.689117		0.957787	0.97868		0.972292	0.702454		-0.398127	-0.419558		-0.556223	-0.298744		-0.826069	-0.823008		-0.575776	-0.38544		-0.688811	-0.50427
	Myb-like	Solyc08g077230	-0.816898	-0.461039		0.820551	0.720131		0.745103	0.643772		0.0152788	0.231689		-0.625472	0.0354018		-0.521044	-0.633995		-0.619864	0.0233034		-0.730034	0.0317779
	TCP	Solyc06g065190	-0.501047	-0.951206		0.964118	0.85153		0.878924	0.937326		-0.504548	-0.585855		-0.653637	-0.340545		-0.846739	-0.845391		-0.621833	-0.41692		-0.706045	-0.675049
	Myb-like	Solyc12g017370	-0.48021	-0.810876		0.617022	0.819855		0.647153	0.794626		-0.67515	-0.676797		-0.913908	-0.531442		-0.409214	-0.909012		-0.87909	-0.598365		-0.891773	-0.777468
	Zinc finger CCCH-type	Solyc01g008600	-0.404963	-0.742346		0.966712	0.983123		0.902974	0.816214		-0.438708	-0.343884		-0.453978	-0.243478		-0.845421	-0.884765		-0.464179	-0.319223		-0.555251	-0.459992
	bHLH	Solyc06g083170	-0.47268	-0.879845		0.982984	0.937321		0.897122	0.882985		-0.380181	-0.597365		-0.480362	-0.377349		-0.814837	-0.903713		-0.499893	-0.4633		-0.585017	-0.682287
	SBP-box	Solyc10g078700	-0.483691	-0.836956		0.972838	0.9913		0.954137	0.85248		-0.414377	-0.509458		-0.542477	-0.321782		-0.845886	-0.891744		-0.560998	-0.410755		-0.66313	-0.599181
	Zinc finger C2H2-type	Solyc09g007550	-0.462614	-0.901219		0.977656	0.959923		0.879485	0.892081		-0.369086	-0.565328		-0.485544	-0.358562		-0.843494	-0.887388		-0.506944	-0.44541		-0.585545	-0.657063
	GATA TF 25	Solyc04g076530	0.9117	0.754534		-0.741598	-0.914653		-0.619199	-0.743246		0.0921329	0.577259		0.873034	0.610106		0.214848	0.99085		0.931914	0.662313		0.928822	0.740787
	Myb	Solyc04g078420	0.468253	0.769194		-0.560595	-0.62437		-0.66748	-0.842497		0.230589	0.131072		0.480958	0.193852		0.587059	0.692974		0.329649	0.2054		0.530751	0.325893
	ERF4	Solyc07g053740	0.85429	0.794775		-0.678032	-0.824583		-0.609085	-0.796675		0.162964	0.568283		0.921803	0.414176		0.275501	0.833767		0.944341	0.487283		0.959555	0.659963

## Sheet: ascorbic acid
			AsA			DHA			TAsA
	Gene Name	Gene ID	AC	HG		AC	HG		AC	HG
Structural genes	GPI-1	Solyc04g076090	-0.79573	-0.242498		0.880157	0.834036		0.564851	0.45363
	GPI-2	Solyc12g014380	-0.590437	0.240607		0.132309	-0.0469167		-0.421786	0.25491
	PMI-1	Solyc02g086090	0.870325	0.907039		-0.78766	-0.598996		-0.335214	0.579717
	PMI-2	Solyc02g063220	-0.311392	0.497726		-0.115393	-0.409867		-0.521449	0.244799
	PMI-3	Solyc06g060100	-0.761045	-0.718133		0.847077	0.821569		0.548764	-0.1453
	PMM-1	Solyc08g008670	-0.743982	-0.482457		0.951272	0.928744		0.735375	0.242682
	PMM-2	Solyc05g048760	-0.687832	-0.69891		0.907016	0.689573		0.724341	-0.24076
	PMM-3	Solyc04g005030	0.644343	0.670856		-0.578543	-0.641216		-0.24075	0.249771
	GMP-1	Solyc03g096730	-0.917706	-0.642385		0.813747	0.629091		0.326347	-0.225543
	GMP-2	Solyc06g051270	0.847352	-0.399501		-0.902478	-0.139293		-0.545339	-0.619403
	GMP-3	Solyc09g011220	0.409719	0.121478		-0.522153	-0.606478		-0.402198	-0.397639
	GME-1	Solyc01g097340	-0.773385	-0.447849		0.917574	0.907665		0.649319	0.266406
	GME-2	Solyc09g082990	-0.729488	-0.636062		0.86758	0.868179		0.615833	-0.00180237
	GGP-1	Solyc06g073320	-0.865594	-0.472511		0.450355	0.20029		-0.20435	-0.402921
	GGP-2	Solyc02g091510	-0.0598961	0.775816		-0.346163	-0.601657		-0.62342	0.41518
	GPP-1	Solyc11g012410	-0.164292	0.125749		0.350638	0.636406		0.389375	0.73013
	GalDH	Solyc01g106450	-0.982163	-0.510978		0.862906	0.831024		0.336357	0.11919
	GLDH	Solyc10g079470	-0.756995	-0.109338		0.919449	0.655323		0.669986	0.456753
	GalUR-1	Solyc09g082730	-0.776493	-0.69022		0.289339	0.0643893		-0.368458	-0.794648
	GalUR-2	Solyc08g016170	-0.633508	-0.0360813		0.82056	0.74757		0.643203	0.630577
	GalUR-3	Solyc02g070790	-0.808341	-0.447299		0.962786	0.898284		0.684703	0.258612
	GalUR-4	Solyc09g097960	0.541825	0.825073		-0.436659	-0.417993		-0.121974	0.641913
	GalUR-6	Solyc09g097970	-0.787166	-0.483083		0.943073	0.86679		0.675661	0.185957
	MIOX-1	Solyc12g008650	-0.328844	-0.557788		0.0365746	0.259558		-0.294844	-0.454759
	MIOX-3	Solyc06g062430	0.536557	-0.585852		-0.221505	0.382825		0.219772	-0.378106
	APX-1	Solyc06g005160	-0.582175	-0.256728		0.930057	0.903001		0.875255	0.498332
	APX-2	Solyc06g005150	-0.102539	-0.470765		0.595972	0.950375		0.851983	0.276665
	APX-3	Solyc09g007270	0.855137	-0.0624651		-0.873749	-0.417695		-0.490571	-0.454414
	APX-4	Solyc01g111510	-0.980318	-0.862889		0.706967	0.696688		0.0865431	-0.436938
	APX-5	Solyc02g083620	-0.685885	-0.337087		0.953849	0.883502		0.80206	0.381435
	APX-6	Solyc11g018550	-0.914459	-0.878479		0.914775	0.793556		0.492975	-0.368715
	APX-7	Solyc04g074640	-0.647182	-0.346836		0.864991	0.899016		0.70023	0.383401
	APX-8	Solyc06g060260	-0.524568	0.429451		0.67971	0.0515948		0.533008	0.577205
	APX-9	Solyc08g059760	-0.787105	-0.539439		0.506292	0.47563		-0.0295577	-0.236945
	APX-10	Solyc09g007270	0.855137	-0.0624651		-0.873749	-0.417695		-0.490571	-0.454414
	AO-2	Solyc11g062440	-0.788975	-0.578746		0.929211	0.876527		0.651332	0.0765549
	MDHAR-1	Solyc09g009390	-0.0840211	0.559306		0.171018	-0.0489888		0.185724	0.646807
	MDHAR-2	Solyc02g087610	-0.761712	-0.796653		0.945256	0.704926		0.706579	-0.34766
	MDHAR-3	Solyc08g081530	-0.880342	-0.360777		0.81174	0.859948		0.363318	0.330892
	DHAR-1	Solyc11g011250	-0.0761233	-0.523644		0.132393	0.409307		0.131855	-0.277328
	DHAR-2	Solyc05g054760	-0.552565	-0.467775		0.915478	0.925279		0.88358	0.257694
	DHAR-3	Solyc04g064470	-0.396067	-0.419863		-0.0237277	-0.0628332		-0.464562	-0.575508
	DHAR-4	Solyc06g075520	0.298451	-0.525191		-0.454124	0.0990007		-0.412095	-0.559489
	DHAR-5	Solyc09g056180	0.798901	0.87566		-0.828301	-0.480697		-0.477706	0.647786
	GR-1	Solyc09g065900	-0.214087	0.0555605		0.161603	-0.0279995		0.0305458	0.0433603
	GR-2	Solyc09g091840	0.503747	0.912926		-0.300035	-0.498839		0.0576567	0.677445
Transcription factors	Myb	Solyc09g010840.1	-0.847195	-0.539873		0.979973	0.944287		0.670641	0.18578
	AUX/IAA	Solyc03g120500.2	-0.795708	-0.740856		0.970711	0.94526		0.711096	-0.0616664
	NAC	Solyc12g013620.1	0.877037	0.540993		-0.950812	-0.744011		-0.591439	-0.00351999
	AUX/IAA	Solyc09g090910.1	-0.858141	-0.577139		0.95023	0.723785		0.610834	-0.0594081
	Dof	Solyc08g008500.2	-0.74936	-0.426774		0.972392	0.634028		0.76369	0.0453132
	Zinc finger C2H2-type	Solyc06g065440.1	-0.947108	-0.635908		0.884546	0.514857		0.409027	-0.32071
	SET	Solyc03g044380.2	-0.86308	-0.545572		0.957919	0.919887		0.617935	0.156703
	CCT domain	Solyc03g083400.2	-0.931368	-0.705864		0.913729	0.811998		0.473088	-0.138784
	TCP	Solyc08g048390.1	-0.956588	-0.665686		0.884859	0.808963		0.399329	-0.0918841
	MADS-box	Solyc02g084630.2	-0.836541	-0.578332		0.915709	0.785926		0.578337	-0.00475927
	LIM	Solyc06g071310.2	-0.713202	-0.550434		0.964411	0.922631		0.789716	0.153173
	SBP-box	Solyc03g114850.2	-0.823389	-0.413254		0.922873	0.774599		0.60406	0.188973
	SET	Solyc01g006220.2	-0.759212	-0.298539		0.98785	0.811659		0.778047	0.364179
	Myb	Solyc03g112390.2	-0.825644	-0.650973		0.849027	0.807042		0.482392	-0.0754401
	Zinc finger CCCH-type	Solyc01g087030.2	0.848486	0.484136		-0.923252	-0.917978		-0.577662	-0.230885
	SBP-box	Solyc05g053240.2	-0.884405	-0.462065		0.847928	0.729483		0.417378	0.0879189
	CCT domain	Solyc04g049670.2	-0.90592	-0.53685		0.806411	0.78762		0.327185	0.0480235
	Unkown	Solyc01g096470.2	-0.850543	-0.721101		0.834005	0.967829		0.431339	-0.016875
	Dof	Solyc08g082910.1	-0.979597	-0.862395		0.865063	0.901334		0.342602	-0.251505
	HSF A3	Solyc03g006000.2	0.932114	0.659579		-0.898288	-0.968512		-0.447351	-0.0597556
	bHLH	Solyc01g096050.2	0.850847	0.665655		-0.848851	-0.878325		-0.454983	0.0292029
	GRAS	Solyc11g011260.1	-0.747002	-0.550309		0.869469	0.938964		0.600035	0.168079
	SPL3	Solyc10g009080.2	-0.711271	-0.540584		0.984687	0.969128		0.824535	0.207336
	AUX/IAA	Solyc12g007230.1	-0.699377	-0.589987		0.969336	0.824541		0.812546	0.0157143
	TF B3	Solyc06g073980.2	-0.706595	-0.510383		0.968909	0.858235		0.804089	0.144499
	ORCS 1	Solyc03g006420.2	-0.658014	-0.22303		0.927312	0.809528		0.789204	0.45555
	AUX/IAA	Solyc01g097290.2	-0.789769	-0.614615		0.860221	0.812086		0.539077	-0.0259629
	ARF8	Solyc02g037530.2	-0.591903	-0.227638		0.928989	0.86336		0.863062	0.498473
	Myb	Solyc02g067340.2	-0.723135	-0.326231		0.966838	0.848389		0.782945	0.363137
	ATHB13	Solyc05g007180.2	-0.570337	-0.508789		0.92381	0.916785		0.877908	0.199347
	TCP	Solyc06g065190.1	-0.61715	-0.444655		0.917255	0.866283		0.816944	0.232978
	Zinc finger CCCH-type	Solyc01g008600.2	-0.476048	-0.175922		0.891108	0.821124		0.926578	0.524226
	GRAS	Solyc08g078800.1	-0.547889	-0.435744		0.92356	0.9088		0.901663	0.282387
	NF-YC1	Solyc06g072040.1	-0.763973	-0.522125		0.928604	0.924417		0.677258	0.189763
																													AC-AsA	HG-AsA		AC-DHA	HG-DHA		AC-TAsA	HG-TAsA
																													-0.79573	-0.242498		0.880157	0.834036		0.564851	0.45363
																													-0.590437	0.240607		0.132309	-0.0469167		-0.421786	0.25491
																													0.870325	0.907039		-0.78766	-0.598996		-0.335214	0.579717
																													-0.311392	0.497726		-0.115393	-0.409867		-0.521449	0.244799
																													-0.761045	-0.718133		0.847077	0.821569		0.548764	-0.1453
																													-0.743982	-0.482457		0.951272	0.928744		0.735375	0.242682
																													-0.687832	-0.69891		0.907016	0.689573		0.724341	-0.24076
																													0.644343	0.670856		-0.578543	-0.641216		-0.24075	0.249771
																													-0.917706	-0.642385		0.813747	0.629091		0.326347	-0.225543
																													0.847352	-0.399501		-0.902478	-0.139293		-0.545339	-0.619403
																													0.409719	0.121478		-0.522153	-0.606478		-0.402198	-0.397639
																													-0.773385	-0.447849		0.917574	0.907665		0.649319	0.266406
																													-0.729488	-0.636062		0.86758	0.868179		0.615833	-0.00180237
																													-0.865594	-0.472511		0.450355	0.20029		-0.20435	-0.402921
																													-0.0598961	0.775816		-0.346163	-0.601657		-0.62342	0.41518
																													-0.164292	0.125749		0.350638	0.636406		0.389375	0.73013
																													-0.982163	-0.510978		0.862906	0.831024		0.336357	0.11919
																													-0.756995	-0.109338		0.919449	0.655323		0.669986	0.456753
																													-0.776493	-0.69022		0.289339	0.0643893		-0.368458	-0.794648
																													-0.633508	-0.0360813		0.82056	0.74757		0.643203	0.630577
																													-0.808341	-0.447299		0.962786	0.898284		0.684703	0.258612
																													0.541825	0.825073		-0.436659	-0.417993		-0.121974	0.641913
																													-0.787166	-0.483083		0.943073	0.86679		0.675661	0.185957
																													-0.328844	-0.557788		0.0365746	0.259558		-0.294844	-0.454759
																													0.536557	-0.585852		-0.221505	0.382825		0.219772	-0.378106
																													-0.582175	-0.256728		0.930057	0.903001		0.875255	0.498332
																													-0.102539	-0.470765		0.595972	0.950375		0.851983	0.276665
																													0.855137	-0.0624651		-0.873749	-0.417695		-0.490571	-0.454414
																													-0.980318	-0.862889		0.706967	0.696688		0.0865431	-0.436938
																													-0.685885	-0.337087		0.953849	0.883502		0.80206	0.381435
																													-0.914459	-0.878479		0.914775	0.793556		0.492975	-0.368715
																													-0.647182	-0.346836		0.864991	0.899016		0.70023	0.383401
																													-0.524568	0.429451		0.67971	0.0515948		0.533008	0.577205
																													-0.787105	-0.539439		0.506292	0.47563		-0.0295577	-0.236945
																													0.855137	-0.0624651		-0.873749	-0.417695		-0.490571	-0.454414
																													-0.788975	-0.578746		0.929211	0.876527		0.651332	0.0765549
																													-0.0840211	0.559306		0.171018	-0.0489888		0.185724	0.646807
																													-0.761712	-0.796653		0.945256	0.704926		0.706579	-0.34766
																													-0.880342	-0.360777		0.81174	0.859948		0.363318	0.330892
																													-0.0761233	-0.523644		0.132393	0.409307		0.131855	-0.277328
																													-0.552565	-0.467775		0.915478	0.925279		0.88358	0.257694
																													-0.396067	-0.419863		-0.0237277	-0.0628332		-0.464562	-0.575508
																													0.298451	-0.525191		-0.454124	0.0990007		-0.412095	-0.559489
																													0.798901	0.87566		-0.828301	-0.480697		-0.477706	0.647786
																													-0.214087	0.0555605		0.161603	-0.0279995		0.0305458	0.0433603
																													0.503747	0.912926		-0.300035	-0.498839		0.0576567	0.677445
																													#DIV/0!	#DIV/0!		#DIV/0!	#DIV/0!		#DIV/0!	#DIV/0!
																													-0.847195	-0.539873		0.979973	0.944287		0.670641	0.18578
																													-0.795708	-0.740856		0.970711	0.94526		0.711096	-0.0616664
																													0.877037	0.540993		-0.950812	-0.744011		-0.591439	-0.00351999
																													-0.858141	-0.577139		0.95023	0.723785		0.610834	-0.0594081
																													-0.74936	-0.426774		0.972392	0.634028		0.76369	0.0453132
																													-0.947108	-0.635908		0.884546	0.514857		0.409027	-0.32071
																													-0.86308	-0.545572		0.957919	0.919887		0.617935	0.156703
																													-0.931368	-0.705864		0.913729	0.811998		0.473088	-0.138784
																													-0.956588	-0.665686		0.884859	0.808963		0.399329	-0.0918841
																													-0.836541	-0.578332		0.915709	0.785926		0.578337	-0.00475927
																													-0.713202	-0.550434		0.964411	0.922631		0.789716	0.153173
																													-0.823389	-0.413254		0.922873	0.774599		0.60406	0.188973
																													-0.759212	-0.298539		0.98785	0.811659		0.778047	0.364179
																													-0.825644	-0.650973		0.849027	0.807042		0.482392	-0.0754401
																													0.848486	0.484136		-0.923252	-0.917978		-0.577662	-0.230885
																													-0.884405	-0.462065		0.847928	0.729483		0.417378	0.0879189
																													-0.90592	-0.53685		0.806411	0.78762		0.327185	0.0480235
																													-0.850543	-0.721101		0.834005	0.967829		0.431339	-0.016875
																													-0.979597	-0.862395		0.865063	0.901334		0.342602	-0.251505
																													0.932114	0.659579		-0.898288	-0.968512		-0.447351	-0.0597556
																													0.850847	0.665655		-0.848851	-0.878325		-0.454983	0.0292029
																													-0.747002	-0.550309		0.869469	0.938964		0.600035	0.168079
																													-0.711271	-0.540584		0.984687	0.969128		0.824535	0.207336
																													-0.699377	-0.589987		0.969336	0.824541		0.812546	0.0157143
																													-0.706595	-0.510383		0.968909	0.858235		0.804089	0.144499
																													-0.658014	-0.22303		0.927312	0.809528		0.789204	0.45555
																													-0.789769	-0.614615		0.860221	0.812086		0.539077	-0.0259629
																													-0.591903	-0.227638		0.928989	0.86336		0.863062	0.498473
																													-0.723135	-0.326231		0.966838	0.848389		0.782945	0.363137
																													-0.570337	-0.508789		0.92381	0.916785		0.877908	0.199347
																													-0.61715	-0.444655		0.917255	0.866283		0.816944	0.232978
																													-0.476048	-0.175922		0.891108	0.821124		0.926578	0.524226
																													-0.547889	-0.435744		0.92356	0.9088		0.901663	0.282387
																													-0.763973	-0.522125		0.928604	0.924417		0.677258	0.189763

## Sheet: carotenoids
			Lutein			Phytoene			β-Carotene			Lycopene
	Gene Name	Gene ID	AC	HG6-61		AC	HG6-61		AC	HG6-61		AC	HG6-61
Structural genes	Psyl	Solyc03g031860	-0.395472	0.298566		0.25275	0.989095		0.316187	0.740749		0.294106	0.829545
	Psy2	Solyc02g081330	0.818476	0.0755004		0.0570513	-0.865682		0.0431268	-0.645136		-0.100491	-0.80046
	Pds3	Solyc03g123760	0.343251	-0.483103		-0.444374	-0.382626		-0.388398	-0.746926		-0.561072	-0.714898
	Pds1	Solyc05g041200	-0.074954	-0.33137		0.799503	0.467018		0.792847	0.162142		0.760291	0.128539
	Pds2	Solyc03g051810	0.162462	-0.0806855		-0.690712	-0.908306		-0.635771	-0.560556		-0.721911	-0.709942
	Zds	Solyc01g097810	-0.0980753	0.630217		-0.202062	0.275255		-0.184637	0.0888782		-0.320254	0.0629236
	CRTISO	Solyc10g081650	0.0181607	0.187767		0.769947	0.89931		0.719087	0.506911		0.653943	0.800482
	LCY-b	Solyc04g040190	0.175216	-0.0934468		-0.526709	-0.930336		-0.530139	-0.622935		-0.514452	-0.707497
	LCY-e	Solyc12g008980	0.456022	0.33739		-0.484109	-0.610286		-0.453045	-0.426453		-0.491605	-0.469088
	LYC	Solyc06g074240	0.399897	-0.0237943		-0.570869	-0.718559		-0.576951	-0.680498		-0.646081	-0.624603
	hp-1	Solyc02g021650	0.336636	0.149343		0.0421602	0.397869		0.092114	0.161506		0.136856	0.579939
	hp-2	Solyc01g056340	0.435541	-0.49539		0.0746301	-0.565319		0.0320625	-0.65046		-0.121535	-0.32934
	CrtR-b1	Solyc06g036260	-0.151111	-0.726057		-0.050957	-0.147524		-0.147353	-0.261296		-0.0873213	-0.300062
	CrtR-b2	Solyc03g007960	-0.228563	-0.732911		0.287044	0.0319149		0.291321	-0.46559		0.22171	-0.196237
	CrtR-b	Solyc04g051190	0.47272	-0.0724121		-0.652576	-0.76795		-0.650547	-0.752658		-0.69125	-0.662769
	CrtR-e	Solyc10g083790	0.346505	0.387683		-0.589878	-0.651213		-0.578228	-0.347796		-0.610422	-0.463892
	Zep	Solyc02g090890	0.429097	0.529641		-0.605571	-0.456648		-0.620793	-0.217169		-0.674472	-0.272036
	NSY	Solyc06g074240	0.399897	-0.0237943		-0.570869	-0.718559		-0.576951	-0.680498		-0.646081	-0.624603
	GGPS1	Solyc02g085700	-0.0538957	0.142192		-0.2686	0.668358		-0.20106	0.262897		-0.328001	0.289854
	GGPS2	Solyc04g079960	-0.305773	0.0412778		-0.255079	0.454678		-0.178223	0.0933931		-0.250718	0.0275953
	DXS1	Solyc01g067890	0.441902	0.693802		-0.467593	-0.190509		-0.461344	0.0193539		-0.541167	-0.0246763
	DXS2	Solyc11g010850	0.12628	0.712251		-0.657645	-0.233438		-0.696367	0.0729493		-0.672182	-0.0345181
Transcription factor	CCT domain	Solyc01g106030	-0.145581	0.172504		0.669358	0.97192		0.690566	0.75013		0.641873	0.837003
	MADS-box	Solyc02g084630	0.375655	0.100897		-0.52373	-0.650865		-0.518792	-0.523491		-0.501689	-0.421631
	CCT domain	Solyc03g083400	0.474385	0.300393		-0.658439	-0.734853		-0.621205	-0.3952		-0.656728	-0.538313
	CCT domain	Solyc04g049670	0.384922	0.331827		-0.602852	-0.581484		-0.580385	-0.335248		-0.590332	-0.332674
	bHLH	Solyc01g096050	-0.440067	-0.263136		0.434293	0.769269		0.473402	0.501559		0.502146	0.678867
	LOB domain	Solyc03g119530	-0.367408	-0.0138817		0.504316	0.909817		0.531899	0.652557		0.519737	0.879184
	SBP-box	Solyc05g053240	0.38498	0.275622		-0.520053	-0.531074		-0.523624	-0.430035		-0.519833	-0.338246
	YABBY	Solyc11g071810	0.299366	-0.290948		-0.764216	-0.942768		-0.726265	-0.690631		-0.763224	-0.775142
	ARF4	Solyc11g069190	0.466103	0.128999		-0.520344	-0.718417		-0.48934	-0.536865		-0.531771	-0.52614
	SET	Solyc03g044380	0.466742	0.118519		-0.604499	-0.722127		-0.594057	-0.528408		-0.606515	-0.493105
	AUX/IAA	Solyc03g120500	0.321224	0.231951		-0.692753	-0.828659		-0.670837	-0.406961		-0.703446	-0.654646
	AUX/IAA	Solyc01g097290	0.440168	0.382442		-0.467279	-0.662498		-0.438091	-0.373349		-0.477341	-0.497705
	Unknow	Solyc01g096470	0.241533	-0.173659		-0.57471	-0.954447		-0.589243	-0.608465		-0.59558	-0.748704
	NAC	Solyc12g013620	-0.421017	-0.12513		0.668247	0.637272		0.665005	0.613069		0.724732	0.523383
	TF B3	Solyc06g073980	0.52298	0.14415		-0.550016	-0.697047		-0.523078	-0.599743		-0.573301	-0.63658
	TF B3	Solyc01g108930	0.437437	-0.369384		-0.674858	-0.864084		-0.661627	-0.8017		-0.691087	-0.660092
	GRAS	Solyc02g085340	0.391305	0.0790495		-0.630281	-0.687316		-0.624186	-0.575135		-0.640294	-0.48594
	Zinc finger CCCH-type	Solyc09g074640	0.229652	0.375937		-0.703266	-0.688122		-0.742161	-0.308705		-0.749596	-0.502771
	Dof	Solyc08g082910	0.25344	-0.0405834		-0.775528	-0.939838		-0.781496	-0.56485		-0.796009	-0.814485
	SBP-box	Solyc03g114850	0.58231	0.392332		-0.483405	-0.463603		-0.432477	-0.264474		-0.473176	-0.215072
	Zinc finger CCCH-type	Solyc01g087030	-0.23538	-0.450344		0.688648	0.517654		0.65741	0.0522136		0.626208	0.195329
	bHLH	Solyc09g083220	0.0264994	-0.297931		0.900341	0.541651		0.891806	0.222746		0.904595	0.208871
	HD-ZIP	Solyc06g060830	0.477372	0.185391		-0.615082	-0.770094		-0.593358	-0.559579		-0.626031	-0.601492
	TF B3	Solyc02g065350	0.297457	0.10202		-0.800257	-0.812345		-0.791083	-0.600676		-0.81311	-0.628835
	HSF	Solyc02g090820	-0.196838	-0.0788826		0.845954	0.802072		0.8489	0.446672		0.88095	0.510838
	Myb	Solyc09g010840	0.217658	0.0966855		-0.877183	-0.784276		-0.854348	-0.566622		-0.890794	-0.572578
	GRAS	Solyc11g011260	0.184066	0.310637		-0.64384	-0.711111		-0.60701	-0.438774		-0.635427	-0.525384
	AUX/IAA	Solyc12g007230	0.283347	0.153029		-0.755412	-0.719204		-0.755079	-0.632553		-0.753874	-0.626728
	bHLH51	Solyc06g051260	0.423844	0.156796		-0.640577	-0.712322		-0.625796	-0.541829		-0.649246	-0.5115
	Myb	Solyc03g112390	0.112981	0.170988		-0.614029	-0.72342		-0.643717	-0.511379		-0.626296	-0.543473
	HSF A3	Solyc03g006000	-0.249527	-0.130344		0.763106	0.772959		0.745808	0.373847		0.728244	0.468958
	ARF6	Solyc00g196060	0.207928	0.238209		-0.652751	-0.532231		-0.700448	-0.450642		-0.691663	-0.360422
	TCP	Solyc08g048390	0.412926	0.427328		-0.710903	-0.704834		-0.68699	-0.343743		-0.736289	-0.632822
	SBP-box	Solyc10g078700	0.369653	0.529457		-0.446132	-0.560891		-0.422988	-0.256062		-0.45541	-0.410302
	Zinc finger C2H2-type	Solyc08g063040	-0.209576	0.251478		0.747928	0.979671		0.778285	0.826125		0.820406	0.884685
	CCT domain	Solyc03g119540	0.541026	0.0941836		-0.383295	-0.761861		-0.335484	-0.565304		-0.344873	-0.55827
	Myb	Solyc02g067340	0.426641	0.0128558		-0.665061	-0.547635		-0.659541	-0.551148		-0.67875	-0.351351
